# Supplementary material for: Inferences of individual differences in response to tripterysium glycosides across patients with Rheumatoid arthritis using a novel ceRNA regulatory axis
Source: Clin Transl Med. 2020 Oct 9;10(6):e185. doi: 10.1002/ctm2.185 (PMC7545341; doi:10.1002/ctm2.185)
Supplement: Supplementary file 2 — Supporting information [file CTM2-10-e185-s002.xls]

## Sheet: Differentially expressed lncRNA
ProbeSet	P-value	FDR	Geom mean of intensities in class-responders	Geom mean of intensities in class-nonresponders	Fold-change（Responders/Nonresponders)	Style	Probeset_id	Probeset_length	lncRNA_id	lncRNA_length	lncRNA_description	database	Gene name	chr	start	end	strand	sequence	6_(HuEx-1_0-st-v2)-Signal	7_(HuEx-1_0-st-v2)-Signal	22_(HuEx-1_0-st-v2)-Signal	4_(HuEx-1_0-st-v2)-Signal	5_(HuEx-1_0-st-v2)-Signal	15_(HuEx-1_0-st-v2)-Signal
ENST00000484326:3049043	8.8e-05	1	5.32	2.09	2.54	up	3049043	440	ENST00000484326	835	cdna:known chromosome:GRCh37:7:45143231:45145077:-1 gene:ENSG00000136270 gene_biotype:protein_coding transcript_biotype:retained_intron	ensemble_cDNAncRNA		chr7	45143231	45145077	-	TAGTCGGGAAAGTAAAGCCAGTCTGAAAATGCTCACTTGTGGGGGCAAATACATATTTCTTGCATTTTGGCTTATTTTGAAAGGGCTGCTATTCAGTTCTCAAAAAAGTGTTTGAGAACTGTTTCCTCTGTTCTTTCACTGACCATTATAAGTGCTTCCATCCATTTTGGGGTAGCTGTAGCAGGTAGCAGCATGGCTGATGAGACTGAGAATCCACTGAGAACTGTCTACTGAATCACTGATCCCCCTCGCAAAGTGGAACTGTACAGAAAGATGACACCTGCAGTTACGTTTATGTGTGACCAGTCTAAACTAAGTTTACTGGTTGGAGAATATTTCTAAATCCCTTATCAGAAAGAAGCAGCTTCTAGGTGTCCCCAGCCTCTGTGGGTAGTTGCT…	2.32485	2.54309	2.38977	1.04137	0.96018	1.20208
ENST00000476458:2898889	0.0002172	1	2.03	4.64	0.44	down	2898889	85	ENST00000476458	1291	cdna:known chromosome:GRCh37:6:25610350:25620758:1 gene:ENSG00000079691 gene_biotype:protein_coding transcript_biotype:processed_transcript	ensemble_cDNAncRNA	LRRC16A	chr6	25610350	25620758	+	ACAGTGGCAAGCCTTCCAGTAGAGGGAAAAGATCTTCAAAACTGTACTCCACCATTGCAGAAGAGGAAGTGAATGCAATTGGGCA	0.99136	1.11915	0.96002	2.33149	2.12009	2.16862
n366448:3052866	0.0002969	1	6.57	2.43	2.71	up	3052866	61	NONHSAT090384	702	| NULL | lncRNA | Homo sapiens | Human lincRNA | BodyMapLinc | TCONS_00006533 | | -0.9755720 | -0.3544034	NOCODE4.0		chr3	70654597	70666843	-	CGCTGTGCTCCGGATCCAACGAGACTCCCATTGCCACTCCCGATCGTGCTGAAGGCTGCCA	2.78287	2.6477	2.74139	0.84806	1.44126	1.56094
ENST00000563133:3631954	0.0003705	1	4.91	10.94	0.45	down	3631954	227	ENST00000563133	591	cdna:known chromosome:GRCh37:15:72461603:72468439:-1 gene:ENSG00000175318 gene_biotype:protein_coding transcript_biotype:processed_transcript	ensemble_cDNAncRNA	GRAMD2	chr15	72461603	72468439	-	GCCAGGTCAGGTGAGTCTGTGCCAAGCTCCCCGCAGCAGAGCTCAGGCCACAGGAAGGAGGCGGCAGGGAGGGCAGTCCTGCTGGCATCATGGCCTGTGGCCAGGCCCCGGCGCTGTGAGTCTGACACCTTCACCTCACCCACACCCCAAACTGTCCCTATTCCAGCACTGCCTGCTCCCCTGCTTACCCCTTGGCCAGAGAAATGGGACAGGGTCTTTGACACCCA	2.27619	2.52894	2.09623	3.27689	3.57995	3.4397
ENST00000448204:2556424	0.0004227	1	3.57	7.38	0.48	down	2556424	67	ENST00000448204	289	havana:lincRNA chromosome:GRCh37:2:64557620:64559265:-1 gene:ENSG00000238012 gene_biotype:lincRNA transcript_biotype:lincRNA	ensemble_ncRNA	AC114752.1	chr2	64557620	64559265	-	ACACACCTGCCCTTTACTCTGCGGAGCCCAGCTTCCTACTGCAGTAAACTCTCACATGGCCAAGAAG	1.77773	1.75469	1.97716	2.86607	2.92807	2.81771
n344733:3115575	0.0004233	1	4.36	10.75	0.41	down	3115575	616	NONHSAT129059	4326	| NULL | lincRNA | Homo sapiens | Human lincRNA | Scripture Reconstruction LincRNAs By Luo[unpublished] | linc_luo_282 | NULL | -1.3380300 | -0.2313179	NOCODE4.0		chr8	128823491	129113502	-	TTGTAGGCACTGCAAAGAAGAACTCTCACGCTGTGGTGCAGGACCGTGGCCTTGGCCTCTGGATATCTGGGCCAGGTGGGTGCATTTGGGCCTCTTCCCTACAGCGCCTGGTCAGACTGCAAGAGACATAGGAAGCAGCCAGGGCAGGCTATCTTAAGAGGAGGGAGCATATTTGATAAAGTTAGAAAATGATTCTCAGCTGTCCATAGGAAGAGCAGAGTAAGGGGCTATGTGAGAAGTTTGGAAGATGGCCCAGTTCCAAAAATGAAGAAAGAAAGTAAGAAAGAAAGAGAGAAAGAGAGAAAGAAAGGAAGGAAGGAAGGAAGGAAGGAAAGAAAGAGGAAAGAAAGAAAGAGGAAAGAAAGAAGGAAAGAAAGAAGGAAGGAAAGAAAGAAAGAA…	2.03655	2.17022	2.1779	3.14617	3.2781	3.81895
ENST00000596593:3837042	0.0006147	1	2.87	6.24	0.46	down	3837042	193	ENST00000596593	346	cdna:known chromosome:GRCh37:19:47492841:47501007:1 gene:ENSG00000160007 gene_biotype:protein_coding transcript_biotype:processed_transcript	ensemble_cDNAncRNA	ARHGAP35	chr19	47492841	47501007	+	GTCACCGAATGAAGGAGGCACTGTCCACAGCCCCTTTTACAGACAAGGAGACTCACCCTAAGGTGTCACTTGCCCAAGGTGACACGGTTGACGCGAGAGGCCGGATTTGTACCAGGGCCATCTGAGTCAGGATCTGGACTCCAGACCACCACAGGACCTTCCTCCCTGCTCAGCGTGCCCGTCATTGGCATTC	1.41555	1.68051	1.46144	2.3372	2.80858	2.76788
ENST00000563886:3654205	0.0006423	1	5.31	2.29	2.32	up	3654205	465	ENST00000563886	734	cdna:known chromosome:GRCh37:16:27366669:27373617:1 gene:ENSG00000077238 gene_biotype:protein_coding transcript_biotype:retained_intron	ensemble_cDNAncRNA	IL4R	chr16	27366669	27373617	+	AACCGTGTTGAGATGATGGCAGCTAATGATGTGGACAGGCCACTCTGTTCTGAGTGCATTATCTATTGATTCATCATGTCATCCTCGCAACAGCCCTGCACGATCAATTCTGTCATTAACCCCATAGTACAGATGAGGATGCGGAGGCACAGAGAAGATAAGGGACTTGTCCTGTGTCACACAGCAAGGAGCCATCCGGCTCCTAAGTTGGTGCATTTGACTTCTGTGCTTCCGGAAAGAAAGAGCAGCAAGTTTAAGATCTGGAGGTGGCACTGAGCTTTGGAGGAGCAGGGGGCAATGAGGTGGCCGGTGTGACGAGGACTCAATGTGCAAGAGGGAGAGTGGTGGGGAGATGAGGTGGAGGGGTGGTCGGCGGTCAGATCGTGGAGGGTCTCGGAC…	2.70999	2.14368	2.37338	1.28483	1.29724	1.01997
ENST00000462712:2520577	0.0006679	1	6.89	2.56	2.69	up	2520577	68	ENST00000462712	961	cdna:known chromosome:GRCh37:2:192542862:192547861:1 gene:ENSG00000173559 gene_biotype:protein_coding transcript_biotype:retained_intron	ensemble_cDNAncRNA	NABP1	chr2	192542862	192547861	+	TAATGGAGGTCAGTTACGTGAAAAACCGTTAGAGGTCACTCATTTCTTAATGACTGCTCTTTGTCAGG	3.02187	3.00777	2.33882	1.14639	1.704	1.24523
ENST00000488395:3911773	0.0010637	1	9.47	4.85	1.95	up	3911773	87	ENST00000488395	647	cdna:known chromosome:GRCh37:20:57572447:57581481:-1 gene:ENSG00000101160 gene_biotype:protein_coding transcript_biotype:retained_intron	ensemble_cDNAncRNA		chr20	57572447	57581481	-	CTCATGTCGGTGCTCATGTAGGCATCTCCGTCCTTCGCCACTTTCCTTCTGGCCGGTTGTACTCAGTAGGCTCGAGACAGCCACATC	3.05718	3.17733	3.55101	2.24515	2.27567	2.28608
ENST00000523083:3762181	0.0012361	1	1.7	3.22	0.53	down	3762181	202	ENST00000523083	547	cdna:known chromosome:GRCh37:17:48235694:48238637:-1 gene:ENSG00000253730 gene_biotype:antisense transcript_biotype:antisense	ensemble_cDNAncRNA	RP11-893F2.13	chr17	48235694	48238637	-	AGCATCCAGTTTCTTCGGTCTCTGACGTTGTTGTCTGCACAAGAGAGTTAAGGCAGCCATCTTGGGACCATGAGGGAGCCAGTCTAAGAGGCAAATCAACACAATGAGAGGGTGTTGGAAAAAGACAAAAAGAACCTGGTCCTTGATGTCACAGCCAGGCCTCTGAATTAACCACCCCCAGGACTTCTTGTTACGTGAGCTA	0.82422	0.757	0.71487	1.50764	1.87254	1.70819
ENST00000429793:2659330	0.00124	1	2.15	4.07	0.53	down	2659330	51	ENST00000429793	344	cdna:pseudogene chromosome:GRCh37:3:195771566:195772125:1 gene:ENSG00000228413 gene_biotype:pseudogene transcript_biotype:processed_pseudogene	ensemble_cDNAncRNA	AC024937.2	chr3	195771566	195772125	+	TTCGTCACTGCCATCACGTCAGGTGAATTCAGCGGAGATATGACGGCCACA	1.16046	1.11993	1.02426	2.09747	2.15139	1.82541
ENST00000567228:3665306	0.0012957	1	8.94	3.13	2.85	up	3665306	64	ENST00000567228	757	cdna:known chromosome:GRCh37:16:67229554:67232122:1 gene:ENSG00000205250 gene_biotype:protein_coding transcript_biotype:retained_intron	ensemble_cDNAncRNA		chr16	67229554	67232122	+	ACCAGGCTTGTGGTCCTCCTGTGTCTGGGTTCCAGCACAGCCAGTTTCAACGACCTCTTCCTGA	2.67918	2.96573	3.89127	1.68454	1.92429	1.34904
n341263:3058845	0.0013088	1	7.09	3.44	2.06	up	3058845	1835	NONHSAT121756	2222	| BC039119 | mRNAlike lncRNA | Homo sapiens | Human lncRNA | JounralRNA | 3731 | NULL | -1.0432300 | -0.3595618	NOCODE4.0		chr7	80601831	80604040	-	TGCTCACTGTTTGGACCTGCCTGGCCTTTATGAGCTGTAACACTCACCACGAAGGTCTGCAGCTTTGCTCTTGAGGCCAGTTAAGACCACAAACCCACTGGAAGGAGCGAACAACTCCAGAAGCACTGCGTATAAGAGCTGTAACACCCACAGTGAGGGTCTGCAGCTTCATTCCTGAAGTCAGCGAGACCACAAACCCACCAGAAGCAAGAAACTCTGGACACATCTGAACATCTGAAGGAACAAACTCTGGACACATCATCTTTAAGAACTGTATGACTCACTGCAAGGGTCTGTGGCTTCAGTGAGACCAATAACCCACCAATTCTGAACACACTAATCTTTATTAATTTATGTGGGGAATGAGGTTAACACTTCTAAAGTTAGATTAACGTTATG…	2.64539	2.69515	3.17391	1.64187	2.01981	1.69398
ENST00000462306:2574783	0.0013701	1	5.73	3.09	1.85	up	2574783	238	ENST00000462306	963	cdna:known chromosome:GRCh37:2:128047272:128051713:-1 gene:ENSG00000163161 gene_biotype:protein_coding transcript_biotype:retained_intron	ensemble_cDNAncRNA		chr2	128047272	128051713	-	GTAAGAGATTCCATGACAGGCCTGTCCCAAGGCACTGTCACTTTCTGCGCACCAGCAGGAATAAAGGGATATGGGAAGGACCTGATGTTTATGCTGTCTTTTCTGTGAAGCACAGATAAGAGAAGAGAAACAAGAGATGTGGCCCAGACTGGAAACTCATCCACTGGCCACTGTATTTCCTCTAGCAGTGGAGCTGGGCTCAGGCCCCTGCCTACTTGACCTCAAAGTCACAACCCTC	2.57987	2.40241	2.5907	1.61696	1.74045	1.54597
n332825:3905465	0.0013752	1	3.04	8.01	0.38	down	3905465	59	NONHSAT079699	343	| AF064848 | mRNAlike lncRNA | Homo sapiens | NULL | H-invitational v7.5 | HIT000065459 | http://h-invitational.jp/hinv/spsoup/transcript_view?hit_id=HIT000065459 | -0.8022430 | -1.0000000	NOCODE4.0		chr20	37352868	37353211	+	AGCTACGCGAAGCTGGCGCGGCGCCCCCACCCGTGCGCAGCCCAATGCGCTCCCGCCCC	1.18656	1.60379	2.02982	2.75275	3.5247	2.69087
ENST00000494810:2616339	0.0013789	1	3.17	6.31	0.5	down	2616339	126	ENST00000494810	619	cdna:known chromosome:GRCh37:3:33854769:33866817:1 gene:ENSG00000170248 gene_biotype:protein_coding transcript_biotype:retained_intron	ensemble_cDNAncRNA		chr3	33854769	33866817	+	AGATAGTGTTTATGATTACCAAGGCAGAATGACCATTTGAAATATCCCAGTGCCAGTATTTTACTTTTTTTAGATTTCAATTTAAAAGGAGAAGGAAAGGAAGTTGGGTGGTTATAGGAGATAATA	1.40001	1.78611	1.80215	2.45981	2.88884	2.6144
ENST00000555564:3881897	0.0015789	1	4.46	8.69	0.51	down	3881897	135	ENST00000555564	658	cdna:known chromosome:GRCh37:20:31018820:31020775:1 gene:ENSG00000171456 gene_biotype:protein_coding transcript_biotype:retained_intron	ensemble_cDNAncRNA		chr20	31018820	31020775	+	TTAGGATGGACTGGACAATTGAGCAGATTGTGTGCAGATAACTCCTGGGTAGCTTGGGTGCTGTCACCAAAGTTTTCCCATCAGTTGGCATTTGTTTTTTCTTTTAAAAAGCTGAAATCTATACCTTGCTTCAAA	2.23936	2.00908	2.22338	2.89456	3.43678	3.00426
n345059:3220967	0.001625	1	6.38	3.52	1.81	up	3220967	285	NONHSAT134003	1131	| NULL | lincRNA | Homo sapiens | Human lincRNA | Scripture Reconstruction LincRNAs By Luo[unpublished] | linc_luo_608 | NULL | -1.2687600 | -0.2357546	NOCODE4.0		chr9	114967941	114975454	-	AAAGTAGCCTAGCTCAGCACCCTGGTGAGTTTGTTGCAAGTCTACCAACATGGGCCTCATCTAGAAGGAATGCCCAGAGTCTGGGCTTGGTGCTGATTAGCCACACTCTCATATACTTTAAATCATCTCTAGACTACGTATAATACCTAATACAATGTAAATGCTATGTAAGTAGTAGTTGTACTGTATTATTTAGGGAATAATCACAAGGGAAAAAAGTGTGTATATGTTCAGTACAGTTGCAGCCATCCATTTTTTTTCCCAGATACTTTTGATCTGCAGTTA	2.5826	2.78487	2.68524	1.82102	1.72608	1.91148
n338469:3550393	0.0016566	1	10.8	19.9	0.54	down	3550393	131	NONHSAT039531	720	| BC036922 | mRNAlike lncRNA | Homo sapiens | Human lncRNA | JounralRNA | 866 | NULL | 1.5457300 | -0.1918788	NOCODE4.0		chr14	96967984	96968630	-	ATGCGAGTCGTTCTAAGCGCCGCGCTGGGGGGTACATACGGTGCACGCGTGGGTGCCTCACCCCCTGGCAGCGCCTCCAGGGACGCTGCTCCGGGAAAGAGCAGCCGCCGCGACCTCAGGCGGCGGGAAAG	3.27378	3.68345	3.39298	4.18182	4.42372	4.27979
ENST00000486671:3550164	0.0016837	1	3.31	1.79	1.85	up	3550164	578	ENST00000486671	2504	cdna:known chromosome:GRCh37:14:96131199:96136751:1 gene:ENSG00000187621 gene_biotype:processed_transcript transcript_biotype:retained_intron	ensemble_cDNAncRNA	TCL6	chr14	96131199	96136751	+	ACTGAGCTCTTAGCAACTCCCTGGGCCTGCTGAGCACCTCTTGCCTTTCTGCCTTTGCGTATGCTGTTCCCTCTGCCTGGAATTCCATGTCTTCTGCCTTTGCCCACCTCATCTTAAGGCCTCTGCTTAGATGCAATTTCTTTGGGCTCTTATTAGCAGCATCCAAATCTGTGCTGGTTTCTTCTCACGCTTACTCTGCATCATAATTTTTCTGTTTACTCGTTAATCCCCTCCCACTCCTGCCAGTACCTAAAGTAAAATCTACACGGGCTTGGCACATTGTGGATGCTCAATGAAGATTTGTTAAATGAGTGAATGATTAAATGAAATAAGCCCCAGCTTGGAACCCAGAGCTGTAATTTCCGGTTGTGGTCCCTGTCCCCTGCCCAGGGGCTGTCT…	1.88252	1.53355	1.74358	0.87051	0.83039	0.83255
ENST00000569390:3602308	0.0017071	1	7.15	2.79	2.56	up	3602308	58	ENST00000569390	346	cdna:known chromosome:GRCh37:15:75639733:75640563:1 gene:ENSG00000140398 gene_biotype:protein_coding transcript_biotype:processed_transcript	ensemble_cDNAncRNA	NEIL1	chr15	75639733	75640563	+	TGAGGAGTCGATACCCCCCACCCCAGGGACCAGGCGCTGCCGCGGGCCCTTTCCCTCC	2.90068	2.67397	2.9532	1.8385	0.84303	1.75427
ENST00000585828:3721762	0.0017399	1	3.52	8.44	0.42	down	3721762	114	ENST00000585828	2139	cdna:known chromosome:GRCh37:17:40659353:40674600:1 gene:ENSG00000033627 gene_biotype:protein_coding transcript_biotype:retained_intron	ensemble_cDNAncRNA		chr17	40659353	40674600	+	AGCCGTTCAGTCAGTGGGTTTTGTTTTTGTTGTTAGACATATGCTTTTCTGAGGTTTGTGTTACTAACCATCGCCCTTCCCACCTCACAGAATGTCATGTTAAAGCCCAGGCAA	1.4423	1.88897	2.12433	2.6903	3.58536	2.92969
ENST00000473631:2930477	0.0018429	1	2.23	4.3	0.52	down	2930477	127	ENST00000473631	485	cdna:known chromosome:GRCh37:6:149275043:149326724:1 gene:ENSG00000111962 gene_biotype:protein_coding transcript_biotype:processed_transcript	ensemble_cDNAncRNA	UST	chr6	149275043	149326724	+	TTCGGGATCTGACAGGAAGTTCAAGGTGACCTCTGGGAGCCTTCTGAGAAGAAAAAGGGCATGCAACCTCAGCAGTGTCTCTCTGCCTCTCACCAAATTGACAGTGGGCCCGAACTTTGCTCATTTA	1.11734	1.14639	1.20393	1.84896	2.0894	2.37628
n374804:3637254	0.0019906	1	5.07	9.64	0.53	down	3637254	132	NONHSAT048071	573	| NULL | lncRNA | Homo sapiens | Human lincRNA | BodyMapLinc | TCONS_00023765 | | -0.9722160 | -0.3704204	NOCODE4.0		chr15	85857856	85873522	-	GGAGTCTTCTAAGCAGCCCAGAGGCGATGACATACCAGTGCCAGCAGAGGAGGAGAACCACGCTTCAGTATAACAAAAACTTCAATGAATCATGCTCAATGTGGAAAAGTCGAATAGACATGGCTGAGGATA	2.15903	2.53401	2.36642	3.1795	3.53321	3.03478
ENST00000323601:3646033	0.0020094	1	6.04	3.24	1.87	up	3646033	720	ENST00000323601	1649	cdna:pseudogene chromosome:GRCh37:16:3725411:3727060:1 gene:ENSG00000178430 gene_biotype:pseudogene transcript_biotype:pseudogene	ensemble_cDNAncRNA	AC006111.1	chr16	3725411	3727060	+	GGGCCTCGCTGGAAAACTCCTTGCAGTCGGATTTCAGGTGGATGATGATTTTTGTCCCGGTTCTAACTCCCGAAGCTTCGGCGATTTCAAACACTCCAGAACTAAGGCAGGCAAAGAAAGGAAAAGCCAGGTGGATGTGACACTGGGACATACCCTGCATGGGACTCCAGCGGTTCCCGAGGGTTTCATAGGCAGAGCCCAAACAACACACAACACACCTCAAATGCCCCATTTCTGACCCCAGCGCACCACTCAGGCCATCACATGCCCATCAGGAACGATGAGCCTGTCGCAGGCGGCAGAGTTCTCCTGGTTCCCTCGGGCGGGGGGCGGGGGGGCGGGGGTCCTCCACCGACCCTGGGCTTCGAAGAAGCTTCTGGGCTTACCCCAAAAGCAGGC…	2.6116	2.69939	2.48953	1.85147	1.79201	1.45271
n369544:2987147	0.0020694	1	3.09	5.92	0.52	down	2987147	155	NONHSAT118714	433	| NULL | lncRNA | Homo sapiens | Human lincRNA | BodyMapLinc | TCONS_00012938 | | -1.1457900 | -0.2304601	NOCODE4.0		chr7	1306988	1308903	+	AAGCTGATTACACCGCAGCCCGAGGCTAGCCTGGTTGCTAAGGGTGAGCTCCGCGGTTGCTAGGGGGAGTAAATCATCTTGCATTATTTGATTTTTGTTATAGATATGAAACCGCTACTCCCGCGATTAAATGTCTCTCAGCCTAACACCTATGG	1.47932	1.47314	1.9207	2.64823	2.63728	2.39178
ENST00000470741:3962549	0.0020852	1	5.57	2.54	2.19	up	3962549	218	ENST00000470741	3938	cdna:known chromosome:GRCh37:22:43014881:43029354:-1 gene:ENSG00000100243 gene_biotype:protein_coding transcript_biotype:retained_intron	ensemble_cDNAncRNA		chr22	43014881	43029354	-	TGCCACGTTTGGATGTAAGCGCCTCTGCAGCGCCGACCTTCCGCATGGCTTCTTCACACTCCCTCTCCTGGCCATGCTGGGTACTGGGGACCCCACAGGGAGTGCACCCTCAGGACGCTGGGTTTGGTTCCAGCTCCGACTGGAACTGATTATGTGATCGTCCCTGGCCTGAGCGTAAGACCCACTTAACAAGACCTCAGGGGTTTTAGTCTCAGCTC	2.59925	2.04392	2.80329	1.14639	1.31187	1.59165
ENST00000417539:2587188	0.0021606	1	4.42	10.4	0.42	down	2587188	407	ENST00000417539	754	cdna:known chromosome:GRCh37:2:173329875:173330740:-1 gene:ENSG00000232788 gene_biotype:antisense transcript_biotype:antisense	ensemble_cDNAncRNA	AC078883.3	chr2	173329875	173330740	-	CGTTATCAAACTCGATCCGCGTGCATGGCCCCCGGGCGGTGATGTCGCAGCTGTACAGCCCTCCCGTTCTGTTGGCTCTCTGCAGTGGAAGCGCTTCTGCCCGCGGGGCCCCCACGAGCAACCTGTTGATGAAACAGAGACAATTTGGAGATTTGAATTTAATATACGTTTAACAGTTAAATCAGTCAGAACTAGGAGATAGTGGGATTATTCTTTGTCTAGGAGTCCACTAATTCTTCAACAGCTTAGGCAGTGAGTGAGAACAAATGTAGAGTCCTATGGCTGGTTCATGCAAAACGCACAAACACAACTAAACAGGGGAAGCCAAAGAGGGGATACCAAAACGAGGAAAATAGGCCTGTCTCTCATAGTATCAGCATTTCTTGCTGGGTATGATCT…	2.40238	1.80398	2.21058	3.6827	2.97598	3.42465
ENST00000549080:3409611	0.0021675	1	3.46	7.28	0.47	down	3409611	526	ENST00000549080	871	cdna:putative chromosome:GRCh37:12:29302143:29324983:1 gene:ENSG00000064763 gene_biotype:protein_coding transcript_biotype:processed_transcript	ensemble_cDNAncRNA	FAR2	chr12	29302143	29324983	+	TGTCCTTGCATGAGGAGTGCCTCTGCCCGGCTGCTGCCCCATCTGGGAAGTGAGGAGCACCTCTGCCCAGCTGCCACCCCATCTGGGATGTGAGGAGCGCCTCTGCCCGGCTGCCCAACCATCTGGGAAGTGTGGAGCGCCTCTGCCCAGCTGCCCACTGTCTGGGATGTGAGGAGTGCCTCTGCCCAGCTGCCGCCCCATCTGGCAAGTGAGGAGTGCCTTTGCCGGCCTGCCAACCGCCTGTGAAGTGAGGAGCACCTCTGCCTGGCCGCCAACCATGTGGGAAGTGATGAGGGCCTCTGCCCAGCTGCTGCCCCATCTGGCATGTGAGGAGCACCTCGGACTGACTGCCCACCATCCAGGAAGTGAGAAGTGCCTCTGCCCAGCTGCCCACTGTCT…	2.15218	1.34824	1.84196	2.8395	2.93917	2.77463
ENST00000513146:2891094	0.0022614	1	5.22	2.93	1.78	up	2891094	92	ENST00000513146	763	cdna:putative chromosome:GRCh37:5:180681417:180687195:-1 gene:ENSG00000183718 gene_biotype:protein_coding transcript_biotype:processed_transcript	ensemble_cDNAncRNA		chr5	180681417	180687195	-	TGCTGTATCACAAGTCAGACTGTTTAAACTTGTTCCTCTACTTCTGTGGCTGTACCCTGGATCTCATCTTCAGATTGGCTACACATCTGAAA	2.2333	2.37584	2.57464	1.49573	1.50969	1.65398
ENST00000460672:3997452	0.0022713	1	5.73	2.55	2.25	up	3997452	221	ENST00000460672	407	cdna:known chromosome:GRCh37:X:1585330:1613246:-1 gene:ENSG00000182162 gene_biotype:protein_coding transcript_biotype:processed_transcript	ensemble_cDNAncRNA	P2RY8	chrX	1585330	1613246	-	CTGCTGGTGTCTGTCTCAAGGTGCGGTGCAGGCACAGCCAGTGGGATTTTTTTCCCAGCAGAGCAGAGAGCTGGCCCTCCACTCCTGCTCCTGTGCGGAGCTCACTCCCATAGGGCAGCCGCCTCTGGCCCAGGAGGAGGGTCCCCCAGGACCCCCTGCCTAGCTTGACGGCTGCTCAGACAAGCACCACCAGACCAGCATCACCCAGGACGTCTGCCCTC	2.22074	2.58636	2.79341	1.48123	0.88126	1.68729
n385945:2351496	0.0023013	1	2.39	4.2	0.57	down	2351496	90	n385945	1241	| NULL | lncRNA | Homo sapiens | | UCSCGeneNoncode | uc009wfu.1 | | 5.1788300 | -0.0997868	NOCODE3.0		chr1	111023387	111033891	+	GACTATAGTTCCCAGCAGTGGATCCTGGGGAATGTCTTCATCTGGGAGTATTACAGTGTCTTTGACAGGACCAATAACCGTGTGGGGCTG	1.25475	1.25552	1.2576	2.02264	1.97626	2.20134
FR0003224:3072934	0.0023362	1	5.1	9.58	0.53	down	3072934	128	FR0003224	2547		fRNAdb		chr4	128759332	128761879	+	CCTTCTTTTCCTTCGAGATGGAGTCTTGCTCTGTCACCCACACTGGAGTGCAGCAGCCTGATCTTGGCTCACCACAACCTCTGCCTCCCGGGTCCAAGCCATTCTCCTGCCTACCCAGTAGCTAGGAT	2.47234	2.416	2.16586	2.96659	3.47729	3.30271
n409333:2404540	0.0023856	1	7.17	17.12	0.42	down	2404540	246	n409333	1820	| NR_033688 | lncRNA | Homo sapiens | | RefGeneNoncode | NR_033688 | | 3.6177900 | -0.1753352	NOCODE3.0		chr1	32095462	32110218	-	TTGACGTCGCTCACTCGAGGATTTGGGGACCTTGGACCCCACAGGTCCAGGCTGGCGCTGGCCTGGGCTCCACAGCCTCCCAAGGCCCTCATGGGGGCCTTGGGCGGGGGCATCAGCCATGACCGGAGGTTTAGAGTTCTGGTTCCGCCGATCTCATTTGGGGCGTCGGATAAAAATCCAGGCTTCCGGACCCACCCCACACTGCATCAGAGTCATCAGGAAACTCTGGTTGTAGCAGGCGCCACA	2.91922	2.65505	2.96544	4.44573	3.54566	4.24778
ENST00000261252:3401479	0.0023864	1	6.47	3.57	1.82	up	3401479	355	ENST00000261252	2595	cdna:known chromosome:GRCh37:12:3647380:3703139:1 gene:ENSG00000111218 gene_biotype:protein_coding transcript_biotype:processed_transcript	ensemble_cDNAncRNA		chr12	3647380	3703139	+	GGGCACAGTTCCCACACGTCTATTTCTTCCACAGGACCTGCACGCTGCCTTGCTGTTGGAGATCTGTGCAGTAGGCAGTTGTGGAATTAAAAGCAACACCCCATGTCGCTGAATGTTCAGGGATCACAGGCCACTGCCGTTTCCCACCCACTCCCAGCCTCCGGGGAGTCTTAGCCTGTGGAGTCCCAGGAAGCACATGGAAAAGAGAGCCTTGGAACCAGAGTGGAGTGACAGCTAAGGGGTGCTGGAGGCCCCTGTGACCTTGACCATGCACAATGCCCAGACCAGCTCCGACTTTTTCCTCTCCTTCACATATTTAAATGGAGTCGATATTGGGGTCAGCTTCATGCACGGA	2.65575	2.51711	2.94914	1.74729	1.86712	1.89482
n342550:3901084	0.0024187	1	6.73	3.42	1.97	up	3901084	580	NONHSAT079032	1176	| CR618381 | mRNAlike lncRNA | Homo sapiens | Human lncRNA | JounralRNA | 5048 | NULL | -1.0480700 | -0.3050499	NOCODE4.0		chr20	23052183	23053359	-	GCCGGTTGCTTTACCAAATCCTCTGCTCAGCACTGGAGACTGGGAAGACATCTGTCTCTGACTGTCCTCCTCCACCTCCCACCAAAGCACCACAGGGATCATGAATATCCCTAATTATACTGGCCTCCATCAAAACACACACACATCATGAAGGAGCGGTCACCTCTGTGTGTTCCAAGGCCACTTTCCTTTCATCAATCCTGAGTATTGACTTTTTAAACTTGCAGCTTTGTTTTTTTTTGTTTACCCATTTTCCTTTGAATCATCTGACTACATTTCTTTCTTAGAGATGGCCACAGCCAAACCCTGCTTTTTGGCTGTAGGTCTTTTGGCTAGAGGCCCTTCAGTTTTAGGAAAGCATCTTTTACTATGGAGACAACATTTCATGTTATTTAACTT…	2.69804	2.66646	2.91775	1.43447	2.11248	1.8018
ENST00000511619:3096690	0.0024929	1	2.46	5.91	0.42	down	3096690	60	ENST00000511619	643	cdna:pseudogene chromosome:GRCh37:8:43298045:43308055:1 gene:ENSG00000250637 gene_biotype:pseudogene transcript_biotype:unprocessed_pseudogene	ensemble_cDNAncRNA	RP11-359P18.1	chr8	43298045	43308055	+	TGTTGCTGGGGTTCTAGCACTTGCCTGGACAATGTGTCTGCACCATCAACATCACCTATG	1.44349	0.95567	1.47962	2.78528	2.0136	2.82974
ENST00000557660:3566624	0.0025651	1	52.97	23.67	2.24	up	3566624	676	ENST00000557660	2360	cdna:known chromosome:GRCh37:14:58740654:58764838:-1 gene:ENSG00000257621 gene_biotype:processed_transcript transcript_biotype:antisense	ensemble_cDNAncRNA	RP11-349A22.5	chr14	58740654	58764838	-	GCTGGTCGCCAGAAGTTGATAACTACCGGTTAAGAGCAATCAGCAAAGCTGATCCTCTTAAGGCTACTTGAGATGTTGCCGAAGAACTCAATGTGGACCATTCTACAGTCCTTCAGCATTTGAAGCAAATTAAAAAGTGAAAAAGCTCGATAAGTGGGTGCCTCATGAACTGACCGAAAAAAAAAGTCATTGTTTTGAAGTGTCCTTATCCGTTATTTTTTGCAACAACAAACCATTTCTTGGTCAGATTGTGATGTGCGAGAAAAAGTGGATTTTATACAACAACTGGTGATGGCCAGCTCAGTAGATGGACTGAGAAGATTCTCCAAAGCACTTACCAAAGCCAAACTTGCACCAAAAAAAGGTCATGGTCACTGTTTTGTGGTCTGCTGCTGGTCT…	5.40031	6.21819	5.62007	4.79656	4.52355	4.30971
ENST00000524554:2908392	0.0025854	1	6.19	3.06	2.02	up	2908392	154	ENST00000524554	1501	cdna:known chromosome:GRCh37:6:44144288:44149058:1 gene:ENSG00000137225 gene_biotype:protein_coding transcript_biotype:retained_intron	ensemble_cDNAncRNA		chr6	44144288	44149058	+	AGACCCTGTTGGAGTTGCGGGCCACTTAGATGGTGTCCAGGCCAGGTCAGTTGGTGGTGGCACCTACCTCCAACCCTGCCCGGCCAGGCTGTTCACCCTGGGGGACCCTCCCTCCCTAACCTCCCATGCCAGTCCTGTACCCACTTCCAGGATG	2.48963	2.81598	2.60486	1.66632	1.22802	1.93468
ENST00000435216:2377468	0.0026838	1	16.27	7.57	2.15	up	2377468	66	ENST00000435216	680	cdna:pseudogene chromosome:GRCh37:1:207935929:207936608:1 gene:ENSG00000234219 gene_biotype:pseudogene transcript_biotype:unprocessed_pseudogene	ensemble_cDNAncRNA		chr1	207935929	207936608	+	CAGGATGAGACGTGGCACACACAGGCACCCGAGAGTGTGGGGTTGGCGTTGTTCCACTGCCTGGTT	3.77993	4.42513	3.90153	2.61731	2.83072	3.28969
ENST00000593706:3868134	0.002687	1	7.18	3.12	2.3	up	3868134	108	ENST00000593706	788	cdna:known chromosome:GRCh37:19:50365135:50367319:-1 gene:ENSG00000039650 gene_biotype:protein_coding transcript_biotype:retained_intron	ensemble_cDNAncRNA		chr19	50365135	50367319	-	CCTCTCAACTGGTTTGGGGCGGCTTTCCTCCATCATTGCCTCCCCGTCCCCGCTCGGGGTCTTCTCTCCCCCTGGGTCTGCCGATCTGTTTGTGACCTCTCGTGTCCC	2.32336	2.92461	3.35741	1.69643	1.34463	1.87815
n365452:2555581	0.0027247	1	8.05	3.81	2.11	up	2555581	95	NONHSAT070986	2016	| NULL | lncRNA | Homo sapiens | Human lincRNA | BodyMapLinc | TCONS_00004271 | | -0.2527010 | -0.2258210	NOCODE4.0		chr2	61971121	61992046	-	GTCGACTCGCCGACGTTCCCTTAGACGCGTTGCCATACGTCGTCACCCATAGAAACGGCTTTCCGCGGGGCAGACTCCAAGTCTCGCCTGTGTGA	3.37443	3.00701	2.65112	1.97948	2.09953	1.71356
n374315:3570768	0.0028057	1	17.69	8.51	2.08	up	3570768	90	NONHSAT037627	2081	| NULL | lncRNA | Homo sapiens | Human lincRNA | BodyMapLinc | TCONS_00022786 | | -1.0704500 | -0.1771327	NOCODE4.0		chr14	71773907	71787882	-	CCGCTCGCGCCGTCCCCGAGGCTCAGCGCCCCCATCCCGCCCGCCAGCAGAAAGAACTGAGGGGGCGGCCAGTACGGGAAGCAAGTGCGG	4.47003	3.9068	4.1218	3.04331	3.4031	2.78532
ENST00000521414:3154339	0.0028555	1	2.29	4.27	0.54	down	3154339	121	ENST00000521414	2349	cdna:known chromosome:GRCh37:8:134249419:134261731:-1 gene:ENSG00000104419 gene_biotype:protein_coding transcript_biotype:processed_transcript	ensemble_cDNAncRNA		chr8	134249419	134261731	-	GCGCAAAGAGATCCTGTGTTCTCCCCAAGGCCACACAGCTAGAAAGTGGCAGAGCATGATTTGGATCCTGCTTGTCTAACTCCAGGCTGTGAGCTGGGAAAGAGCTTCTCATGTTGGGAGC	1.00105	1.32867	1.25115	1.94906	2.41108	1.93143
ENST00000484115:2621901	0.0029321	1	3.72	2	1.86	up	2621901	674	ENST00000484115	5285	cdna:known chromosome:GRCh37:3:49027371:49044548:1 gene:ENSG00000178467 gene_biotype:protein_coding transcript_biotype:retained_intron	ensemble_cDNAncRNA		chr3	49027371	49044548	+	CAGCTTCCCTGGTCTAAGTGAGATCTCCCTTGCCTTCCTCTTGTCCACCTGGAGTCATGCCGAAGCGCCTAAAATGGTAGTGCTGCTACCTGTGCTAACTGCTGGGGAGGGGTGGGCAGGGAAGCTGTCATGCAAGTGGTGCCCCCTCTGGTAATAACTCTCAGGAGGTTTCTGAGGTGTGGTCATCACCCTCATGCCCAAATTCTGGACCAAGAGAGGAAGATACAGCAGTTAGAAAGGACTTGGAACAGTGGCTTTGCGGCTGGTGAACCAGAGTGAAGAATCTGGCCGTGACCTGTGGCTGGATGGCTGCCACACTGCTATAGGCCCCAGAACAGAGGTGGTGACAGTCTCACAGCCCTTGAATGTCCCCCACCCTCAGAGGAATCTGGGCCAAAG…	2.0932	1.68831	1.89009	0.94257	0.84784	1.22083
n371908:3300504	0.0029379	1	2.08	4.13	0.5	down	3300504	98	NONHSAT015675	442	| NULL | lncRNA | Homo sapiens | Human lincRNA | BodyMapLinc | TCONS_00018025 | | -1.1448300 | -0.1836749	NOCODE4.0		chr10	94819419	94820183	-	TCTCTCCTTTGCTCCGACTATTTCAGGGAAACTGCAGTCGTCGACGCCTGCGTTGGCATCGCAAAAGCCCAGGAGGGATAGCGCAGCCGAGATTCTCC	0.82574	0.998	1.33783	2.19859	2.22816	1.705
ENST00000508616:2633143	0.0029977	1	5.72	3.14	1.82	up	2633143	94	ENST00000508616	392	cdna:known chromosome:GRCh37:3:97952495:98176742:1 gene:ENSG00000251088 gene_biotype:processed_transcript transcript_biotype:processed_transcript	ensemble_cDNAncRNA	RP11-325B23.2	chr3	97952495	98176742	+	GATCATCCGGGCCAGAGTGAATGTGAATGGAAGAGCAGTGCCTTCTTGTGGTCACCATGGTTTGGGCAGCAGTTGTGACTACTTCCCCAAGGGG	2.23061	2.62348	2.73137	1.51063	1.65825	1.79247
ENST00000580914:3732386	0.0030634	1	17.4	6.47	2.69	up	3732386	309	ENST00000580914	654	cdna:known chromosome:GRCh37:17:65720225:65723144:1 gene:ENSG00000130935 gene_biotype:protein_coding transcript_biotype:retained_intron	ensemble_cDNAncRNA	NOL11	chr17	65720225	65723144	+	TTGTATGTTTCCTTCACGGTGTACCTTTTAGTCTTCCTTTTCTTTTTCATTTCGTTATTACCCAGACTAATTCATTCTCTTTATCAGCATACTCAATTTTTTTTGTGCCTTCCTAATTCTTCTTGAATTGGTTTTTATTTTTATTTTGCATTGATCTTTCAAAAACACTTCTTGCTATCACCACCATGCTCATAACTATGTCATAAAGAAATAAAAATGGCGAATATACTAGTCACCATCATACTAGCCTGCAGGTATTTGAAACATTAGTAAGCCTACATTTGAGGATTGGATTCTTGGCAACATTTC	3.87594	3.87213	4.69436	2.16293	3.39226	2.52925
n345514:2542794	0.0031365	1	30.08	16.83	1.79	up	2542794	97	NONHSAT069431	740	| NULL | lincRNA | Homo sapiens | Human lincRNA | Scripture Reconstruction LincRNAs By Luo[unpublished] | linc_luo_1063 | NULL | -1.3027800 | -0.2062485	NOCODE4.0		chr2	20382136	20384343	+	GCTCACGACGTCAAAGGAGGAGGCATCGGGAAGTGGATGTTCCCAGCAAGAGGGTCTTCTGATGTCCCCCACCCTCCTCAAAGCACCAGGGAAATTG	5.01623	4.7941	4.97942	3.89519	4.34796	3.91467
ENST00000487388:3031558	0.0032597	1	5.7	11.73	0.49	down	3031558	71	ENST00000487388	556	cdna:known chromosome:GRCh37:7:150382785:150384606:1 gene:ENSG00000106560 gene_biotype:protein_coding transcript_biotype:retained_intron	ensemble_cDNAncRNA	GIMAP2	chr7	150382785	150384606	+	GTTTGGCTCTTCTGATGATGTTGGGGCAAAATAAACAAGGGTGAAGGATCTTATTCTAACTCCCACAGCTA	2.3571	2.91979	2.28069	3.27665	3.43833	3.89118
n274:3078517	0.0032762	1	9.93	17.01	0.58	down	3078517	201	NONHSAT123996	296	| AC073422 | SRP_7SL RNA | Homo sapiens | SRP | NONCODE v2.0 | n274 | NULL | -1.0563000 | -1.0000000	NOCODE4.0		chr7	148822782	148823078	-	TGTGGCCCCGGCCACTCGGAAGGCTGAGGCGGGAGCAGCGCTTGAGCCCGGGAGCTCTGCGCTGTATATGCGCTAGGTCCGTCGCGCGGTGCCTCTGAGTTCTGCATCTGTGTGGTGACCTCTCGGGAGCGGGGACCACCAGGTTCCCCAGGGAGGGGGAACCGGCCCAGCTCGGAAACCGAGCAGGGCAAAACCCCAGTG	3.39622	3.36415	3.2123	4.03119	4.14924	4.01157
ENST00000588015:3646308	0.0033447	1	4.65	9.89	0.47	down	3646308	207	ENST00000588015	651	cdna:known chromosome:GRCh37:16:4718298:4727327:1 gene:ENSG00000102858 gene_biotype:protein_coding transcript_biotype:processed_transcript	ensemble_cDNAncRNA	MGRN1	chr16	4718298	4727327	+	TGCTGATTTGCAGTCACGTCCTGTCTCGGGTGCAGCCTGGAGCTTCAGGGGTGTGACGCTTTGGGGGTCATGGCCACCAGCCTCTTGGAAACACCCTCTGGAGCCCCGCCTTGGGCAGCACTGCATGGCCTTGCTGTGTTTCCTGCCCGGGGCCATTTCATTAATACTGTGTTTGCGGGAGTTCTGTCTCTCGTCTTTGGAGCGCCC	1.81036	2.20025	2.68124	3.52006	3.27239	3.0683
ENST00000524688:2431914	0.0033856	1	5.05	2.35	2.15	up	2431914	381	ENST00000524688	558	cdna:known chromosome:GRCh37:1:144837859:144852925:-1 gene:ENSG00000178104 gene_biotype:protein_coding transcript_biotype:retained_intron	ensemble_cDNAncRNA	PDE4DIP	chr1	144837859	144852925	-	ACACCCTCATTATGGCAACTGGACATAAACTTAACAGAGGGCTTCCCAGCAAAATGTCCTCTTCTTCCTACAAACAGGCTGTTTCTATATGTGCATGTTTCATGCTAAGCACTTCTTTCTTGGGTGGAGATGGCAAAGGCCTCTTTCTGCTGAGACAAAGTGATTTGGAGAGTCACCTGGCCCCTGAAGGGGGAGTGGTAGGATCCAGCCACCCAGTGTGCAGTGAATTGGAGCAGGGATCTCAGCACACAGGGAGGTGGGGAGGCTCCCCCTAACCTCGGGCACCTGTTGCTCCTCCAGACTGCAGCGCATGCTCTTAGCTCATCCTCTTAACTGGCTCTCACCGTGCTCCTGGCTTTGGTCACCACGTAGCTCTCACTC	2.30043	2.70276	2.01608	0.91977	1.15564	1.64028
ENST00000580086:3720770	0.0034303	1	4.63	2.26	2.05	up	3720770	94	ENST00000580086	2638	cdna:known chromosome:GRCh37:17:38288244:38292371:1 gene:ENSG00000188895 gene_biotype:protein_coding transcript_biotype:retained_intron	ensemble_cDNAncRNA		chr17	38288244	38292371	+	CCATCCTGGAAACAACTGAGCCCTAGGACCTAGGACAGAGTATCAGGGAACCTGACCTCCCTTTTTCATGCTGTGGAGAATCTTGGAGTGCTTA	2.38838	1.7146	2.52509	1.08684	1.11736	1.32661
ENST00000523883:3090024	0.0034616	1	3.92	2.15	1.82	up	3090024	259	ENST00000523883	3651	cdna:known chromosome:GRCh37:8:23398983:23429716:1 gene:ENSG00000147454 gene_biotype:protein_coding transcript_biotype:retained_intron	ensemble_cDNAncRNA		chr8	23398983	23429716	+	GGTAACGCACACAAGTGCCTTTGTCTCAGGGTCCCCACGGTGCCCATCTTGAGGGTTTTGCGGGCGCCTTGCATTGCCTAAGGCCTGGCTTTAGAAGCAGAACATGGAGAGAGAGGTTTGCAGCCTGCAGGAAGCTGGCCAGCCAGACCTGCCGGGCAGCGGGACCCGCGGGCAGTGCCTCTGACTCACGGCACGTCCTTGATACGCAGTGCTCCCCTCCCCACTTTCTCTGCCCTCCTGTGGATCACGGGTGTCCTAG	1.85491	1.89609	2.16238	0.81512	1.28475	1.21333
ENST00000484160:3226050	0.0035694	1	19.22	10.07	1.91	up	3226050	161	ENST00000484160	463	cdna:known chromosome:GRCh37:9:130504938:130506999:-1 gene:ENSG00000095370 gene_biotype:protein_coding transcript_biotype:processed_transcript	ensemble_cDNAncRNA		chr9	130504938	130506999	-	ACAGCGCCGGCACCCGGGGACTCGCGGGGAACCCCCGGCTACCGCACTCCCCGCTGGACGGGGCGGGTTGGCCAATCACAGCCTCAGCTCGGCTCCCAGGGGGCTCTGGCCACGCCTCCCATCCCATTGACCAATCGCAAGCCCTGATAACCCGCTCTAAA	3.86413	4.30104	4.69343	3.26047	3.28562	3.40806
ENST00000522560:3140631	0.0035918	1	2.46	4.81	0.51	down	3140631	58	ENST00000522560	343	havana:lincRNA chromosome:GRCh37:8:74281005:74281530:-1 gene:ENSG00000253235 gene_biotype:lincRNA transcript_biotype:lincRNA	ensemble_ncRNA	RP11-434I12.4	chr8	74281005	74281530	-	CTGTTCTCCCCGCTCCAAGGCCTCTCCTCTCTCCTTGGCCCAACTCTCTGACAGTGAT	1.6377	0.8688	1.37239	2.26441	2.26703	2.24363
ENST00000534966:3474730	0.0035991	1	4.27	7.76	0.55	down	3474730	130	ENST00000534966	868	cdna:known chromosome:GRCh37:12:121222006:121229748:-1 gene:ENSG00000157837 gene_biotype:protein_coding transcript_biotype:retained_intron	ensemble_cDNAncRNA	SPPL3	chr12	121222006	121229748	-	ATACCATGTCATGTAAGTTTTTCCTTATAAATCTTGGCTTCGCCTTCTCCGTCTCAACCACGCCACCCTTCCCCAACTCCTCCTTGAACCTCTTGATCCACGTCATCTGTTGAGACCTGCCCACACAATC	2.05162	2.09288	2.14991	2.86336	3.32627	2.65292
ENST00000601476:3863330	0.0036416	1	4.19	8.42	0.5	down	3863330	310	ENST00000601476	771	cdna:known chromosome:GRCh37:19:42462011:42463421:-1 gene:ENSG00000105404 gene_biotype:protein_coding transcript_biotype:retained_intron	ensemble_cDNAncRNA		chr19	42462011	42463421	-	CCAAGTCCGCCCAAGCCTAGATGTACACTAGATCCCCCAAACCTGATCCCTTAAAATCTCAGACACAACCGATCCTTCCATCGAGTCTCAGCCCCCTCAAATTGCTATTCCTCAAACCCAGGATCCACCTGGCTGCTGTGCCTTAAACCTACTCCTTTTCAAACCACATGACTCCTCCCCTCTCTCTCCTCCCCTTGCCGCTCTCTGCGGCCAACATCAGCTGCAGGTGCCCACACTGGACACCAGGTGGCCACCTTACACTGGCCTAGATCTGTTCCCGTTTCTTTTCCTGCTTTCTGGGGTGTGACCA	2.14593	2.25989	1.79622	3.36341	3.08962	2.7081
n372402:3328729	0.003673	1	2.77	4.97	0.56	down	3328729	149	NONHSAT019000	1236	| NULL | lncRNA | Homo sapiens | Human lincRNA | BodyMapLinc | TCONS_00019077 | | -0.8735240 | -0.2205365	NOCODE4.0		chr11	44995452	44999576	+	GCGTCGCACCACACTGCAAGGCTTTGCAAACTTTCCTTCCAAAGTGAAGGAGACCCTCTGGCCATCTGAGGCTCGGTCTGAAGCAACAGCCTCAGAGCGCAATCTCAGGCATGCAGGAAGTGCAGGAAGGCCACGTGCCACATACGTTA	1.35568	1.30145	1.7494	2.1535	2.33429	2.43758
ENST00000479369:2431929	0.0037006	1	3.57	6.63	0.54	down	2431929	393	ENST00000479369	2548	cdna:known chromosome:GRCh37:1:144862705:144876023:-1 gene:ENSG00000178104 gene_biotype:protein_coding transcript_biotype:retained_intron	ensemble_cDNAncRNA		chr1	144862705	144876023	-	GGAATGCCTTGTCACTCCCAAGTTGAGAGAGTAAAACTCTGTTATAGAAGTCTTCAGTATATCAGAGACATGAAAAAGAAGGGTTCCCATGCTTCCAATTAGATATAGGACATTAGTCTCACCATCACCTAGGAAGCTTCTATACTGGCTGTGATGCTTGGTCCCAGCATAAGCCCTGTAACTGCTTGTCAGAATGCAAAGAGCACTGTAGGAACAGTAAGGAGACTGTGCTGGTGTGTCTGTTCTGCTCTGAACTAATGTAGGTAATGGTGTGTTTTCAAGCAAAGTTACTTGACCTCCCTCAGCCTCCATTTCCATATCTGCGAAATAAAAGTGATAGTCTTCATGACCCCCTGAGTTGACATCTGGGGCTCAGATGTAACCCTAACTGTA	1.93642	1.78887	1.77152	2.36646	3.09413	2.7211
ENST00000415736:2971345	0.0037065	1	2.47	5.44	0.45	down	2971345	79	ENST00000415736	308	cdna:known chromosome:GRCh37:6:117772293:117774688:-1 gene:ENSG00000226181 gene_biotype:antisense transcript_biotype:antisense	ensemble_cDNAncRNA	RP1-92C8.3	chr6	117772293	117774688	-	CACAGACACTTGCTGCCAGAGCATGTGTAACCAGCAGTCCTTTGTTCACCATACCTGCTTCAATCATTGTTAGGAAACC	1.68336	1.0856	1.10909	1.9623	2.56324	2.79588
ENST00000514761:2865377	0.0037072	1	6.88	3.96	1.74	up	2865377	149	ENST00000514761	656	cdna:pseudogene chromosome:GRCh37:5:83170985:83171640:-1 gene:ENSG00000250013 gene_biotype:pseudogene transcript_biotype:processed_pseudogene	ensemble_cDNAncRNA	RP11-456A14.1	chr5	83170985	83171640	-	CCACTGTGGCACAAATCTGCTTCTAGCAACTGCAGGCGCAAGACCAAAAGAAGCATACCTCACTATGGGGCCACTGATTTTCCTGGAAAAGGCTGGTGACCACAATACGGAAAGGTGGACCTCTTCTGCCCATACCCTTGTGGTGTTGG	2.54157	2.86865	2.97573	1.82509	2.0635	2.06645
n374605:3590274	0.0037588	1	5.05	12.25	0.41	down	3590274	103	NONHSAT041902	960	| NULL | lncRNA | Homo sapiens | Human lincRNA | BodyMapLinc | TCONS_00023380 | | -1.1548100 | -0.1753483	NOCODE4.0		chr15	41244054	41245400	+	CACCTCCAAAGTGACTGCCGGTCGGTCCAAGCGCTCTAACAGGCTCTTCCCCGAGCCTACCTGGGCTCGAGGGGTCCCACACCTGGTCCGGGGCGTAGCCCAT	2.92402	2.23207	1.81615	3.80486	3.39033	3.5967
n345347:3761369	0.0037789	1	7.37	4.12	1.79	up	3761369	61	NONHSAT054427	569	| NULL | lincRNA | Homo sapiens | Human lincRNA | Scripture Reconstruction LincRNAs By Luo[unpublished] | linc_luo_896 | NULL | -1.4361300 | -0.1267162	NOCODE4.0		chr17	46662875	46663444	+	TGAGCCTTGCGGCTTCGGAGCACAGCGGCTGGTTTTGGTCGCAACGATCCCTGGATCCCTG	2.71971	3.09901	2.86895	2.2495	2.05347	1.81182
n341364:3079964	0.0038009	1	4.42	2.61	1.69	up	3079964	125	NONHSAT124242	3343	| AK130536 | mRNAlike lncRNA | Homo sapiens | Human lncRNA | JounralRNA | 3833 | NULL | 0.3612520 | -0.2222985	NOCODE4.0		chr7	151562746	151566014	-	CTGCCAACCCATGGCTGGTCACGGACCAATCGGCTATCACCAGGCTTTGGGGCGTCTGCCAGGGCCTCTGTGTTTTGATATACTCTGACCTGGCAGTGAAGCTGCTGATGAATGCACGACAAAGA	2.01509	2.32636	2.11984	1.35124	1.51899	1.30526
ENST00000462475:2673384	0.0038018	1	2.02	3.36	0.6	down	2673384	76	ENST00000462475	305	cdna:known chromosome:GRCh37:3:48608327:48608763:-1 gene:ENSG00000114270 gene_biotype:protein_coding transcript_biotype:retained_intron	ensemble_cDNAncRNA	COL7A1	chr3	48608327	48608763	-	ATGTGTACCCAGAAGGGTCCCTGCTGGGGTCCTGGTCGTGAGACTCCCTGAGCTTGATCCGATGCCTCTTTTCCTC	0.99919	0.99814	1.04679	1.84807	1.69029	1.71038
ENST00000532145:3611774	0.0038388	1	4.43	2.34	1.89	up	3611774	193	ENST00000532145	2790	cdna:known chromosome:GRCh37:15:101604621:101610308:1 gene:ENSG00000154237 gene_biotype:protein_coding transcript_biotype:processed_transcript	ensemble_cDNAncRNA		chr15	101604621	101610308	+	CAGCAAGGTCCCTGCAACTTTGGCCTCTGCCCGGTGACCTCTGGCGGGTGTAGAAGAGCTCATGCTTCATTGAGGGGGTGGGGGGCACCCTGAGGACCCTGTCAACGTCAGCTGAACCACAGGCATCTCGATAGATGTAAGCTGGGATGAGGGCTCAGCAGGCTGAGACAGGCCTCCAGAAGAGGGTTGAGTA	2.45579	2.18325	1.78549	1.14639	1.27786	1.26513
n341127:3349558	0.0038707	1	4.11	7.58	0.54	down	3349558	75	NONHSAT024247	2062	| AK127180 | mRNAlike lncRNA | Homo sapiens | Human lncRNA | JounralRNA | 3593 | NULL | -0.8526160 | -0.2018337	NOCODE4.0		chr11	113276481	113278538	-	GAAAGGGAGACTCTCCTTCAGTGCCTTGGTGTAGGCTGAGACACCGAGGCCCCCTGGGAAACACCTACGGATCAG	1.91724	1.91892	2.29081	2.92297	3.21325	2.60372
ENST00000410569:3115614	0.0039474	1	5.77	12.52	0.46	down	3115614	164	ENST00000410569	230	ncrna:snRNA chromosome:GRCh37:8:129022628:129022857:-1 gene:ENSG00000222501 gene_biotype:snRNA transcript_biotype:snRNA	ensemble_ncRNA	RNU4-25P	chr8	129022628	129022857	-	CTTCAAAAGCCAAGTTCGGTCCCTGGTTTGCCTTCTTTTCCGCACAAGAACAAGGGTTTTGATGGCTCTGGTCTCCAGGACCATCTGTGGCTTTCTATTAGCAATAATCGCACCTCGGTGAAACCTCATTGGCTACGATACTGCCACTGCGCAAAGCTCATGGC	2.59237	2.15138	2.86269	3.9909	3.34137	3.54987
ENST00000434379:2710872	0.0039611	1	8.97	17.38	0.52	down	2710872	96	ENST00000434379	478	cdna:pseudogene chromosome:GRCh37:3:191670138:191670615:-1 gene:ENSG00000237653 gene_biotype:pseudogene transcript_biotype:processed_pseudogene	ensemble_cDNAncRNA		chr3	191670138	191670615	-	ATCGCCTTCACCATCGTGGCGATGCCCAGGATGGCGGCAGCAGGCCCCCCGCAGGATGGCTGCCAGAGCCTCGTGGAGTACGTAGGAGGAAGAGCA	3.27076	2.96994	3.2921	4.43058	3.96157	3.91798
ENST00000563609:3672930	0.0039865	1	2.58	4.87	0.53	down	3672930	216	ENST00000563609	4023	cdna:known chromosome:GRCh37:16:87687168:87731748:1 gene:ENSG00000154118 gene_biotype:protein_coding transcript_biotype:processed_transcript	ensemble_cDNAncRNA		chr16	87687168	87731748	+	GCCCATCTTTGGTGCGGTCATCTCTGCAGGCAACAGAATGGCAGAGTGGCAGTCTGATCACTCTACTCCATTGTGTGAGAGTCTCCAGGATGAAGACCAGGCTCCCCAGCAGGACGTGCGGCCCTCATGGAGTTCTGGCCTTGTTTTCGGCTGTTGCCTGGCTGATATTCTGCACATCTGCCCACCGTCCTCTGGGCGGTCCACGAATACATTGTG	1.30331	1.25373	1.5335	2.61983	2.19351	2.01034
ENST00000585403:3721904	0.0040523	1	3.09	1.78	1.74	up	3721904	225	ENST00000585403	1068	cdna:known chromosome:GRCh37:17:40719121:40723747:1 gene:ENSG00000108788 gene_biotype:protein_coding transcript_biotype:retained_intron	ensemble_cDNAncRNA		chr17	40719121	40723747	+	CCAGAACTTCTGAGGCAACTTCATTGCACACCCTCCCTTGTTCAAAGGCCACATCAGTTACTGCTGTACAGATAATACTCTTAGTTCCTGAGCTAGCCAGTAGGACTGTGTATCCCCAACTGTCCTTACACATGGCAGACACTCAGGAAATGCCTGTTGGATTAATGTAAGGAAGGTTGGAGAGAGAGGGCCACCTTTCCTGACCTGGAAGCAGTATCTCCCTGA	1.71569	1.7496	1.39573	0.99	0.75645	0.75059
ENST00000470745:3252593	0.0040781	1	2.6	4.33	0.6	down	3252593	124	ENST00000470745	661	cdna:known chromosome:GRCh37:10:76970562:76977996:1 gene:ENSG00000165637 gene_biotype:protein_coding transcript_biotype:retained_intron	ensemble_cDNAncRNA	VDAC2	chr10	76970562	76977996	+	TCACATCATTGTGTTCCAGCTTGGGTGACAGAGGCAAGATGCTGTCTCAAAAAAAAAAAAAAAATTCAGATAAGCCCTCCGTATTTTTTCTTTTTCAGTTCGTGTGCAACCAGGGATTGGCACA	1.37313	1.47685	1.26635	2.12639	2.22014	1.98585
ENST00000486018:3204735	0.00413	1	3.84	2.23	1.72	up	3204735	70	ENST00000486018	699	cdna:known chromosome:GRCh37:9:35684748:35685540:-1 gene:ENSG00000198467 gene_biotype:protein_coding transcript_biotype:processed_transcript	ensemble_cDNAncRNA		chr9	35684748	35685540	-	GGGTGACAAGTGAGCCCATTGGCCCTGGGGCCTTCCACACAGTGGGAAGGTAGCATCCTAGGCTTGGGGC	1.87682	2.01157	1.92921	1.10502	0.97763	1.38773
ENST00000441316:3961815	0.0041882	1	6.96	2.81	2.48	up	3961815	381	ENST00000441316	2500	cdna:known chromosome:GRCh37:22:41605126:41613631:-1 gene:ENSG00000235513 gene_biotype:antisense transcript_biotype:antisense	ensemble_cDNAncRNA	RP4-756G23.5	chr22	41605126	41613631	-	GCTTCACTTGACTCCTCCAGATAGGAGCTGCTCTCACTGCCCACACTGCTGTTATAACTCCGGAAACTATCATAGCCACCAAACAGCTCCAAGTCGTCATCTTCCTCTTCCTCCATTGGTTCTGAAGATGGGGTCTCCTAATGGAGGATGACACAAACCAGGTAGAAAGAATTATGATTGGCTTTAGTGCACGGGGGGAGAAGCTGCAGATCTGCTATCAGCCCCCTCACACTTTCGGGAACCTTTCAAATACCCCTTTTACAAACACCAAGATCATTACTTCTATTTACACATTTCTCCACCATGATGCAATTCAACAGCTTAACAAGACAGAAAATATGTGTTAGGAATTCACCAGGCTCCTCTGTGGATTTACAAATG	3.44291	2.36582	2.57666	1.61242	1.74185	1.13024
n339671:3884622	0.0041925	1	1.87	3.16	0.59	down	3884622	150	NONHSAT079674	2652	| AK055434 | mRNAlike lncRNA | Homo sapiens | Human lncRNA | JounralRNA | 2115 | NULL | 1.3069500 | -0.1767726	NOCODE4.0		chr20	37075296	37079563	+	GGCATGGTCATGAATTCCGAGAACTGTATGGCAAAGCCGGGTGCAGAGGAGAGCCTGGCTAAGTTCTTTCATTCTCCTGAGCTTGACTTTCTGTAATGTAGGGAAACTGCGAAAGCTCTGTAAGTGGGGAGATCTTGCACGTTTTTCTTG	0.8405	0.77382	1.08309	1.74533	1.60277	1.63844
ENST00000451198:3883995	0.0041992	1	13.08	6.7	1.95	up	3883995	331	ENST00000451198	662	cdna:pseudogene chromosome:GRCh37:20:35248806:35249826:1 gene:ENSG00000227688 gene_biotype:pseudogene transcript_biotype:unprocessed_pseudogene	ensemble_cDNAncRNA		chr20	35248806	35249826	+	TAGCCTGCTGGATGGTAAGTAGTCGTGGAGGTGGATCTGGCAATTTTACAGGTTACAGAGGAAACTTTGGAGGTAGTAGAGGTAATTTTGGCTGCAGTGGAAACTTTGGTGGAAGAGAAGACTGTGGTGGTGGAGATGGTGGCAGCAGAGGTAGTTATGGAGGAGGTGATGGTGGCATCAATGATGGTGAGCCTGCTTATAGCAGTAGACGGGGCTGCTGTGGTGGTGGAGCAAGATATGAAAACCAAGGTGGTGGATATGGTGGCGGTGGCGGAGGATATGATGGTTACAATGAAGGAGGAAATTTTGGCGCTGGTAACTATGCTGGTGA	3.5767	3.85313	3.75955	3.01685	2.31652	2.83889
ENST00000600795:3341542	0.004241	1	2.8	6.07	0.46	down	3341542	624	ENST00000600795	1549	cdna:known chromosome:GRCh37:11:77884821:77886369:1 gene:ENSG00000246174 gene_biotype:processed_transcript transcript_biotype:processed_transcript	ensemble_cDNAncRNA	KCTD21-AS1	chr11	77884821	77886369	+	GCCTATGCCCTTGGGATCGAAATGAATTAATACCTGATGAATGGGTGATAATTGCTAACACTGTGCAAAGTACATTAGCTTCACTAGGGAGAGGGAAAGGAGAAAGGGAAAAGGAAAGGAAAAAGGAAACAGGGAAAGAAAGGGAAGGACCCCTAAAGCCTGGGTCCCCCGCGCCCCCCTCTGCTGCCGACATTCTATTTTAATTGGTCTGGAATACTGCCCCAGCCCTGGTATTTTGAAAGAGTTCCCTTAGTGATTCTAAATGTTCAGTTAGAATAGAGAACCACTGGTCTAAAGAAAGAAAGGAAAACGTGCCTGGACTGAAAGCTATGCTACGTGTTTATACATATATTTGCTTACATAATAGTTGTATCAGCCAGGTGCGGTGGCTCACACCTG…	1.45123	1.19304	1.80837	2.76477	2.96045	2.05473
ENST00000590093:3678477	0.0042768	1	5.91	2.45	2.41	up	3678477	277	ENST00000590093	652	cdna:known chromosome:GRCh37:16:4941444:4942180:-1 gene:ENSG00000118898 gene_biotype:protein_coding transcript_biotype:retained_intron	ensemble_cDNAncRNA	PPL	chr16	4941444	4942180	-	ACCCGCCCGTCTGGATAGATGAGGACACCAGCATCCAGTCTCCCCAGGTTTGGAATGCCCAAATTGGGAACTGCAAATGGAGGCCCACAGCACAAATCCAAGCTATTCACGGGATCTGTGTGACTTACGGGATTTCGGGTGCCAGCATTTTAAGATCAAATATCTGCAATAGCCAGTGTAGTGGCACATGCCTGTAACACCAGCCATTCAGGAGGCTGGGGCAGGATTGCTTGAGCCTTGGAGTTTAAGTCCAGCCGCCTGGACAACGTTGCAAGAC	2.50552	2.27949	2.93263	0.62108	1.48833	1.76932
ENST00000431558:2610181	0.0042931	1	5.52	2.89	1.91	up	2610181	111	ENST00000431558	614	cdna:known chromosome:GRCh37:3:9989088:9996471:1 gene:ENSG00000230082 gene_biotype:antisense transcript_biotype:antisense	ensemble_cDNAncRNA	PRRT3-AS1	chr3	9989088	9996471	+	CCCTCTGAAAGTAGGACTCTTGGAAATGAACCTTGTTGGGAGTAAAGCTGAACCTTCACCTCTCCTTTCCAGGATTCTACTCCATTCATACGGCCTCACACTGAATTAATG	2.27293	2.77267	2.37585	1.85531	1.5038	1.23028
ENST00000502289:2873937	0.004296	1	5.39	2.92	1.85	up	2873937	58	ENST00000502289	764	cdna:known chromosome:GRCh37:5:126250623:126365861:-1 gene:ENSG00000173926 gene_biotype:protein_coding transcript_biotype:processed_transcript	ensemble_cDNAncRNA		chr5	126250623	126365861	-	TAAGACCCGGCGTCCGCGTCTGGATCTCAAGGCTGAGCGAGCGCTCATCGGGCTCAAG	2.76195	2.17905	2.35126	1.62047	1.60769	1.41762
ENST00000543530:3339865	0.0043283	1	8.22	14.17	0.58	down	3339865	109	ENST00000543530	970	cdna:known chromosome:GRCh37:11:73076270:73078988:1 gene:ENSG00000110237 gene_biotype:protein_coding transcript_biotype:retained_intron	ensemble_cDNAncRNA		chr11	73076270	73078988	+	GGTTAATCAGACCAAGGACCAACGCTAGTGTGAGTTGTGAGGGATGGACACTGGTGAAGCTCCAGGCTAGGGTGGGCCAAGGGAGGCAGGCCTGCCAATGACCCATCTT	2.81189	3.0587	3.306	3.6636	4.03393	3.71507
n375953:3809136	0.0043587	1	5.88	3.44	1.71	up	3809136	95	NONHSAT059385	1359	| NULL | lncRNA | Homo sapiens | Human lincRNA | BodyMapLinc | TCONS_00026336 | | -1.0978000 | -0.2430576	NOCODE4.0		chr18	53497614	53506331	+	ACGAAAGGCCCACTTTCCACCTGCAGATCTGAGTCACAATCTGCCTCTGTCCTGTCTCGCGCCAAGGCCTGGGTGATGTTTCTGTTTCCTGTAGC	2.71719	2.5967	2.36754	1.80712	1.75164	1.79841
ENST00000472677:3950646	0.0044321	1	7.54	4.09	1.84	up	3950646	71	ENST00000472677	1661	cdna:known chromosome:GRCh37:22:50635322:50637140:1 gene:ENSG00000170638 gene_biotype:protein_coding transcript_biotype:retained_intron	ensemble_cDNAncRNA	TRABD	chr22	50635322	50637140	+	GAAGTGCCTGTTGGGACAGAACTCCCTGCTCTGGTCTGACCCTCTGCACGCTAGGGTGGTCCTGCACCTGT	3.01436	2.81597	2.93988	1.6602	2.28171	2.16586
ENST00000420617:3937078	0.004434	1	3.04	7.33	0.41	down	3937078	289	ENST00000420617	682	cdna:pseudogene chromosome:GRCh37:22:19874812:19875493:1 gene:ENSG00000232926 gene_biotype:pseudogene transcript_biotype:processed_pseudogene	ensemble_cDNAncRNA	AC000078.5	chr22	19874812	19875493	+	CTGGAACTTGTTAGCCTGGGCCTTTGAGAACTACACCGCAGTCACCTCCCCTAGCCCGGAAACCAGGAAGACTTACATGAAGCTGCCCTCCAAGAGGATCATCTCAGCCAACAGAGCTGTGGTCAATGTGGGAGCCAGAGGTGGCCGAACTGACCAGCCATCCTGAAGGCAGGCCATGCCCACTACATATAAGGCAAAGAAGAGCTGCTGACCATGGTGCAGAGTATGGCCGCAAGCCCCAAGGAACGTCCCTTCAGAGATGGCAACCACTGGCACGTTGGCGAACCTG	1.4598	1.62636	1.71586	3.42855	2.22934	2.87537
n342348:3856633	0.0044408	1	4.08	2.48	1.65	up	3856633	125	NONHSAT063748	2051	| AK097763 | mRNAlike lncRNA | Homo sapiens | Human lncRNA | JounralRNA | 4840 | NULL | -1.2049000 | -0.2902259	NOCODE4.0		chr19	22022398	22024449	-	TTGAGGCTCTCATGGATGTATCCAGTCCACCGTTGAGATTGTGACTTGTGTACTTGGACTCAACATACAACATGTGTTGACTCTAATACTAAGAAATGGGATGTGTGGGATTGTTCATTCCTACA	2.07487	1.88543	2.13427	1.35575	1.31804	1.26768
FR0245974:3990305	0.0044464	1	2.54	6.29	0.4	down	3990305	60	FR0245974	239	conserved noncoding region (RNAz)	fRNAdb		chrX	128410420	128410658	+	GGCTGCTGTTTTCAGTGGCACCTGGAAGAAAAGGGAAATGGTCTTCAAGGGTGACACACT	1.18387	0.95097	1.91199	2.99165	2.86442	2.06655
ENST00000465217:2621852	0.0044522	1	12.44	6.52	1.91	up	2621852	119	ENST00000465217	588	cdna:known chromosome:GRCh37:3:49004639:49012128:1 gene:ENSG00000177479 gene_biotype:protein_coding transcript_biotype:processed_transcript	ensemble_cDNAncRNA	ARIH2	chr3	49004639	49012128	+	TGAGTGTGAGTGCTGAGCAGCCCTGGGCTCATGCCCCATCCTCCAAAGCACCACTGCTGTTGCTCCATGTGAGGGCGGCACTGGAAGAGGCAGGGTCTCTGAGCCAACAGAACAGCTGT	3.31644	3.58065	4.05703	2.76477	2.46769	2.83348
ENST00000508845:2880018	0.0045184	1	3.39	6.89	0.49	down	2880018	186	ENST00000508845	512	cdna:known chromosome:GRCh37:5:145755154:145755782:-1 gene:ENSG00000250025 gene_biotype:antisense transcript_biotype:antisense	ensemble_cDNAncRNA	CTC-359M8.3	chr5	145755154	145755782	-	CTGGGGATTCTCCTGTACCCTGCTCCAGTTGATTAGTCTACACACCCAGAGATGTCAAGCATCATTTCACTGTGATACCAACCAGGTACCCAAAGGTGGAGTACCACCTTCTACGGTGGAGCCCATAGGAAGTACATAGGAAGTACTAGTTACTTCCTAAGTAACTAGTTGAGTGTCCCATGGGTC	2.01554	1.50358	1.73967	3.16482	2.64851	2.48039
ENST00000472933:2427988	0.0045843	1	3.98	7.24	0.55	down	2427988	163	ENST00000472933	741	cdna:known chromosome:GRCh37:1:112027937:112031446:-1 gene:ENSG00000121933 gene_biotype:protein_coding transcript_biotype:processed_transcript	ensemble_cDNAncRNA	ADORA3	chr1	112027937	112031446	-	CTGGTCACCTGGAGACCAATGCAGCCAGCCATGGGCTGGGGTAGATATCTGCTTGATGGTGACAAGGCATCACGAGAAGTGACAGAGGGAGCACTGGAGCTTTCTTAAGTGGATACATGTGTAGGTCAGGAAGGAAGGAGGTCCTGAGACAACCACACCAGGT	2.11478	1.63338	2.23343	2.7493	3.04535	2.74465
n342005:3429753	0.0045849	1	3.24	1.9	1.7	up	3429753	248	NONHSAT030441	730	| BC032033 | mRNAlike lncRNA | Homo sapiens | Human lncRNA | JounralRNA | 4486 | NULL | -1.3316200 | -0.2745236	NOCODE4.0		chr12	105500701	105501413	-	TCTCCTCTCGCACAGAACGTCTTGACTAAAAAACAATCCGTACAGAATGTGCGGGAGAGCTGTAGGAACTCCTACGGTGGCGACAGAGAGGGAAACAGGCTTGTTGGAAGAAGCGCCTGGTCAGCGTTATCCTCGAGGATCATGCCTTCCTGTTAATTCCCCACCCCATCAATTCTACCTTTTTAGGTTAGACTGGGGAGTAACTTTCCCAGGTATTAAAAATCGTCTAGAGAGAGCAGGGCGAAATT	1.60831	1.6101	1.86352	0.72717	1.02439	1.03131
n372740:3339675	0.0046478	1	5.71	2.13	2.68	up	3339675	88	NONHSAT022800	763	| NULL | lncRNA | Homo sapiens | Human lincRNA | BodyMapLinc | TCONS_00019700 | | -1.1146300 | -0.2402672	NOCODE4.0		chr11	72514716	72524260	-	TTACGGATTACCTACTCAGTTGGTGCCAAGCCTGGTTCTAGATGCTGAAGACAGAGCCTAGATCAAGATTGACTTGGTCCTGGCTTTC	2.05643	2.05861	3.48729	1.11087	1.27202	0.90787
n337959:2337061	0.0046709	1	4.76	2.39	2	up	2337061	57	NONHSAT003372	1886	| CR596789 | mRNAlike lncRNA | Homo sapiens | Human lncRNA | JounralRNA | 344 | NULL | -1.1892900 | -0.1747153	NOCODE4.0		chr1	54751085	54753827	+	GAGACCCAGCACAACGTGAGGCATACAGCAGGTGTATTAGCAGGATCTAGAATACGG	2.48427	2.17531	2.08353	0.79648	1.48733	1.49321
ENST00000437857:2443328	0.0047386	1	3.07	1.63	1.89	up	2443328	95	ENST00000437857	427	cdna:known chromosome:GRCh37:1:169423629:169429659:-1 gene:ENSG00000234437 gene_biotype:processed_transcript transcript_biotype:processed_transcript	ensemble_cDNAncRNA	RP1-206D15.3	chr1	169423629	169429659	-	TTCTTCCTTATGTCTGATTAATCCCCCAATATAAACTTCAATTAATTGAGCAGCTCTGCAAAATATATGAATAAAACACCACATATTAAGATATT	1.99339	1.41202	1.42298	0.57765	0.60734	0.92065
ENST00000587542:3718654	0.0047702	1	5.27	2.83	1.86	up	3718654	55	ENST00000587542	958	cdna:pseudogene chromosome:GRCh37:17:33825237:33826194:1 gene:ENSG00000267369 gene_biotype:pseudogene transcript_biotype:processed_pseudogene	ensemble_cDNAncRNA		chr17	33825237	33826194	+	GAGTTGGCGGCCAATCTCACGGTACACAGAGAATCTCATTGTGCCGACATAGTGT	2.24219	2.20858	2.77617	1.76424	1.38056	1.36108
ENST00000506309:3345051	0.004835	1	1.84	3.01	0.61	down	3345051	129	ENST00000506309	546	havana:lincRNA chromosome:GRCh37:11:93971316:94012195:1 gene:ENSG00000250519 gene_biotype:lincRNA transcript_biotype:lincRNA	ensemble_ncRNA	RP11-680H20.2	chr11	93971316	94012195	+	CAGGAAGAATATTGTCCCCAGTAAATACCAAGTCACATCAGGAAGAATATTGTGGAGAGAGAGGTAAAGAATCAGGATGGAAACAGAAAATAGGCCGAACAATGGCCAAGCGTCAAAATCCTACGTCAG	0.83065	0.88481	0.92159	1.65407	1.68319	1.44753
ENST00000507298:2860273	0.0048851	1	2.78	4.54	0.61	down	2860273	111	ENST00000507298	641	havana:lincRNA chromosome:GRCh37:5:66928094:66942617:-1 gene:ENSG00000249736 gene_biotype:lincRNA transcript_biotype:lincRNA	ensemble_ncRNA	RP11-83M16.5	chr5	66928094	66942617	-	TTGGCCTAAACAGGGACACACAGTGTGGTCCAGAGACCTGGTGACAGTGTGTGAATTGTTACCAGTTCACAGAGCAGTAAGTATTACAAAACTTGGGAGTAGGTCATTAGA	1.3389	1.48842	1.58448	2.16837	2.28854	2.08353
ENST00000466468:2605695	0.0049129	1	4.46	2.25	1.98	up	2605695	1418	ENST00000466468	2651	cdna:known chromosome:GRCh37:2:239079050:239095698:-1 gene:ENSG00000132323 gene_biotype:protein_coding transcript_biotype:retained_intron	ensemble_cDNAncRNA		chr2	239079050	239095698	-	GGCAGATCCATTGAGTGTAAATTTAATTGGGAACACTACATCATGCCTTGCAAATAACAGGCAGTAAGAACAGCTCTGAGTTATAAACCAGATGAGGTTTTTTTTCTCATGGCTCAGGATGTCCTAAATTGAAAAGGAATTCCAAAAAACTTGAAAGAAAAGCAGCTCTCTAGAATAAATGTCATTTCTCGTGGGCATTTTTGTTTTTTTTTTTTCCTTGAAATAGTTTATTTGATGTCTTTTATTCCATATATGTGGGTTTTCTGGCAAAATTTGAAAGGGGAATGGGAATAAGAGTAGTAAGATAGGTTTTAAAAATGAGATATTTAAAATTTATTTGAGTAACAATTCTGTAATATCCTCCCTGCTCTTATGCAGTCATGTGCTGAATAACAACAT…	2.63698	1.94284	1.86188	1.10412	1.31216	1.09986
ENST00000494760:2539615	0.0049325	1	5.39	13.4	0.4	down	2539615	130	ENST00000494760	525	cdna:known chromosome:GRCh37:2:9002456:9008638:-1 gene:ENSG00000143797 gene_biotype:protein_coding transcript_biotype:retained_intron	ensemble_cDNAncRNA	MBOAT2	chr2	9002456	9008638	-	CCTCTTTCCTTGGTCGTGGTCAGTATTGTCCTTTCCACTAGAAGCGAGGTGTGTACTGCGTGCATGTTTGCTGAGCGCTCACCACGGGCTAGGCTCCATGCCCAGTTCCTGTGAGGAGAAAACACGTTTC	2.04125	2.48423	2.81685	3.11006	4.4942	3.58621
ENST00000598452:3833766	0.0049785	1	4.87	2.86	1.7	up	3833766	245	ENST00000598452	679	cdna:known chromosome:GRCh37:19:41262941:41265545:1 gene:ENSG00000077312 gene_biotype:protein_coding transcript_biotype:retained_intron	ensemble_cDNAncRNA		chr19	41262941	41265545	+	TGTTTACTACGTGCCGGATGCTGTCCTGAGCACTTTGCATGTATGTGCACATGTTCATTATATAGCAGCTCTCTGTAAGCACATCTTACAGAAGAGTAGAAGAGTGTACTTGGCCACTTGAGTGGTTCCTGGCTGCTTCTGTGATTGTTAGGTCTTGAGAGATTATGGACCCGAGGCATTCTGGGTACCCCATCAATTGGCTGATGGTCTTCTATTTGGGCTGCGCTTCTTCTAAAAAGGGGAGC	2.33443	2.36921	2.16114	1.69246	1.57112	1.29786
ENST00000579241:3734829	0.0050219	1	6.9	3.62	1.91	up	3734829	196	ENST00000579241	986	cdna:known chromosome:GRCh37:17:73486361:73488359:1 gene:ENSG00000177728 gene_biotype:protein_coding transcript_biotype:retained_intron	ensemble_cDNAncRNA		chr17	73486361	73488359	+	CAAGGTCTGAAAGAGCAGGCGTCTCTGCCCTCTGTCCCAGCACCTCCAGGCTAGGCCAGTGGTCCCTGAGGCCCTCCCCAAGTCTGCTGCGAAGTAGGTGGAGCCTCCCCCTACCCTTCCATTCTTGTAATCGCAATCACTGGTGTCCCTACTGGAACCTTCCAAATATACACAGCCCGGAGCTCCCTCTTAGAGA	3.08672	2.52382	2.7563	1.58586	1.9103	2.07034
ENST00000557824:3607287	0.0050528	1	23.89	13.05	1.83	up	3607287	141	ENST00000557824	5634	cdna:known chromosome:GRCh37:15:89190143:89198880:1 gene:ENSG00000172183 gene_biotype:protein_coding transcript_biotype:retained_intron	ensemble_cDNAncRNA	ISG20	chr15	89190143	89198880	+	CAGATGGTATGGAAGTCACCGCCTTGCACCGTTATCATTGTGTGCCTGGTAGTGCCCTGTCCCTTGGTCCTTGTGCTAATAATAACAACTACAGTAACAATGATGGGGTCAGGTGGATCCAGACACGGCACTGCAGCTTTC	4.50017	4.61344	4.67024	3.23783	3.80107	4.0354
ENST00000481616:3484820	0.005073	1	2.49	4.57	0.54	down	3484820	191	ENST00000481616	684	cdna:known chromosome:GRCh37:13:33275121:33284205:1 gene:ENSG00000083642 gene_biotype:protein_coding transcript_biotype:retained_intron	ensemble_cDNAncRNA		chr13	33275121	33284205	+	TGTAATATATGAGACAGGGACCTTACTTTGTTTTTATTCCAAATGTCTATCCAGTAATTTCAATACAGTGTATTGACTAGTCTACCTTTTCCCTGATTACTTGAAATATTACCTTTTTCATATGCTAAATCCTTAATTCAGTCTTTTTTTCTGGGCTTGTTCAATTCTTACAGTTTGTTTATTCCAGCGTC	1.45314	1.42622	1.0397	2.16171	1.9396	2.45463
n282:3040826	0.0050779	1	12.68	23.09	0.55	down	3040826	157	NONHSAT119441	276	| AC078791 | SRP_7SL RNA | Homo sapiens | SRP | NONCODE v2.0 | n282 | NULL | -0.5542290 | -0.3447016	NOCODE4.0		chr7	21255155	21255431	-	ACTATGCTGGTCAGGGGTCGGCACTAAGTTCACCATTATGGTGACCTCCCTAGAACAGGGGACCACCAGGTTGCCTGAAGAGGGGTGAACTGGTCCAGTTTGGAAATGAAGCAGGTCAAAGCTGCTATGCTGATAAGTAGAGGGGTGACACCTGTGA	3.64522	3.47057	3.92711	4.68516	4.62611	4.218
n340098:3298543	0.0050917	1	1.9	3.24	0.59	down	3298543	408	NONHSAT015348	1953	| CR625486 | mRNAlike lncRNA | Homo sapiens | Human lncRNA | JounralRNA | 2555 | NULL | -0.9923430 | -0.4428005	NOCODE4.0		chr10	87315240	87317193	-	GGCATTGAGATAGAACCTGTAGACATGAGATAGAACTGTGTGCATCCTGGAAATTGCACATGGTTCAGATTGATTGGGAAATAGAGTGTGGATGGGAAGTGATGAAAGCTGAGTCAGTAGAGTTCGATGGGGGTCAAATTGTGAAAGAGTGTGAGCTCTGCTAAGGAGATGATATTTTAGCTTAAATACCAGAAGAGCCATTGAATTATTTTAAGCATAGGAGTGATCTAATCGGAACTCTGCTTGAGAAAGATAACCCTGGTTGCTGTGTGAAAAAATATACCAGAGGCAAACAAAGTTGAAGCCAGGAGACCAGTTAAAAGACAAAATTCATAATTTATATGAGATATGATGATAGTTTGACTTAGGCTGTGATTGACATTGCAGAGTAACATATCG…	0.92249	0.98086	0.87728	1.44638	1.75861	1.89184
n385481:3163261	0.0050922	1	2.12	3.66	0.58	down	3163261	514	NONHSAT130281	1833	| NULL | lncRNA | Homo sapiens | | UCSCGeneNoncode | uc003zmg.2 | | 0.2273990 | -0.3415902	NOCODE4.0		chr9	15888034	15890761	+	ACTCCATGCCAGTAGGAATCCTCTGAGGCATTATTTTTTGGGCCCCTCCCACTTTATGTACTGAAAGCAGAATGGATGAAATGCCTTGACACATAACTTACTTATCTTTTCTTACTCAACATTCTAATGTGTTCTCACTGGTAAAGGAATGCAGATTTTTTGAAGGATCTGGAGAAGCCAGACTCTGCTGGTATTCAGACAATTACTCTAGATAGAGAGAGGAAGTCCTCTTGTTGTGAGTCCAGTGGCTTGGTGGTTCGTATCCTGGATTCCTGGTAGTCCATAGGAGCAACAGGGACTAGAAATGGCTTTGTTTCAAAGTTCTCTGCTTATTCTAGAGAGGAAATAAAAATATCACTTAATAGTATTTAGAGACCAGTGTGAACTAAGATACTGGCT…	1.28201	0.87831	1.07515	1.6719	1.97324	1.97929
ENST00000578929:3715143	0.0051125	1	6.36	3.77	1.69	up	3715143	621	ENST00000578929	1284	havana:lincRNA chromosome:GRCh37:17:25641669:25642952:1 gene:ENSG00000264469 gene_biotype:lincRNA transcript_biotype:lincRNA	ensemble_ncRNA	RP11-173M1.8	chr17	25641669	25642952	+	TCTCGTGAAAACCATAGTGAGTGCCAGTGTGAAAGGAAGATTGCAGCGTATATGTCAAGTAGAAACATGTTTGAATTTTCCATTTGTCTGTGGGGAAGAAGGTAATAACAGTAATAACAGACTGAAGGACCAAAGGAAAATAGGGAAGACGTTGATTATGGACTTGGATCAGATTCTAGCTACATGATTTGAAAATGACACTGCCTCTCCTATTTTGCCACAAGCCTGTCATTTGGAGAACTGGCAGATCATTTATGTTCAGATTTAATTTTCTGTTTTAGAATCCCATGGAGTACATGTGAACATAGGAAAATCACACTCAGCAGCCAAGCTATCCTTTTGCGATAATGAAATCACTTTAAAACCTATAACTTGATCTTAGGTTGGCAAATCTTAAAC…	2.61172	2.8179	2.60317	1.68177	2.06255	2.01084
n340811:2892582	0.0051161	1	5.58	9.82	0.57	down	2892582	1525	NONHSAT107122	2579	| AK096549 | mRNAlike lncRNA | Homo sapiens | Human lncRNA | JounralRNA | 3274 | NULL | -0.7464040 | -0.2979935	NOCODE4.0		chr6	3455936	3461032	+	GTGCATTTTTACGTGGGAGAAGCCCTGGCCCTAGGAAAAGAGTTTCATTGTGAAGATGTTATTAGTCTTTGTTCGCAAAAGGTGGTAAAAATCCTCAAATGGTACATTCTTAGAATTTAGGGACACACTGGAAAATGGTATCCTCTAAAACTGAAGCTAAAAGGAGGCAACATAAAATGTTTGAAATTAACTAGCTGCAGCACTGACCCAGGCATTGTAATTAAGCTGTTGATTAGATTAGAGGTTTCCCTAAATTCCTCCTGGATTGATATTTCCACCAAATCTAGTCAAGAAGATTAAAGTGTAACTACTTTAAAATAAAGTGGCCTTCAATTTATTAAAACATACCACAAGTGATCTCATAACGTGAGCAAAAGGAGTAAAGAGGAAGAATTTGAC…	2.39733	2.40084	2.67136	3.49311	3.13603	3.18951
ENST00000474340:3214691	0.005158	1	4.49	2.61	1.72	up	3214691	620	ENST00000474340	1748	cdna:known chromosome:GRCh37:9:95002571:95005510:-1 gene:ENSG00000196305 gene_biotype:protein_coding transcript_biotype:processed_transcript	ensemble_cDNAncRNA		chr9	95002571	95005510	-	CGTGTTCACTCCCAAGTCGTAGCTTTCAGCCAGCCTGTGCCTTTTCCCATCCTTTTTTTTAGCTCCGTTGGGCTTCTACAGAATATCCCCTGTGACTGGAGCAGAAGGTAATCAGAGCTGATAGTGTCTTTGCAGAAGGGCAGAGGTGCAGTCAGCATAGACAGGCTTCTAGCTTAGGGGAGATTCCCGGATTTGGACAGAGTTGGGTAGTTTTTCCTTATTAGAGAGCTGAGGAATATGCAGGGAGCTCATCCTGGAGCGCAGAGGGGCTGCAAAGCCCCTGCTAGTGAGAGAATCAGGAATTTCTTGCCCTGTAGAGGGCAGTGACAGCTAACATACATCTTTCTTCCCAGACGGTTCAAGGTCTGAGGAGGCTGTTCCAGCAGATGAGTGGGTGCT…	2.18069	2.07336	2.2596	1.24425	1.69452	1.24435
ENST00000549307:3418468	0.0052119	1	8.01	4.32	1.85	up	3418468	726	ENST00000549307	3870	cdna:known chromosome:GRCh37:12:58089279:58115340:1 gene:ENSG00000135506 gene_biotype:protein_coding transcript_biotype:retained_intron	ensemble_cDNAncRNA		chr12	58089279	58115340	+	CATCCCTTTGCGTGTTTACCTCCTATTCATCCCTCTGGGAAGCAGCTTTTAGAGCATATCTGCTGGTTTTCTGGTTTGCTCCTGTACACCCAGTGCCTAGCACTCTGCCTGGCACACAATGGATGATCAGTAGCTAGTAATTGAATGCTTGTGAGTCTATATGCTGAAAACCACTTTAGGACTTTGCACCAAGAGAGGCCCCAGCTGTCAGGGCATGAATAGGAGAGCCCAGCTGCACATGAGCCAATAGCTTGGATAGACTTTAAATTATTTCTTCTTCTTGTATCCCCTTGTGTCCATTTCATAGTGTCCTATGGGTGTGGACATCAGATATTCTAAATGGAATGTTCCAGTTTCAAACCTTCCATTCCCACTCTCTCTATAAACATTGAAATGTCT…	2.70843	3.09113	3.26675	2.39459	2.12302	1.79912
n386193:3776882	0.0052591	1	12.17	3.38	3.6	up	3776882	263	NONHSAT057067	5487	| NULL | lncRNA | Homo sapiens | | UCSCGeneNoncode | uc010dko.2 | | -0.0991530 | -0.2996874	NOCODE4.0		chr18	5238098	5246503	+	CCAGTAGAGAGCCAGGTGAACTTAAGAAGGAGTCCATCTAAGAAAATTGCACAATTATCTAGTTTCACTTGGGTTTAGCTTTTATGGCTTACTTGATTTAGTAATCAAATGATTTTCAAATGATTTTGATCAGGTGACTCTTCGTAAACTAGAGAATGAACTTGAGAGCCGAATTAGCACAGTTTAAAAATAATCATTTAGTTTTTGTTCTCTATTGTGTAAATTATTGAGGTTTGACTGTCTTGGCTAAACTAAGGCTCATC	4.09885	4.32719	2.4053	1.7307	1.39796	2.13034
ENST00000493434:3712091	0.0053612	1	7.4	4.35	1.7	up	3712091	95	ENST00000493434	483	cdna:known chromosome:GRCh37:17:16338016:16340317:1 gene:ENSG00000187688 gene_biotype:protein_coding transcript_biotype:retained_intron	ensemble_cDNAncRNA	TRPV2	chr17	16338016	16340317	+	CTGTGTCCACCAGAGCATCTCTGCATAGTCTCCCAATTTGGGGGGCCACGCCCCTCTCCGGGGTGGGAGGGGAGGCGGTCAAAGCAGGCAAACCT	2.61345	2.96705	3.12489	2.05602	2.3031	2.00369
n345416:3962134	0.0053707	1	30.11	59.02	0.51	down	3962134	68	NONHSAT086996	913	| NULL | lincRNA | Homo sapiens | Human lincRNA | Scripture Reconstruction LincRNAs By Luo[unpublished] | linc_luo_965 | NULL | -1.3181200 | -0.0337629	NOCODE4.0		chr22	42310141	42311066	-	AGGTAGCGCAGTCGGGCGGCCCGCGGCCCCGGCGCGGCCTCCGCTAGGGCCAAGACCCGCACACCTGC	5.03761	4.48213	5.29606	6.09066	5.85705	5.65411
ENST00000491397:2349417	0.0054406	1	2.7	4.98	0.54	down	2349417	822	ENST00000491397	4716	cdna:known chromosome:GRCh37:1:104110956:104122152:1 gene:ENSG00000240038 gene_biotype:protein_coding transcript_biotype:processed_transcript	ensemble_cDNAncRNA		chr1	104110956	104122152	+	TGAGCAGATGGCTAGCAATTGCTTCATGGGTTAATTCAGAAGTAAAAATTTGCCCCTGGCAAATGCATACACCTCATGCTAGCCTCACCAAACTGGAATAAGCCTTAGAAAATAAGTTGTCTTTAAAGCTTGTATCTGATATCAGCACTGGATTGTAGAACTTGTTCCTGATTTTGACATTGTATTCAAGTTAACTGTTCCCCTTGGTATCTGTACATATCTTTGATTTCAGTCTTTAGTACATGTGGCTTGGTCACTTCATGGCTAAAAACGTACTTGTGGAAGACAAGTCTGGCTTGGTGAGTCTGCATGGCCAGCAGTCTCTGATCTGTGCAGGGTATTAATGTGTCAGGACTGAGTGTTCTGGGATTTGTCTACAGGCTGGTAAGGGCTCCTTAA…	1.80347	1.34808	1.10909	2.16686	2.31091	2.46474
ENST00000580267:3798074	0.0054447	1	8.66	17.51	0.49	down	3798074	119	ENST00000580267	780	cdna:known chromosome:GRCh37:18:8635177:8636345:-1 gene:ENSG00000266708 gene_biotype:antisense transcript_biotype:antisense	ensemble_cDNAncRNA	RP11-661O13.1	chr18	8635177	8636345	-	AGTTATCCTTGGCACTTGCTTCACAGAACCGCATCCCAGTGATCTGCTGTGCAAACTGAGAAGAAACACACACCTATTTCCTCTGTGTGGGGCCTCACAGACCAGCGTGCGAGCATGAG	3.49642	2.83814	3.01305	4.11104	3.84175	4.37976
ENST00000587201:3823535	0.0054756	1	3.93	7.86	0.5	down	3823535	213	ENST00000587201	877	cdna:known chromosome:GRCh37:19:16187309:16199262:1 gene:ENSG00000167460 gene_biotype:protein_coding transcript_biotype:retained_intron	ensemble_cDNAncRNA		chr19	16187309	16199262	+	GTCAGGGGCTCATGGCTCATCTTTTCTCTTGGCTTCTGTGACAAAGAGGTGGTGACTTGTTCTTACTGCCATGGGAAGCACTGCCCACGTGTTGACCCTTTCTGCAAAGATATGAGGAAATAGGAGTGAGACAGGAGGCAGCAGGGAAGCCCAGAAGTCCCATTTTCCCAGAGAGGATATCTCAGGGGGCTGTGCCATCTTAACAGAACACTG	1.86209	1.79828	2.26441	2.76216	3.51948	2.60499
ENST00000526161:3394671	0.0054887	1	2	3.68	0.54	down	3394671	603	ENST00000526161	1836	cdna:known chromosome:GRCh37:11:119983118:119987814:-1 gene:ENSG00000137699 gene_biotype:protein_coding transcript_biotype:retained_intron	ensemble_cDNAncRNA	TRIM29	chr11	119983118	119987814	-	TTTCCCGAGACAGACCGCATGCAGCCTCTCACTGGACAGAGATCTGGCCCAGGACAGACCCTGCTTATTTCTTGAGGGCCTCAGCATCCAGGTCATGGCCTGTGTCTTCCCAGGCGTCCCTGCAGGCTGATGGCTGACACTGAGAGTGCCTTCACTGTGCTGTGAACCAGAGCTCCTTTCAGGTCTGTCTGGGCTGAGGCGCAGGGAGTCAAGGCGGCCCCGTCTTAGACTAGCATCTTTGCAACCAAGCTCAGAGAGCGCACCTGCTCCAGGCCTCTTGGGCTTGCCATCCTAACCCTGGGTGGCGGCCACAATGACAGATTCCTGCACCTCTCTAGGCCCTAGTCTCTGGCTAGTGAAACAGGGGAGGGGCCACAAAGCCAGGGAGAAAAAAACATG…	1.05542	0.89994	1.02783	1.79783	1.56603	2.26441
n379849:3902335	0.0055316	1	3.86	2.06	1.88	up	3902335	117	NONHSAT028576	719	| NULL | lncRNA | Homo sapiens | | EnsemblNoncode | ENST00000508763 | | -1.2385500 | -0.2265653	NOCODE4.0		chr12	54507796	54519675	-	CCAGTGGGATCAGCTTCGATGGGATGCGCACAGACTGACCTCTTCTCCCCAGCCCCTTCAACTTCCCAGAGCTGCAGGGGGCCTGGGAGTTCTTGGTAACAGCACATTAAACCTCTG	1.99079	2.30535	1.56273	0.83422	1.06628	1.21543
ENST00000558757:3606498	0.0055363	1	6.47	3.23	2	up	3606498	474	ENST00000558757	746	havana:sense_intronic chromosome:GRCh37:15:86244340:86246002:1 gene:ENSG00000259453 gene_biotype:sense_intronic transcript_biotype:sense_intronic	ensemble_ncRNA	RP11-815J21.1	chr15	86244340	86246002	+	GTTACAGTCAGCCAAAGATCGCGCCATTGCACTTCAGCCTGGGTGACAGAGCAAGACTCACACACACACACACACACACACACACACACAAAAGGAGTGAAAAGGATTGAAAGCAACAAAATAGTATGTAGTCATCTTCTCAAAGGAACCAAAGTAATGGGCTGATTATCTTCAGCTTCCTGAAGAAGCTGAATGTTTGTATGTAGGAAGTCCCATGTGTTATCTTGGCAGGAAGTAGAAAATATGAGTAATTTGGGGACGCAGAATCTTTCGTCACTTCCCTCCATCGCGTCTCATGTCCAGGATCTTCCCAGGAGTCGTAGGAAATGTAGCATCCATGCAGTTAGTCGTTTACCTCCTAGGAAACCTTTGTGCTCTTAGGAGACAGTGGCTTCCCAT…	2.65705	2.82205	2.62068	1.21482	2.22174	1.671
n379407:3851046	0.0056273	1	2.18	3.72	0.59	down	3851046	260	NONHSAT061172	2276	| NULL | lncRNA | Homo sapiens | | EnsemblNoncode | ENST00000499903 | | -0.1161540 | -0.2700046	NOCODE4.0		chr19	11637551	11639940	+	TACGTACACCATACCTCGGGGTTCAGATTTATAGGTGTTTTTTTGAAATTGAGGCTTGTTTCCGTTCAGTTGTTACTCGTTAGGCATCTGTCATATACCAGGCACTGTCCTTGGTGCTGGAGACACAGCAATGAGGAAGATAGATAAAAATCTCTCATCTCCTGGGGGAACCAGACTTTGAACAAATTAGAAATAAACGAAACAGGTGATTTCAGATACTGATAAGTTACTAAAAATGCGTTAATGGTGTCGGGAATTTC	0.82488	1.23957	1.30441	1.87194	1.90667	1.90919
n373083:3425549	0.0056351	1	2.86	6.61	0.43	down	3425549	83	NONHSAT029838	207	| NULL | lncRNA | Homo sapiens | Human lincRNA | BodyMapLinc | TCONS_00020512 | | -0.8647260 | -0.2597313	NOCODE4.0		chr12	90494478	90501571	+	AAGGATTTTCCATTATTCAAATAGGAGGTGGAAGAGGAAGTGTGGGAGTAATTACTGGATTAAGATCACTGAAAGACAAGATT	1.88896	1.68758	0.93987	2.8092	3.14126	2.19962
ENST00000576764:3741785	0.0056472	1	28.83	15.39	1.87	up	3741785	130	ENST00000576764	527	cdna:known chromosome:GRCh37:17:3807206:3808037:-1 gene:ENSG00000108405 gene_biotype:protein_coding transcript_biotype:retained_intron	ensemble_cDNAncRNA	P2RX1	chr17	3807206	3808037	-	CCTTCCCGCCCAGCACACGGTGTACCAGGCAGGGTGCCGAGACTTCGTGCCCACCCCCACCGCCCAGCTGACATTGGCAGTGGGCAGCTGGGCATGAGCCCGGGGGGCGCCTCGGCAGAGCAGTGTGGGG	5.01657	4.47254	5.13508	3.67492	4.22796	3.86247
ENST00000592333:3759310	0.0056587	1	3.25	1.84	1.77	up	3759310	147	ENST00000592333	692	cdna:known chromosome:GRCh37:17:42759099:42767113:-1 gene:ENSG00000180329 gene_biotype:protein_coding transcript_biotype:retained_intron	ensemble_cDNAncRNA		chr17	42759099	42767113	-	ACATATTTGTGGGTTTACAGTGACCTTTGGCAAGTTGCTAATCCCCCTCTATAGCTTAATTTTCCCCTCTAAAATGGCAGTAATCTATGGCCCTTTGTGGATATGCGGAGTGATATTGGATTAGTTGATACTGGACTTATATTTTTC	1.5201	1.70462	1.86511	0.64226	1.20555	0.79183
ENST00000492304:2358055	0.0056873	1	4.02	2.35	1.71	up	2358055	112	ENST00000492304	685	cdna:known chromosome:GRCh37:1:150122827:150125215:1 gene:ENSG00000023902 gene_biotype:protein_coding transcript_biotype:processed_transcript	ensemble_cDNAncRNA	PLEKHO1	chr1	150122827	150125215	+	GGGGCAAAAGCGTAGTTGATCCTTGCTTTTAGGTACAGAGACAGAGGAAAGGATGGAATGACCTCAGCCTAGGATATCTGGTGTCCTATGAGTCAGGACCATCTGACTGGTC	1.98333	2.05051	1.99845	0.9344	1.38626	1.40168
ENST00000474172:3228031	0.0059231	1	2.41	4.73	0.51	down	3228031	405	ENST00000474172	719	cdna:known chromosome:GRCh37:9:135158157:135161884:-1 gene:ENSG00000107290 gene_biotype:protein_coding transcript_biotype:processed_transcript	ensemble_cDNAncRNA	SETX	chr9	135158157	135161884	-	TGAACGGTCAGCCATACAACTTTGACTACTACTATGAGGAGTAAGTCTTAGATGAATTGTGGCTGCTGAAATGTTGAGGAAATGTGTTTTTTTTTTTTGCATCTGATTTTCACTTGCTATTACCTGTGTATTCCCTTATGTAGAAATATACTCCTTAATGACCCTCCATAGTGAAAGTGGATTTTCCAGTATTGGGGGTTAGTCTTGAGGATGACTGATGGTTTCTAACAAAATCTCTGCTGAGTGACTGTCTCACTCCTGCTTAGAATATCTCTGGTAACCTTTTGAAGTAGTTTTAATATAATTTTGGATAGCTTTGAGCCACAGTATGTTCACCTGATGTCTTTTATTCCTAGTTCACTCTTTGAGCAAACATTTATTGGGTACGTACTGTTTGTC…	1.00632	1.80018	1.00627	2.36452	2.25672	2.07859
ENST00000443599:2428041	0.005972	1	2.69	5.4	0.5	down	2428041	59	ENST00000443599	1254	cdna:pseudogene chromosome:GRCh37:1:112190913:112192166:-1 gene:ENSG00000215867 gene_biotype:pseudogene transcript_biotype:processed_pseudogene	ensemble_cDNAncRNA		chr1	112190913	112192166	-	TACCAGTCCCTAAGCTCTGTCAAGGCAGCCAGCTATGGCGCCTGGCCAGCGTCTATCCA	1.19721	1.4824	1.59714	2.81754	1.96865	2.45562
ENST00000489429:3048540	0.0060417	1	2.66	5.52	0.48	down	3048540	421	ENST00000489429	2245	cdna:known chromosome:GRCh37:7:44258964:44269946:-1 gene:ENSG00000058404 gene_biotype:protein_coding transcript_biotype:processed_transcript	ensemble_cDNAncRNA		chr7	44258964	44269946	-	GCCCAAAAAGGGTCAGCCACTCTGCCAGTTTAGGGGAGAAAACTTCTCACCTGTCCAAAGCATAGCCTTGCTCCTGCCCGGCCTACCCAGCTATGACACTGTCCCTGAGCAGAGATGAGCACAGGACTTTGGGCCCTGGATGCCGGAGAGTGGGTGTTTGTGTGATTCCCCTGCAGTCTGGAACAGGCCCCAAAGGCAACAGCATGAAGGCTGTCCAGAGGTTCTCCATCACCCTCAGCCGAGTGGGGTGCTGAGCAGTGAGGGAGGGGACCTGGGAGGGGGGCCCAGCCTGGATCCTGCAGGGGAGAAGAGAAGACAGCCAGAAGCCAGCAGCTGTGGCTCAGATCTGAGCCCGAGCAGCCTCTCGAGGTGGAGGCAGACACCCCCCACCCCACCCCG…	1.48264	1.09964	1.65147	1.90399	2.74081	2.76288
n337053:3378490	0.0061748	1	4.3	2.54	1.7	up	3378490	148	NONHSAT022346	268	| DQ126686 | mRNAlike lncRNA | Homo sapiens | NULL | H-invitational v7.5 | HIT000341916 | http://h-invitational.jp/hinv/spsoup/transcript_view?hit_id=HIT000341916 | 1.3828100 | -0.1166719	NOCODE4.0		chr11	66485914	66486182	-	CACGGGAACGGCCTGCATGAGGCCAGCGAGTTTTACTATGAGGCTGTGGAAGGGGCCCACAACCCCGGGGGCCTCCTGCTTTCACCAGCTGCTTTCATCAACCCTGCTCAGTATGCCAGCGTGCTGGAAGGACGCTTCAAACAGCTGC	1.93832	2.34767	2.05397	1.12697	1.48262	1.44201
ENST00000587621:3736456	0.0061897	1	7.03	3.53	1.99	up	3736456	71	ENST00000587621	582	cdna:pseudogene chromosome:GRCh37:17:76518329:76518910:1 gene:ENSG00000267770 gene_biotype:pseudogene transcript_biotype:processed_pseudogene	ensemble_cDNAncRNA	RP11-559N14.6	chr17	76518329	76518910	+	CGGCTACCGAGGACGCTCACGAGAACCACAGTACCTCCACTGAGAATGCAGACAAGTCCAACCAGGACCCT	3.28822	2.63238	2.50253	1.84419	2.00415	1.62534
n342139:2976032	0.0062281	1	2.33	4.05	0.57	down	2976032	661	NONHSAT115144	1360	| CR620215 | mRNAlike lncRNA | Homo sapiens | Human lncRNA | JounralRNA | 4624 | NULL | -0.1634110 | -0.2295557	NOCODE4.0		chr6	137303295	137314368	-	ACTCTTTTGGTTAGGCACTGCGTCAGATTTCTACTACATGCAGCCAAATGCAATCTAGATTGAAATACCCCTTTACCTAAGTTAGCTTTAGCTGTTCTCACAACTTGCTGTTTGTGCTCCACCCACAGCATATGAGATCCCTTTTGCCCACAGCACCCTCCCTCAGTGTGATGTCGTCCCCCAACCAGTATTTGCAGGTTTTTTGTTTTTTTTTTTTAATCACAAAACTGCTCTCAGTCTGCCAAATCTGTTGGCCCTAGAGCCAGAAGTGCTATCTCCTGGGAATTTTTTTTTTTTTTGAGACAGGATCTTGCTGTCATCCAGGCTGGAGGGCAGTGGCACACACTCCTGGGCTCAAGCGATCCTCCTGCTTCAGCCTTCCGAGTGGTTGGGACTATA…	1.07658	1.09138	1.48671	2.23434	1.9476	1.86032
ENST00000434447:2370295	0.0062314	1	11.17	6.03	1.85	up	2370295	178	ENST00000434447	543	havana:lincRNA chromosome:GRCh37:1:180875787:180878302:1 gene:ENSG00000225857 gene_biotype:lincRNA transcript_biotype:lincRNA	ensemble_ncRNA	RP11-46A10.2	chr1	180875787	180878302	+	GTCAAGACCACACCCGAGGGGCTGCCAGTCACAGGGTGGGGTCCAAGCTCCTCACCAGACCCAACCTCCCCTGCTCTGCAACCTCATCCTTCCCCTGTCTTTCCTGGGTTAAATTTTACACTTAGTAACACTGAAACCAGGCAGTTTCACACCTCCGAGCCTGCATCTATGCTCATCT	3.57405	3.07416	3.83002	2.43381	2.62084	2.70281
ENST00000421455:2415551	0.0062425	1	3.21	5.45	0.59	down	2415551	81	ENST00000421455	768	cdna:known chromosome:GRCh37:1:61419726:61436417:-1 gene:ENSG00000237928 gene_biotype:antisense transcript_biotype:antisense	ensemble_cDNAncRNA	RP4-668G5.1	chr1	61419726	61436417	-	CCTCCAGAGTGGCACGGATTATGAGGAGGTGATGGTCCTTCCCCGCCAAGATCCTGAGACACTGTCACTCCGGAATCCAAA	1.52831	1.55816	1.95487	2.4487	2.31176	2.54925
ENST00000492464:3954897	0.0062483	1	7.79	4.11	1.89	up	3954897	249	ENST00000492464	703	cdna:known chromosome:GRCh37:22:24123144:24123938:1 gene:ENSG00000099953 gene_biotype:protein_coding transcript_biotype:retained_intron	ensemble_cDNAncRNA		chr22	24123144	24123938	+	TGAGTCACTTCACTGCCTCGGGGCCCCAGAGGCCTCATCTCTAGAACCCCGCCCCATGGGGTGGCTGAGGGTTGAACGCACCAACACGAGGCCCCACCGTGCAATCCCTTCCACGCTGCTCCTATCTCAAGAGCCACCTCCGAGAACCTCCTACCTGTGCCTGAGGAACAAACCACACTCTCTCTCCCTCGGCCCCCAGGCTTTGGGGCAGCTCTCCCTATCCACTGTGTCCCTAAGGATCCATCTGTC	2.94312	3.03012	2.93082	1.63194	2.00558	2.48537
n365975:2640792	0.0062611	1	10.72	4.9	2.19	up	2640792	252	NONHSAT091725	697	| NULL | lncRNA | Homo sapiens | Human lincRNA | BodyMapLinc | TCONS_00005583 | | -0.7982880 | -0.1455676	NOCODE4.0		chr3	127208395	127209630	+	AGTTAAGACTGGAGCCCAGGCCATCTCCCTCCACCACCCACACCTGACATCCGCACACTGCGCTTCCTGCATGGTGGACAGTGCCTGCCTGCTCACAACTGGGACCACTGCCTCCTCTGCTTCTCTGTAGCCCTGGCCCTAGCTCGTGGAAGGAGCAACAGGGCCATATTTGAGTTTCAGAGCACTGCTCAGGGGGGCAGAAGGCAGGGTCAGATTCTTCTGGAAGAGGTCGGAGGTTTCCCAGCCAGAACA	3.31666	3.12614	3.85077	2.46232	1.73342	2.65121
ENST00000424657:2392515	0.0063425	1	31.17	58.18	0.54	down	2392515	59	ENST00000424657	455	cdna:known chromosome:GRCh37:1:2423739:2424697:-1 gene:ENSG00000224387 gene_biotype:antisense transcript_biotype:antisense	ensemble_cDNAncRNA	RP3-395M20.2	chr1	2423739	2424697	-	GAGTGCATCTCATCAGGGGGGATTCCCGCTCCTCCCCCAACCTTCGTGGCTGTGCCTGA	5.10345	4.63376	5.21744	6.06919	5.97124	5.52192
ENST00000309096:2857791	0.0063708	1	8.84	4.7	1.88	up	2857791	389	ENST00000309096	1385	cdna:known chromosome:GRCh37:5:56541295:56546839:1 gene:ENSG00000062194 gene_biotype:protein_coding transcript_biotype:retained_intron	ensemble_cDNAncRNA		chr5	56541295	56546839	+	TAACTGGCTGTGACGGAAGATTTCCTACTACTGGGAATCCAGATAGCTGTAAGTCTTTTGTATTACCTTTCTTAATGACCAGCATCCTTGGAGCTCTAGATTTAGGATTCGGAGGATATTCTGCATAAATAAAGCATGACCAAGAGTCACTCACAATTTCAAGTTTTAGTATAGAATAAAACCACCAAAAGAACAGTATATTCCAAATTTTTTTTTTTTTTTAACTAACAGCTGCCTCCTGGGTAAAATAACTAAACTAAAAAAGTACAAACTATATTCCAATTGAACAAGTAAAGCTAAAACATTATCCCACAGAATATAGGAAGAATTGGGCAATGTCAAGTAATACAGATAAATTCTGCTACACAGTGGCTCAGAATGTTAAAACC	3.15228	3.45254	2.85972	2.09936	2.64107	1.96514
ENST00000487449:2389015	0.006395	1	2.23	3.92	0.57	down	2389015	112	ENST00000487449	313	cdna:known chromosome:GRCh37:1:244803230:244804479:1 gene:ENSG00000179397 gene_biotype:protein_coding transcript_biotype:processed_transcript	ensemble_cDNAncRNA	C1orf101	chr1	244803230	244804479	+	GCAAGATGAAATTCCACGGGCACTGATCAAAGCTGCTGTCCACAAAGAATTGCTCATGTCACCAAAATCAAGAATAGGACAGAGATACCTGCTGGTCATCGCTGTTTTGAAA	1.3699	1.22342	0.86109	1.76442	2.23802	1.92659
ENST00000460191:2423616	0.006424	1	2.95	7.08	0.42	down	2423616	330	ENST00000460191	3084	cdna:known chromosome:GRCh37:1:94341222:94345474:-1 gene:ENSG00000067334 gene_biotype:protein_coding transcript_biotype:processed_transcript	ensemble_cDNAncRNA		chr1	94341222	94345474	-	AAGCCTGTCACGGAAACTGTTTAGCCTTCACCACTGTCTCTTAAGGCAATTTTTAGTATGGAAGAGAGGTTAGATAACTTTATTTGGGTCGTTCAACTCCTTAATGCAGAAGCACAGTTCGAACTTTTAAACCTTACTGTTAACACGGTACCAAGGAGGGTTAATTTCGGCCACCATGCACAAGCCCCATTTAGGGGGGCTGGAAAAAAAGCTTCGTTTTCACGTGGGGAGGCTGGCAGCTGTCCAGCATCACCTCCTTAAGGCGTGAGGAGGGCTGTGGTGTCGTCGCCTGGTGACTCTTAGTGGCGTTAGTCGGCTGTCTCATTCTGA	0.84703	2.05997	1.79638	3.08672	2.96849	2.37861
n340373:2801534	0.0064279	1	3.26	1.87	1.75	up	2801534	176	NONHSAT100409	243	| AF056439 | mRNAlike lncRNA | Homo sapiens | Human lncRNA | JounralRNA | 2834 | NULL | -1.3635500 | -0.1984580	NOCODE4.0		chr5	10252244	10252487	-	GGCTCAGCAGTTTAGGGATATACACTTGCTCCCTGACCTCATAGAACGTCCAGCTAACTTGAAGAACCAAAATATATGGAAATTGAAGGCAACGGTAAAAGAAATGTATAGGCCAGGACGTGAACGTTTTAATGGTAATGGTCACAGTTCTTTCTCTCTGGTCATTTAGAGCCTTA	1.76162	1.97992	1.36076	0.78069	0.93925	0.97674
ENST00000486271:2688906	0.0064793	1	6.04	3.21	1.88	up	2688906	207	ENST00000486271	2842	cdna:known chromosome:GRCh37:3:112723764:112738553:-1 gene:ENSG00000163608 gene_biotype:protein_coding transcript_biotype:retained_intron	ensemble_cDNAncRNA		chr3	112723764	112738553	-	TAGGAGTTACAACCTACAGGAATTCTTAAACTTTTGCTTCTTGGCCTCCTTTTCTCAGGAATTGCCTGATGCAGCCATTGCCAGAGACTGCCTGTCACTGTTCAGCACGTATTATCCTAAGAGCATTGATAGCTAGAAATTCTTAATCTTAGAAACTAAACTTTAAGAACTAAATTTAATAATGGGAACTCTAGCAGAGTGTTTATA	2.73887	2.89044	2.16823	1.4409	1.78757	1.83573
ENST00000532712:3365673	0.0065403	1	12.45	7.09	1.76	up	3365673	55	ENST00000532712	961	cdna:pseudogene chromosome:GRCh37:11:18931983:18932943:-1 gene:ENSG00000255536 gene_biotype:pseudogene transcript_biotype:unprocessed_pseudogene	ensemble_cDNAncRNA		chr11	18931983	18932943	-	GTGGATGGTGCCTTCCTCAGGAAACCCTGGAGCTGTCGGGAAGCAGATTCAGGCA	3.86721	3.35528	3.76168	2.6299	2.908	2.92002
ENST00000593178:3786941	0.0065649	1	2.49	4.99	0.5	down	3786941	641	ENST00000593178	2580	cdna:known chromosome:GRCh37:18:43418487:43424045:1 gene:ENSG00000197046 gene_biotype:protein_coding transcript_biotype:retained_intron	ensemble_cDNAncRNA		chr18	43418487	43424045	+	TTAGCTTGAGCGTGAAACTTCCAGAAATGTTCCCTTGCCCTTTCTTACCTAGAACACCTGCTATAGTAAAGCAGACAGGAAACTGTTTACAGGGCCTGGAGGCCCAGTCTTGTCCTCCTCTGTCACCGACTTGCTGTGTGGACCTGGGACACTCTCTTCACTTCTCTGGGTCTCAATTCATTTACTGTTGAACACGGACAATCATATTCTTCCCTCCTGGCTGGGAGGACTACAAAGATCTGAGGAAATAATGGATATGAAGGGGCTTTGGAAAGTACAAAGCCATCTTCTCATGAGGGGCATGACAGAACCCTCTTTGCAGAGTGACCTTTGGACGTGCAGTCAGTTCTTGGAGAAGTGTGGCCCCTGCAGCAGTGTCACGGAGAACACAGAGTTCCA…	1.56579	0.91153	1.45164	2.7128	2.11405	2.08293
ENST00000494095:2450791	0.0067859	1	2.72	4.47	0.61	down	2450791	1463	ENST00000494095	3014	cdna:known chromosome:GRCh37:1:201336271:201344496:-1 gene:ENSG00000118194 gene_biotype:protein_coding transcript_biotype:retained_intron	ensemble_cDNAncRNA	TNNT2	chr1	201336271	201344496	-	ACAACGTGATTGTGTCCCTGGAGCAGTGCACTGTCATGGCCCCGGAGGGTTGGGTCATAGTAGTTATTAGCTGAATGCCTACACTTCACACTACCTCTGTTCCTCACACCTACCCAAGAAGAGCAGTAATTTCACAGCAAAGAGAGCTGAGATGTGGGGAGGTTAAGTGACCTTGCCAAGGTCGCAGGCAAACGCATGCTGGAGCCAGCATTCAAAACGAGATTAGTCTCACACTCAAGTGCTTGCTCTCTGCCCCCTCCCTGTGATTACATGCTCATTGTAACACCTGATGTTGCCTAATGCCTTCCCCTTTTGTTAATGTCAACTGGAGCCTCGTAAAGACCCTGAGTAGCCAGGATGTGTACACTTTATCTCCATGAGACAGAGAAAGGACTGAGG…	1.22745	1.48702	1.61272	2.18374	2.06043	2.21412
n364216:2438855	0.0068009	1	2.05	3.63	0.57	down	2438855	116	NONHSAT006934	392	| NULL | lncRNA | Homo sapiens | Human lincRNA | BodyMapLinc | TCONS_00001693 | | -0.8182470 | -0.2814256	NOCODE4.0		chr1	157256917	157257785	-	GGCATCGGTGAACAATATCTGGAAAAAAGGGAGTCTCTCACTCCTATCTACAGTGAGGTTCATTATCATTGTCCAGGCCAGGCCATTAAGATCATTCGATTGGAGGAAGCAACAGG	1.17485	1.05311	0.87728	2.1006	1.52124	1.93279
n363594:2325727	0.006868	1	2.41	4.94	0.49	down	2325727	65	NONHSAT001685	614	| NULL | lncRNA | Homo sapiens | Human lincRNA | BodyMapLinc | TCONS_00000489 | | -0.9728560 | -0.2810250	NOCODE4.0		chr1	25436948	25439611	-	CCATGTCCCATTCTGGGTGCGCTGAGAGAGTCTAATGATGAGAAATCTTCAGATGACAATGTGGA	1.09407	1.32122	1.39335	2.76477	2.37077	1.74217
ENST00000467610:2608737	0.0069092	1	20.09	8.72	2.3	up	2608737	193	ENST00000467610	1366	cdna:known chromosome:GRCh37:3:5021122:5024953:1 gene:ENSG00000134107 gene_biotype:protein_coding transcript_biotype:retained_intron	ensemble_cDNAncRNA		chr3	5021122	5024953	+	CCTCGCGCGCGCTGAGTTTCCAAGAAAAGTTTTCTCGCTTTGAGGTTGGCGAGGGGATGCAGGGTGTGGGCTCGGTGCCTCTTCTGAGTGACTTGGAAAAGAAAGGGCAGACGATGGTTCTGGGTGCTACTCTGCTACTCTGCTCCTCTGCCGGACTGTTGCTGCGGGGCTGGGAGGATAGGCTTCTCATCTC	3.93335	4.45533	4.64842	2.35737	3.44907	3.57331
n372614:3349115	0.0069163	1	4.43	2.58	1.72	up	3349115	382	NONHSAT024217	2732	| NULL | lncRNA | Homo sapiens | Human lincRNA | BodyMapLinc | TCONS_00019476 | | -0.8852650 | -0.2461887	NOCODE4.0		chr11	112236577	112248544	+	CTGATGAAAACCGTGTATTTGGCTTTGTTTACATTAATGAAGTGATTGGACAGAAAAAGTCACAATGACTTTTTTCTTTTGTGAAAAAAATTATTGGGAATGGAATTTTGAAGTCAGGGAGACTGAAAGAGGACTCACCTATGTCTATCTGGAAGATGTATCCAAAACACCCAGGAGTTTTGTGCGCATGTGTATGAAGGAAGTTCAGCTAGGAAAAGCTTGCAGCCTGGGCAATACAGCAAGACCCCAATTCTAAAAAATTTTTTTTTTAATTAGCTGGGTGTGATGGTGTGGCACCTGTGGTCCTAGCTACTCAGGAGGCTGAGGTAGGAGGATCACTTGAGACTGGGAGGTCAAGGCCGCAGGGAGAAATAATAGCATC	2.04504	2.20697	2.21413	1.69787	1.30343	1.10329
ENST00000481165:2328341	0.0069211	1	5.66	3.3	1.71	up	2328341	53	ENST00000481165	4759	cdna:known chromosome:GRCh37:1:32042635:32053285:1 gene:ENSG00000142910 gene_biotype:protein_coding transcript_biotype:processed_transcript	ensemble_cDNAncRNA		chr1	32042635	32053285	+	CCCTCTTGAACTCACAGCTCCAGGAAACTGGGAGACTCATCCCTGGTGTTCCA	2.24786	2.5967	2.70142	1.58586	2.02881	1.57686
ENST00000565631:3671743	0.0069385	1	5.28	2.91	1.82	up	3671743	78	ENST00000565631	3600	cdna:known chromosome:GRCh37:16:84438033:84497606:1 gene:ENSG00000064270 gene_biotype:protein_coding transcript_biotype:retained_intron	ensemble_cDNAncRNA		chr16	84438033	84497606	+	CCGCTGCCTTTCAGAGTGGGAGTCTGTACCCTGTTGCCTCATTCCTTGCTGCGCCCATGAGTGAGCTTGTGCCTGACC	2.51359	2.10929	2.58969	1.35127	1.91627	1.38315
FR0290489:2776324	0.0069429	1	3.56	6.51	0.55	down	2776324	71	FR0290489	290	conserved noncoding region (RNAz)	fRNAdb		chr4	85420244	85420533	+	AGAGGGTCAGTTTGGCCAGAGGACAGGACTTAGAAGACCGAAGCCTGGGAAGCCGCGAAGAAAATGCCAGA	1.79132	2.16245	1.54374	2.92979	2.47172	2.65497
n373608:3493002	0.00704	1	2.24	3.64	0.62	down	3493002	387	NONHSAT034244	821	| NULL | lncRNA | Homo sapiens | Human lincRNA | BodyMapLinc | TCONS_00021564 | | -1.4111200 | -0.4012439	NOCODE4.0		chr13	69885464	69896233	+	CTATCATGGCACCTGCGAAGAGCCACTGCACTCGCACTCTAGCCAGGGGAGCATAGTGACACTTCATCTATTACAAAAAATTATATAAAAATTATAAAAAGAGAGAATACTGAATGAATATATATATATATATAGCCTTTGTAAATTTTTCTTTAGCTTATCTACCCAGGTGTTTGCATTATTTTACCAAATAATAGAATTCACATAAATATGCAGAGTTTTCAAAGAGACTGTATTGAAGTTAATGCTTGTGTACATTATTATTTAGTGAAAAGTTAAAAATGATGGCATAATGTTTTGTTTCATTTTCCCATGTTAATAGTAAGGTATACCCAGAGTACATTTCTTATTAAGAAAAAAAAAGATTGGGGTCACCTTGATCAAAAA	1.11752	1.17047	1.20577	2.066	1.76547	1.75249
ENST00000488956:2447275	0.0070979	1	14.87	8.98	1.66	up	2447275	189	ENST00000488956	2540	cdna:known chromosome:GRCh37:1:182869000:182922660:-1 gene:ENSG00000157060 gene_biotype:protein_coding transcript_biotype:processed_transcript	ensemble_cDNAncRNA		chr1	182869000	182922660	-	GGGTTCGGCACGGAGCCGCACCCAACACTGACCCGGGCCCCCCCACCCCTGTCCTGAGCCCAGGCGCTTCGCCCTGTCCCACCTAGCTCTGAGCAGCGCCCCCCAGCACCCTGAATGCGTCCGCAGGACCCCGCGCTCTACCCGCAGGCCCCGCACCCCCTAGCTCTGGGCCGCGCCTCACATCCCTCC	3.95788	3.75932	4.02415	2.93879	3.42462	3.10872
ENST00000486730:2987613	0.0071682	1	4.65	2.56	1.81	up	2987613	211	ENST00000486730	692	cdna:known chromosome:GRCh37:7:2637760:2646765:1 gene:ENSG00000106012 gene_biotype:protein_coding transcript_biotype:processed_transcript	ensemble_cDNAncRNA	IQCE	chr7	2637760	2646765	+	ACGGCCGTGTGAAGAAGCGTCCTCTCTCCCTCCCAGGAGGCACTGCCAGACAGAGTTAAGGGAGTTTAATGAGAAGCACGTCTGCACTTGTGTGCTCGCCTAGACGCTGTCTCTCAGCAGTACAAGAGACCGCTGTCATGTGGTCTGCAGACCAGTGTGGAACAGCTCTCTCCTCCACATTAGTGAGACTCACCTGATAAGCGCAGCCGCA	1.74272	2.49078	2.45706	1.36532	1.27113	1.44611
ENST00000452430:3266254	0.0072112	1	3.11	1.72	1.81	up	3266254	60	ENST00000452430	487	cdna:pseudogene chromosome:GRCh37:10:118955679:118956165:-1 gene:ENSG00000236171 gene_biotype:pseudogene transcript_biotype:processed_pseudogene	ensemble_cDNAncRNA	RP11-501J20.3	chr10	118955679	118956165	-	ACATCATTCCCGGTGCATCTCAGACTTTAATCTCGTTGGGGTCAAACTTAGGCTGTATGG	2.02946	1.26159	1.6046	0.82061	0.8536	0.67657
ENST00000503933:2362559	0.0072787	1	1.88	3.19	0.59	down	2362559	330	ENST00000503933	976	cdna:pseudogene chromosome:GRCh37:1:159320841:159321816:1 gene:ENSG00000248442 gene_biotype:pseudogene transcript_biotype:unprocessed_pseudogene	ensemble_cDNAncRNA		chr1	159320841	159321816	+	ACTCTCACTGGTTCAGACTGTGGCCATTTTCAGGTTGCTCTTTTGCACCCCACTGATTGAGCATTTCTTCTGTGATGTTCAGCCTGTGTTGGACCTGGCCTGGGCTACCCCAATGATCAATGATATTCTGACCTTAATTATGAGCCTCCTTGCCATCACAGCCCCAGCCATCTTCCTCTTCATCTCTTATGTCCTTATTATTTCCACCATTCTCAAGATCACCTCAGCTGAAGGCGGGAAGAAGACCTTTGCCACCTATGCATCCCACCTCACTGTGGTCATTATCCACTATGGCTGTGCCTCCATTGCCTACTTCAAGCCCAATTTGGA	0.82045	0.85946	1.05665	1.86071	1.38977	1.76379
ENST00000601530:3867354	0.0072979	1	3.11	1.84	1.69	up	3867354	480	ENST00000601530	1597	cdna:known chromosome:GRCh37:19:49223844:49228838:-1 gene:ENSG00000105538 gene_biotype:protein_coding transcript_biotype:retained_intron	ensemble_cDNAncRNA		chr19	49223844	49228838	-	TTCTTGGCATTCTCAGGGTTTCTGGCTTATGGTGGGCTTGATGCCCTATGTGCAAGAATGAGAGAGGATCTTTTGGGACAGCTAACTATCAGTCTCTAAGTTCCTCTAGCAGCCTGGATTGTGAAGCCCTTTCCTCCTTCACTTCCTGTACATTCCTGCCAAGTGTGCGTTTATTTCTTCTGTTTCTGACCTCATTTCCTGTCCTTGGCCTGATCTCATTTTCCACTGGCAAACTGCCATCCCACTCCCACTTCCTGACTCTCCATTCTTTTTCTTTCCTTTGGGAATTCAGGATGAATAATTCTTTGACTGAAAGGGAACTCTTTGTCCAGTATCCTTTGTCCTCCTTGAGCTGTCTCTGCTGAGAACTACAAGTCCCACAATGCACAAGAGGTGATC…	1.63828	1.68371	1.57368	1.1873	0.6083	0.84477
ENST00000419667:2399148	0.007312	1	3.8	6.46	0.59	down	2399148	138	ENST00000419667	430	cdna:known chromosome:GRCh37:1:18493423:18505840:-1 gene:ENSG00000230035 gene_biotype:antisense transcript_biotype:antisense	ensemble_cDNAncRNA	RP11-174G17	chr1	18493423	18505840	-	CCTCTAAGACCGCAGCCTGGGAAGGTTGGAGCTCAAACGAGCACCTGTTGAGTTGCCGTGAGCTGCTTGGATGTTGCCTCTGCCACCTGCCAGCCTCCCTGATGGACAGAGTCCCCTCTCGGCTTGGACAGGAACGAG	1.71713	1.81444	2.2541	2.63302	2.90282	2.52557
n372899:3437264	0.0073452	1	2.17	4.27	0.51	down	3437264	1502	NONHSAT031882	2020	| NULL | lncRNA | Homo sapiens | Human lincRNA | BodyMapLinc | TCONS_00020163 | | -0.6546190 | -0.2635444	NOCODE4.0		chr12	128366161	128383184	+	CAGTGGCCGTGCAGAAGTTTCAAGATCAGGGCGAGGGAAAAGACAGACAGTAAATGACACTGCAGAGGCAACACTAACAAGCAAGGTTCTGCAGGGGCTGAACATCATATTCATCAAACTTTGGAGTTTGCCCTCAGAGATCCCCCTCCTGGAGCAGGGGAATTCCTGATCTATCGACTTCTGTGTCAATATTCAGAACTACAGTCAGGAGGACCGGCTTGTTTTCCCTTCTTCTCCATACTCAAGATGACACTATAATGAGAGAGTTGGCTGCAAAATCCCTTACAAGAGATGATGGTCATCACAGTCAGAGATATGTCAAAGCACAGGCAGTGCAGCCTGGGTGGAAATGTGGTTTGGAAATTCAGAAGGAGTTTACCACTTTGATAACAGATGCAT…	0.79064	1.14342	1.42345	2.51621	1.79435	1.94736
ENST00000478065:2391335	0.0073474	1	11.2	5.91	1.89	up	2391335	304	ENST00000478065	2393	cdna:known chromosome:GRCh37:1:1236828:1240281:-1 gene:ENSG00000131584 gene_biotype:protein_coding transcript_biotype:retained_intron	ensemble_cDNAncRNA	ACAP3	chr1	1236828	1240281	-	CCAGGCTGTGCAGCGGCTCCACAAGGCAGAAGGCTCAGAGGCAGACAGCCGGGTGGAGTGCGGGGGGTTCCACACCCTGCATGTGTGGGTGGGGTGTCCAGCCCCCACAGCAGAGAGGTCCAGTCCACGTTGGGTTTGGGGGTCTGGAGTCTGGGGCATGGCTGGGGTCTGGGCTGGACAGATCTTGAGAGTGAGGTGGGGAGGGGCTGGGGAGGCCTGGAGCAGATGATCGGGGTCAGCAGGGGTGCGGGCAGGCCTGGGATAGGCTGGTGAGGAAGGAGGCTATGCCCAGGAGCAAAGAAAG	3.36657	3.87115	3.27892	2.56256	2.21528	2.87855
ENST00000473281:2683848	0.0073757	1	2.89	1.69	1.71	up	2683848	58	ENST00000473281	288	ncrna:misc_RNA chromosome:GRCh37:3:78987155:78987442:-1 gene:ENSG00000240964 gene_biotype:misc_RNA transcript_biotype:misc_RNA	ensemble_ncRNA	RN7SL751P	chr3	78987155	78987442	-	GGGCTGTACTGCACCATGTCCATTGGGTGTCCAAACTAAGTTTGGTGTCAGTACGGTG	1.62167	1.76314	1.18221	0.66541	0.83573	0.77692
ENST00000537918:3376874	0.0073972	1	6.84	3.85	1.77	up	3376874	106	ENST00000537918	559	cdna:known chromosome:GRCh37:11:64084166:64084813:-1 gene:ENSG00000173113 gene_biotype:protein_coding transcript_biotype:retained_intron	ensemble_cDNAncRNA	TRMT112	chr11	64084166	64084813	-	TGAGGATCCTTACCCCGCCCCAGCATATCCCGGGGAATGCGGGGCGGGCACACCTCAGCCGGGCTGAGGCGGGAGTTCGGGATGCCCGGAGATAATTTTGGCCTCT	2.5478	3.23213	2.57148	1.87144	2.10347	1.87387
ENST00000484985:2674977	0.0074015	1	7.69	3.78	2.03	up	2674977	95	ENST00000484985	785	cdna:known chromosome:GRCh37:3:49948965:49966966:-1 gene:ENSG00000164077 gene_biotype:protein_coding transcript_biotype:processed_transcript	ensemble_cDNAncRNA		chr3	49948965	49966966	-	AAGACTGTGTCTCCCTGCGGTCCCTCAGCCGGCTAGTCCCCAGCTGGGGAATACAAAAGGCGAGATCTGGAACCCATCCTTTGGCTGGGAGGGCG	2.76816	2.87644	3.23366	1.93199	2.47179	1.37357
ENST00000564809:3671843	0.0074178	1	3.71	2.2	1.69	up	3671843	1518	ENST00000564809	2434	cdna:known chromosome:GRCh37:16:84627999:84630432:1 gene:ENSG00000261471 gene_biotype:antisense transcript_biotype:antisense	ensemble_cDNAncRNA	RP11-61F12.1	chr16	84627999	84630432	+	CCCGGAGGGTCACAGATTCTTGTTGAAGAACCACAGGCATTGTCCCTGTGTCCCAAGTACCAGCCCAGGGCCTGGCACAAGATAGATGTACAATAAGTAAGTTACACCCACAACCCCAAGGACACTGGGAACCTTCCAGAACCACAGCCTGATGTCATTTAAATGATCGTGGGGGAGCGGGGTAAAGAGGGACGTGGTTTGCTAGGTGACTGCTGCGTGCTTATCCGACAATGGTTTGGTCAACAAGATTGCTGACAGGCCTGTTTTTGAAAATCCGAGTCACGTTATGCTTACAAATGTTTGCTGCTAGAGATCTGGCACGACAGTGACGGGTCAGCTGAGTCGGAGACGGAAAACCTGTTGGTCTGCGCACCGTTTTTGCAGCTGCCCGGCAGACTG…	2.19226	1.6938	1.77258	1.22957	1.14139	1.04237
ENST00000485233:2992965	0.0074358	1	9.04	19.24	0.47	down	2992965	139	ENST00000485233	667	cdna:known chromosome:GRCh37:7:23637342:23651127:1 gene:ENSG00000169193 gene_biotype:protein_coding transcript_biotype:retained_intron	ensemble_cDNAncRNA	CCDC126	chr7	23637342	23651127	+	CCCTCCGCGTCTGACAGCCGCGGCGCCTCGGCTCGGGCGGAGAGCCGAGCGTGGCTGGGGCTGCGCGAGTCGAGCGGGGCGGGCTTGGTCCGGAGCTGCGGGATGTAGATCCCGGGCGGCACCGCACTCACTTCTTTTT	2.57549	3.53338	3.50827	4.63162	4.12569	3.98446
n385926:4054774	0.0074717	1	25.49	13.73	1.86	up	4054774	71	NONHSAT000229	673	| NULL | lncRNA | Homo sapiens | | UCSCGeneNoncode | uc009vjs.1 | | -0.1308290 | -0.1009846	NOCODE4.0		chr1	995082	997436	+	TGCTGTCCACACAGGGGCGGCTTCTGGACACCTGGCTCTTGGGCATCTCCTGGCTGCATAGATGATACCCA	4.89009	4.48668	4.69843	3.58556	3.51793	4.18076
ENST00000474664:2779446	0.0074724	1	2.43	5.44	0.45	down	2779446	285	ENST00000474664	960	cdna:known chromosome:GRCh37:4:100843677:100867717:-1 gene:ENSG00000164031 gene_biotype:protein_coding transcript_biotype:retained_intron	ensemble_cDNAncRNA		chr4	100843677	100867717	-	GCTGTCTTTAGAATTCACTTTACGGCGTTTCAGAATATTAAGTTCTGCTTTTGGACTGGTGCATTTAGAGACCAGCACAAGCAAGAGTCTGGAAAATCCTTTAAAACTTCAGTATTAACTGGTTATACCCGAAGGCAAACAAATGCAGTTTGGCTTCACAAAAGCAACATTCCAGTTCTGATACAGTCTCAAGTAACTTTTCTAGGCACATATGCATGCTTTCTTGTTTACCAGGAACAAATAGGGTGATGATTATGCATGAGCTTCTAGCGTATTGTCATCTGG	1.2932	1.81139	0.7248	2.74383	1.99938	2.53759
ENST00000478798:3269667	0.0074778	1	2.84	1.78	1.59	up	3269667	652	ENST00000478798	1461	cdna:known chromosome:GRCh37:10:127514063:127520106:1 gene:ENSG00000107949 gene_biotype:protein_coding transcript_biotype:processed_transcript	ensemble_cDNAncRNA		chr10	127514063	127520106	+	TGCTCTAAGCAATTCCAGGGCCTTGCAATTTTACAATTAAGGAAGACTTAAATATATACATAGTCAGGGTGGCAAGGTAAAAGGAGGTCTGATTTCCTCTGCGATGTTCTTCAGCTAAGACCTAAATTCTGAAACCGTTAAAACCTGAAGTGCCTTTAAATATATTATTTCATCAGAGCCCCAGGTTCATTGTGTCACTTATCAAGGTCTGATTTAGGGTCCTCAAGGACTAATCTTGTTAGTGTTTAAAAGCAACTAGGTTTTGTTTTTGGCATTTTAGTTCCATCTTCTAGATTCTGTTGTCTTGCAGATAGAGATCAGGGAGCCCAGCTACACATTCATTCTTCTAGTCCCTTGTACTCATTGTATTTCCTTCTGCCTTAGGGCCTTAGTTTGTGC…	1.56213	1.42228	1.51852	0.88206	0.67428	0.9504
ENST00000577564:3800852	0.0075038	1	3.12	1.92	1.62	up	3800852	241	ENST00000577564	877	cdna:known chromosome:GRCh37:18:19231654:19244495:-1 gene:ENSG00000158201 gene_biotype:protein_coding transcript_biotype:retained_intron	ensemble_cDNAncRNA		chr18	19231654	19244495	-	ATCAAGCCTTCCTTGCATGTTCATGGTCTTTTTGTTAGTGCCAACTCTAACTGTGCTGACTTTAAATGGCATGTATGTGCGCTGCAAGACAGGAAAATGATAAATTATTAATACTACAGTATGTGCAAACAAAGGTTATTTTCTCATATGTATGACTCCTTGCTCCTGTTTACATTTCTGCATTTTACAAATCATTAACCTCACATTGTAATTTTTGTGCTTTACTTGTCACTACTTCCAG	1.70187	1.72805	1.48312	0.79201	0.9195	1.1159
ENST00000556439:3555485	0.0075726	1	3.09	5.21	0.59	down	3555485	115	ENST00000556439	1011	cdna:known chromosome:GRCh37:14:20920118:20923248:-1 gene:ENSG00000092094 gene_biotype:protein_coding transcript_biotype:retained_intron	ensemble_cDNAncRNA		chr14	20920118	20923248	-	AAATAGCCAACACCTTACCTCTGCCACCATCACTACCCCTACCCCACCTCACATCCCTTATGTCCCCCACTATTGTTTTTTTCCAATCTCTAGGATTATAACTTCCATTTCTATC	1.51893	1.77503	1.575	2.05926	2.65825	2.42992
n342046:3474382	0.0076395	1	4.58	2.48	1.84	up	3474382	369	NONHSAT031120	1170	| CR607463 | mRNAlike lncRNA | Homo sapiens | Human lncRNA | JounralRNA | 4527 | NULL | -0.6380180 | -0.1838581	NOCODE4.0		chr12	120639173	120650941	+	CAGACCAGTGTCACACCTGTGTTTCTGGGAACACTGTTACAGCCACCTGGCTAAGTGCTCAGGAGTCAGACCTGTGTATGAATCCAGGCTGTGACCTCAGTAGCTGCATGACCCTGGGCAAGTTACTTCACCTGTGTGCTTCAGTTGCCTCCCCTGTTGGGAGAACTAAATAATCCCAGCCCTGTGGGAGGCCGAGGTGGGAGGATTGCAGGAGGCCACATTTGACCAGCATGGGCAATATAGTGAGACCCCCATCTCTACAAAAAAAATTTATTTAATAAAATAAAAATGAAAAATGAGCGTTTAGGACAACACGGCACATGGGAAACGCCTAGCAAGTAGGAGTCACTCCGAGCGTGCCGACTATGC	1.75723	2.42229	2.44475	1.25653	1.61037	1.08828
ENST00000526901:3139306	0.0077505	1	1.78	2.79	0.64	down	3139306	657	ENST00000526901	774	cdna:known chromosome:GRCh37:8:68994439:69007316:-1 gene:ENSG00000255206 gene_biotype:antisense transcript_biotype:antisense	ensemble_cDNAncRNA	RP11-403D15.2	chr8	68994439	69007316	-	TGACATAGCTCAAGCGGCTCCAGTGCAGGAGACAGAGGGAGCCTGGAATCCAAAGAAGAGAGCTCCAACCAGCATAGAGTTGTCAACAGTGCAAGCTGCTGAAAAGAGGACAAGGAAGATATTATCCCTCCACGCCAACCAGCATGCACTTCTCAACCAGCCTTACTGCCTATAAACTACCGCTGTTTTGACTGTCAGCTAAATGATGAAAGCCTGAGAGAGGGCATTTTATTAGTGGCATAGTCAGATGCAGCTGTGCTCTAAGACCATCCTCTGAAAATGCCTGGGAGAAACTATTTCCTTCTCATTGACAATTACTAAAAATGGTCATTCGTTGGCCAGGTCCACTAAACAGTGCATACGTTGATCAGAGTTATTTTGTTTGAAATTAGTGTGCTG…	0.82344	0.8898	0.78349	1.55369	1.36746	1.52995
n405215:3254056	0.0078219	1	1.77	2.87	0.62	down	3254056	59	NONHSAT015111	333	| NULL | lncRNA | Homo sapiens | | GENCODE | OTTHUMT00000048993 | | -1.3083000 | -0.2230180	NOCODE4.0		chr10	81253725	81255935	-	GGAAGTGGAGAGCACTTACAAGTTGCTTTGCTTTTATTCAGATCTCATGGACAAGGACA	0.68206	0.72592	1.05891	1.58745	1.46617	1.51765
ENST00000590759:3835505	0.0078637	1	3.38	2.08	1.63	up	3835505	132	ENST00000590759	734	cdna:known chromosome:GRCh37:19:44674186:44676911:1 gene:ENSG00000167380 gene_biotype:protein_coding transcript_biotype:retained_intron	ensemble_cDNAncRNA	ZNF226	chr19	44674186	44676911	+	CTCTGGAATATCTTTGTGCCCTTGGAGTTTTAAGGCTTTGTGGCCCTTGAAATTGTTCCCTGAGTGTGGGAATCTGACTTTCCTAATTTTTGTGGGATGCAGAGACACTGGATGTTTCTGGTCTTTCTGAAC	1.93789	1.67953	1.6476	0.90531	1.0714	1.20076
ENST00000440495:2491074	0.0078882	1	2.1	3.71	0.57	down	2491074	51	ENST00000440495	646	cdna:putative chromosome:GRCh37:2:84542232:84577898:1 gene:ENSG00000228272 gene_biotype:processed_transcript transcript_biotype:processed_transcript	ensemble_cDNAncRNA	AC106874.1	chr2	84542232	84577898	+	TCACAAAAGATAGCATCTTCCCATGTCCAGATGGACTGCTCTATATGCCTG	0.93223	1.37888	0.89932	1.65609	2.2228	1.81097
n368631:2892958	0.0078972	1	2.44	4.27	0.57	down	2892958	104	NONHSAT107459	1142	| NULL | lncRNA | Homo sapiens | Human lincRNA | BodyMapLinc | TCONS_00011153 | | 1.7234000 | -0.1910660	NOCODE4.0		chr6	4610845	4612152	+	ACCAAACCCATCAGAAGTTTGCAGGACGTCCTTGTTTAGAGCTGGGAAATAAACCACGAAACAGCGCAAAGGAGAGTCCAGGCCTGCCAATGCTTCCGCGAACT	1.47711	1.44504	0.91248	1.8723	2.22924	2.18302
ENST00000513676:2870307	0.0079153	1	10.97	5.81	1.89	up	2870307	142	ENST00000513676	552	cdna:putative chromosome:GRCh37:5:108084100:108168521:1 gene:ENSG00000151422 gene_biotype:protein_coding transcript_biotype:processed_transcript	ensemble_cDNAncRNA	FER	chr5	108084100	108168521	+	GTGTCCTGGGCTGCCGTGGTGAGATGGGGCCGGAGACGGACGAAGGCCTCACAGGAAACTTTGGGAGGCTCGCCTGGCCGCGGCCGGGAAGTGGCCGGACCGGCGATGATAAGCTGAGGCCGCCTGGAAGGGACTACTCGGC	3.17347	3.17492	4.04905	2.55002	2.65948	2.3933
n364877:2470784	0.0080334	1	8.03	4.52	1.78	up	2470784	92	NONHSAT069294	487	| NULL | lncRNA | Homo sapiens | Human lincRNA | BodyMapLinc | TCONS_00003211 | | -0.8940110 | -0.1792839	NOCODE4.0		chr2	15941870	15951001	-	CACTCACCGCTTTGGCTTGTCCAGGGTCCCGTCACCCATTCTCTGCCTCCTCCCTCCACACAGGGCCCGGCAGAGGCGCCTCAGAAACTCAG	3.20618	2.95574	2.86602	1.89807	2.13073	2.49897
n338159:3641354	0.0080658	1	4.86	2.94	1.65	up	3641354	108	NONHSAT050827	2520	| AL109706 | mRNAlike lncRNA | Homo sapiens | Human lncRNA | JounralRNA | 548 | NULL | 0.2694850 | -0.2359695	NOCODE4.0		chr15	99571772	99574279	+	TGGGACAGCCAAGCCTGTCCTGCTCCCAAGTTTCTTGGGGGCAGCCAGCGGCTGGCATCCCATCATTCTGGGAACCGAAAGAAACCCATGTCTGTGACAGCTCACAGC	2.21477	2.21295	2.43445	1.72696	1.68468	1.26748
n340982:3365006	0.0081952	1	3.43	1.7	2.02	up	3365006	210	NONHSAT018233	951	| BC031022 | mRNAlike lncRNA | Homo sapiens | Human lncRNA | JounralRNA | 3448 | NULL | -0.3882510 | -0.2670546	NOCODE4.0		chr11	17439192	17447011	-	TTCTCCTGACAAGGGGCATTTATCAGAGTTATGGCATGGGAAATCACAGGGGAGTAATGTACCATGGCATTTAAGAGTATGAACGTTGGAGTCGGAGCTATTTTCTCCGCTACTTACTAGCTGTGTGACTTTGGGCAAGTTACTTAGCCTTTCTCTGAGCCTCACTTTCTTTATCTGTAAAGTGAGGGCGATCAGAATAAACCTCCTTCA	1.42083	2.47099	1.46448	0.78119	0.71534	0.80001
ENST00000482672:2363431	0.0082119	1	1.83	3.09	0.59	down	2363431	155	ENST00000482672	492	cdna:known chromosome:GRCh37:1:161123775:161127145:1 gene:ENSG00000143222 gene_biotype:protein_coding transcript_biotype:processed_transcript	ensemble_cDNAncRNA	UFC1	chr1	161123775	161127145	+	GTCTTATATGAGTTAGGCAATTTGGTATCCTAGCGCCCACTACCAAAGCTGCCCTGTCACATGTTAGCTGTCTCCACTCCCACAGCGCCAGAGTTCCCCAGTTCCCATCCTATGAGTCTCCCAGGCTGGTGGCCTAAGCCAAGATATCATTTGAG	0.94256	0.85533	0.82356	1.34622	1.61827	1.93587
ENST00000497611:2346415	0.0083406	1	3.07	5.61	0.55	down	2346415	51	ENST00000497611	729	cdna:known chromosome:GRCh37:1:91966717:91973962:1 gene:ENSG00000097046 gene_biotype:protein_coding transcript_biotype:processed_transcript	ensemble_cDNAncRNA	CDC7	chr1	91966717	91973962	+	TGCCCAAGCCGGGAAATTCTCCCTGCAGCCCCCTGCCGGTGTTTCTGATAG	1.77685	1.21	1.85143	2.65278	2.6167	2.16153
ENST00000334448:3576460	0.0084354	1	11.72	5.55	2.11	up	3576460	73	ENST00000334448	1055	cdna:known chromosome:GRCh37:14:91739813:91749967:-1 gene:ENSG00000015133 gene_biotype:protein_coding transcript_biotype:retained_intron	ensemble_cDNAncRNA		chr14	91739813	91749967	-	TGCTTCTAGGCCATGGTGTGGTTTCCCAGCCTGGGTACAGGACTTGGCAGCCTCATTTCTCAATGTCCTCTTC	3.70821	3.89649	3.08324	2.76601	2.68202	1.94437
n386641:3263943	0.008508	1	2.36	3.67	0.64	down	3263943	264	NONHSAT016363	2015	| NULL | lncRNA | Homo sapiens | | UCSCGeneNoncode | uc010qrd.1 | | -0.0143927 | -0.2120825	NOCODE4.0		chr10	112628647	112630662	-	GGACGACAACCCTATTTCCTGAGTGTCTGGCCCAACCTTGTCAACCACACGCAAATACGGCAGCATTCTCAAAGGTGGGTTCTGGGATCCCAGCCATCATGGGTACTGCTTGAGATGATACGCAAAAAGGACATGAACGTTTTCCTCCCTAATGGGTCCTTTGGGGGCAATTTGCTAAAACATAACAGGTTGTTTTAGATGCTTCTTAAAATTGGTAATCATATCCCATTCTTTCTTTATCTCATAGAACTCGGGATGCCTACC	1.3091	1.17398	1.22749	1.81551	2.0221	1.79939
ENST00000565822:3672692	0.0085194	1	3.03	1.85	1.64	up	3672692	98	ENST00000565822	508	havana:lincRNA chromosome:GRCh37:16:86679907:86702529:1 gene:ENSG00000261161 gene_biotype:lincRNA transcript_biotype:lincRNA	ensemble_ncRNA	RP11-58A18.1	chr16	86679907	86702529	+	GAATGCTGCTTTGCATGGACAAACCTGAGTTCGATTCCCAGCGCTGTTTATCGGATGTGGGATCTGATCTTGGGGGGACCTTCTTCAAGCCTCTCTGA	1.80188	1.36299	1.61255	0.78795	1.0442	0.8334
n338251:3532275	0.0085422	1	5.1	3.08	1.66	up	3532275	1002	NONHSAT036344	2134	| BC039097 | mRNAlike lncRNA | Homo sapiens | Human lncRNA | JounralRNA | 644 | NULL | -0.9329330 | -0.2262232	NOCODE4.0		chr14	35343551	35345665	+	CTTACTCGTAGTGGCGGAAGATCTCGTTGGTGACTTTACAGTAGAAAACTTCCTCGTCGGGCCGCAGGTCCGCGGGCGGCTTCTGTCTCACAAACGGCTTTCGGTGTAGCAGCGGCATCTCCCGTCCGCCCGCGGGCTCGCCTGGACCCTCGGCCGCCCGCGCCGGCCCCGCTTCCCTATCAAAATTGGAGGGAAAGGAAAGCCGGTAAGGTGGGGAGCCCTCGGCGGCAGCGTGGGCCGGTCCGCGCGCTGGGAGAAGCTCGGCTGCCTTTTGTGTGACTGACGCGCCGCGGCCGCTACCGGAGCCGAGTTCGTTCCTGCCGCTGCCCGGGTGTCGAGCGAGCGGAGCCGCCGCCGCCCCTGCCCCCCGAGCGCGCCCTACCTCCTCTCGTCCTGCCG…	2.21946	2.46127	2.40192	1.58586	1.94117	1.36869
ENST00000424657:2392514	0.0085707	1	13.13	5.03	2.61	up	2392514	80	ENST00000424657	455	cdna:known chromosome:GRCh37:1:2423739:2424697:-1 gene:ENSG00000224387 gene_biotype:antisense transcript_biotype:antisense	ensemble_cDNAncRNA	RP3-395M20.2	chr1	2423739	2424697	-	AGCAGCCGCTCAGACCTGAGGTCTGCAGGGGACCACTCTCCTGGACCCGCAGATGCATCTCCAGGTTTTGCACAGGCCCA	4.16113	3.66749	3.39026	1.89108	3.28413	1.85758
n338821:2551685	0.0086397	1	2.95	5.77	0.51	down	2551685	478	NONHSAT070512	1533	| BC048424 | mRNAlike lncRNA | Homo sapiens | Human lncRNA | JounralRNA | 1244 | NULL | -1.0765900 | -0.3587815	NOCODE4.0		chr2	46795397	46807377	-	GGCTCTCAGCTAGGGCAGTACCACCCTATGTCTGGGGGGCATTTCGGACATTTGGGAGGTGCTGTCAATTGCCAAAATGAATGGGGAAACTCTGCTAGCATTTAAGGGTGGGAGCCGTGGTGCCACAATGACCTGTATGAGGAAAACCAGCTCCAGGCCCGCATGACTAGTGAGTGTACTGCTAGACATTCATAAACATGAAAAACTCTTTTGTGGGAAAACAGCCTGTTGCATAGCAAGAGTGATCCATCTTGAAGTAAAACTGCCATGATGACCAATGTTTGACGCCTACAATTCAAGGTGGTCCAGTAGCACAGATAAGCCCTCACAACCTCCCCGTGGTCATGAGTTTCTAAAGGAAGTCAGGGATGATGAGCTTCCTGTGTCTTTACCCTAAAA…	1.40263	1.30236	1.98338	2.76477	2.7444	2.04425
ENST00000467410:3048243	0.0087065	1	3.24	1.94	1.68	up	3048243	94	ENST00000467410	555	cdna:known chromosome:GRCh37:7:43918543:43921495:-1 gene:ENSG00000106608 gene_biotype:protein_coding transcript_biotype:retained_intron	ensemble_cDNAncRNA		chr7	43918543	43921495	-	TTTAGAACAATTGGGAGAAGTTGCCATCTTGGTGAGAAAGAAGGGTTCTAGGTTTAGCTTCAATTAATTTGTGTCAGCCAAGGGTGCATTATTT	1.53119	2	1.55861	0.90713	1.16172	0.79293
ENST00000545654:3387454	0.008717	1	4.45	2.72	1.63	up	3387454	192	ENST00000545654	2001	cdna:known chromosome:GRCh37:11:95512000:95522946:-1 gene:ENSG00000077458 gene_biotype:protein_coding transcript_biotype:retained_intron	ensemble_cDNAncRNA	FAM76B	chr11	95512000	95522946	-	GAGCAACGGTGCAAAATAATAAGTAGTTTCACATTTAACCAATCCTTGAAATAGGCCCTGACAGCTTTCTTAATTTGTCTGTAATATACCCCCACGTCTACTAAAGACAAAGACACCTGTGCCTTCCCTAAGGAATTATATTGTGATTGGCCACTTATATGATAAAGCATCCAGTTCTTTACGTTGGGGCCA	1.96634	2.41216	2.109	1.27855	1.62316	1.45271
ENST00000461952:2346883	0.008745	1	5.75	3.15	1.82	up	2346883	433	ENST00000461952	1116	cdna:known chromosome:GRCh37:1:93298319:93301828:1 gene:ENSG00000122406 gene_biotype:protein_coding transcript_biotype:retained_intron	ensemble_cDNAncRNA		chr1	93298319	93301828	+	TGTGCTCTTGCCCAGTTAAGCTTTGTGGCAGGTAATTTAGGCTTTTGAAAAACATAACATGGGAAGCGAGAGAGGTACGTAGTTGTTATTTGAGGCTAGGTTTTCGAAGTGGGACATAGCGTGTTCCGAACAAACCGACGTTTGGCATCACTGATTGCTGTCTGGAGCAGTGCTTCGCAAAAGTTTGGCACAATTACCGGTGCTGGTCCTTGAAGAAACAAATATGGAAATTGAAAGCGTTTAAAACCTTTTGAAAGCAATATAACAATAATTTTATACCTGTTAAATGTAATAAATTGGGGCCTGCATTTTGTATGTTTCTTTTATTCCATATTTCTCTAAGGATTCATTTTTATTGTTTTATGAAACTACTAGTCTGTGACATGGAAGGTAGAGGAA…	2.30918	2.92991	2.36209	1.57022	2.0342	1.38426
ENST00000483891:3015227	0.0087753	1	2.69	4.71	0.57	down	3015227	195	ENST00000483891	734	cdna:known chromosome:GRCh37:7:99688060:99689071:1 gene:ENSG00000168090 gene_biotype:protein_coding transcript_biotype:retained_intron	ensemble_cDNAncRNA	COPS6	chr7	99688060	99689071	+	GCCTACTCTGTCATGATTGTCGCTATACCTTTTACTGTGTGACACTCCTCTATTGGGGAATGCCAGATGCCACTTACCAGCTGTGACTCTGGCTTAGTCATTTAATCTCCAAACTGTGAAAGGAGGTAATCCCTACTTCATTGGTTTCTTGGGAAGATGAGAGGAAATGTGTAAAAGCAGCTAGCCCAAATGTTG	1.45633	1.37451	1.42764	1.81429	2.63267	2.27065
ENST00000543965:3677109	0.0087942	1	4.34	2.64	1.64	up	3677109	938	ENST00000543965	2067	cdna:known chromosome:GRCh37:16:2762420:2765566:-1 gene:ENSG00000172382 gene_biotype:protein_coding transcript_biotype:retained_intron	ensemble_cDNAncRNA		chr16	2762420	2765566	-	TGCTTCCCTTAGGTCCAACTCCAGGGCTAACTTCCAGTTGCAACCGCTGCTCCCGCCCGCGGGAGGTGCCTCGCACCGCCCCCCGACCCCCTCCATCCCCTCCACCCACTCACCCACTCCCTGTGGGTCCCTGCAGAAGCGGCCCGGCAGGCTCTGCCCACCGGCCCCTCCTGGCCTTTCCCCATCCCGCACACACCTCAGCTCCAGGACACTCTTCCCGGGAGGAACTCTGCTCACAAAGCCCAAGGACCAGACAGAACGGCCCTTCCTCCCCTCACCCACCTGAACCACCCCAGAAAGCCCTGAGCAGAGGCCAGGCCACCCAGCCCTCTGCCATGTATGAACCACCTGGTCCCACACCTTCCGGGTGTCCCAGGCCCCCTCACCTCACACCTCAAC…	2.27451	2.21104	1.8619	1.54251	1.27573	1.39254
ENST00000471094:3946892	0.0088287	1	21.81	10.5	2.08	up	3946892	116	ENST00000471094	699	cdna:putative chromosome:GRCh37:22:41865164:41907970:1 gene:ENSG00000100412 gene_biotype:protein_coding transcript_biotype:processed_transcript	ensemble_cDNAncRNA		chr22	41865164	41907970	+	TGCCTCCTACTGTGCCGGCGGCTGTGGGCGAGGCAGGGCGAGGCGGGCCCAACCTGGGGCCAACTTCTCGTGTACCTGTCCCGGTTGTGGGCCCGGCACCCGTGCCCGCTTCTCTG	4.29144	4.32719	4.79755	3.66998	3.74082	2.6987
ENST00000583030:3716582	0.0088624	1	6.33	3.2	1.98	up	3716582	946	ENST00000583030	3219	cdna:known chromosome:GRCh37:17:28903482:28906700:1 gene:ENSG00000214719 gene_biotype:processed_transcript transcript_biotype:processed_transcript	ensemble_cDNAncRNA	AC005562.1	chr17	28903482	28906700	+	GTGTGTCTCCATCCTTGTGCCTGAAGCCTGTATCTTCTCTCCAGTATCACCATCCCGTAATGACTGAAGCCCACGTCTGCCCTTGTGTATTGTCACCTGGTCTGTCCTCTGCCTGCACTTTATGCCCCCTGTCAGAAGTCTCCATTTCTTGGTCCTGCAGCCCGTGCCAGCCGTGTGAGTCTCCATCCTGTGTGCTTGCAGCACATTGCTTGCCTTGAATGTTGCCATCTCCTTAGCCTTCAGGCAGTAGCAGTCCTCCAGTGCCTCAATCCCTGTGTTTGCAGCCCATTCTGATGTTTTTGTCCGTCTGTCCCCTGAGCTTCTGCCCATGCCAGCTTATGTTTGCTACATTCTCTGTCCCCCTAATCCGTGTCCACAGTCAGTGTTTTCATCCATGCT…	3.15509	2.27068	2.54006	1.92899	1.66648	1.44418
ENST00000438342:3200765	0.0088951	1	2.13	3.45	0.62	down	3200765	69	ENST00000438342	516	cdna:known chromosome:GRCh37:9:19461158:19464522:-1 gene:ENSG00000231909 gene_biotype:pseudogene transcript_biotype:processed_transcript	ensemble_cDNAncRNA	RP11-363E7.3	chr9	19461158	19464522	-	CTCGCTGCCCGTCAGGTATCAGTTTGGACGCCGCATTCCAATCCAGGAAGCCTTCCTCACCCGGGCAAG	1.17801	0.89414	1.19872	1.97668	1.7421	1.6454
n328264:3246311	0.008932	1	6.57	3.6	1.82	up	3246311	177	NONHSAT105161	204	| AM055743 | snoRNA | Homo sapiens | U19-2 small nucleolar RNA | GENEBANK | NULL | NULL | -1.1046600 | -0.1239125	NOCODE4.0		chr5	172447728	172447932	+	GCTGTCTGGACAGAACCATTCCTGGGATCATGTTACACTGCTGGGAGAAGAATGTCTTCTCTTCATCCAGTTGCGTCCATCACTGTTCTGGTGGTGTCTGGCACTGGTGCAAGGCAGAACTGTGCTTCCTTGAGAGTGTGCTGAGCATTCACCTTGGCTGCTTGGTTCTAGTCTAGG	2.9512	2.40695	2.79794	1.62653	1.736	2.19039
n337890:2332194	0.0089831	1	3.38	2.04	1.66	up	2332194	3563	NONHSAT002679	4809	| AL157461 | mRNAlike lncRNA | Homo sapiens | Human lncRNA | JounralRNA | 273 | NULL | 1.4498600 | -0.1964324	NOCODE4.0		chr1	41480261	41509562	+	GGGTGTCTACCATATGCCAGCCATACCCAAACCCCTGTCCCCCAGAGCAGTTATTCAGTGGGGGAAGCACCAAATATAAGCTACAGAGTGTGGTAGTTCATAGATGGAGACCAGGGGTGGAAGTGAGCAGGGGAGTGGCAGTGCTGGGAGGTGGTGTCTTTAAAATAGGGTGGGTGGGAAATTAAGCATGGACTTGAAGGTGAAGAGGAAAGGAAATAGGCCGCTATGTAGCGCAGAGGCCCCGAGGCAGGAGTGCAAATGAAACAAGTTGGTGGGCGTGGCTGAAGTGGCTTACATAAGGGGCGGAAGACATTGAGGTTGGGTGGGCTAGGTGGTGGAGAACCATGTAGGCCATCAAGTTTGGGCTTTGCTCTTGAAGAATTTGGAGGGCTATGGGTG…	1.79082	1.97268	1.49611	1.21598	0.87369	0.99613
n377387:3956178	0.0090484	1	3.46	1.92	1.81	up	3956178	126	NONHSAT084591	770	| NULL | lncRNA | Homo sapiens | Human lincRNA | BodyMapLinc | TCONS_00029462 | | -1.0206500 | -0.1947717	NOCODE4.0		chr22	27853207	27856021	-	GCCTATTAGGATGATACTGCAGCCCCAGACCTTAATGGTAGACTCTGAGAGACCCTAAAACAGAGGAGCCAGGTAAACCTCGATGGCTGACCTACAGAAATCATGAGATACCCGTGCTGTTGTTTC	1.4802	2.25422	1.65792	0.75249	1.17154	0.89071
ENST00000484590:2468896	0.0090701	1	2.26	4.01	0.56	down	2468896	122	ENST00000484590	3869	cdna:known chromosome:GRCh37:2:9538970:9545806:1 gene:ENSG00000151693 gene_biotype:protein_coding transcript_biotype:retained_intron	ensemble_cDNAncRNA	ASAP2	chr2	9538970	9545806	+	ATCCACCGGGGAGCTGAAGCCACTGGCACTGGTCCTTAGCTCTGGAGTTGACGGATCTTGTGTCACACCTTTTGCAGATGAAAATGCTGACTCTCCAGAACCCATTTATCCAGGGCTGCCAG	0.988	0.9224	1.61645	2.16406	1.9624	1.87265
ENST00000416281:3336815	0.0091006	1	6.31	4.07	1.55	up	3336815	183	ENST00000416281	4493	cdna:known chromosome:GRCh37:11:67044008:67054026:1 gene:ENSG00000173020 gene_biotype:protein_coding transcript_biotype:retained_intron	ensemble_cDNAncRNA		chr11	67044008	67054026	+	TTCATCCGCTCACAAACCAGGCTTGGCTTTTGTGACTTGGCCAAGTTCCCAAAGCCAGCCGGTGGCATCACTGGGACGAGACCCCACAGGCGGTGGGCCTCTGAGCAGGGGGCCACCTGCCGGCCACCCTGGCCTTTGAGGACACAGCCTGGCGGGGGCGGTGCAGGCAAAGGCTTCCTTGAA	2.57827	2.63363	2.7923	2.02735	1.92791	2.10522
ENST00000587731:3768491	0.0091826	1	3.95	9.49	0.42	down	3768491	237	ENST00000587731	829	cdna:known chromosome:GRCh37:17:66424386:66426273:-1 gene:ENSG00000070540 gene_biotype:protein_coding transcript_biotype:retained_intron	ensemble_cDNAncRNA		chr17	66424386	66426273	-	GTGTAGAGTTGTCCCTTCGCCAAGAACGACAAGCTTCAGTGCCCTTGCATTGATTTGTTCTTCACTGGCAGTCTCAGTGGCAAACCTCTAGTGGGCAAGTGCTCTGCACCGGGCTCTGTGTCAGGTGCCCTCAGCATGTGGTAATCATCTGGAAAAGTGCCAGGATTAATAACACACAAGATGGTCTCCCCCTCAGCCTATGCTCCTAACACAGCCCTGAGCTCACAGTGGGTGTTC	1.36719	2.54308	2.07705	3.13643	3.8849	2.65662
ENST00000401676:2979710	0.0091846	1	5.89	3.59	1.64	up	2979710	469	ENST00000401676	786	cdna:pseudogene chromosome:GRCh37:6:151732394:151735080:-1 gene:ENSG00000219395 gene_biotype:pseudogene transcript_biotype:processed_pseudogene	ensemble_cDNAncRNA		chr6	151732394	151735080	-	GCCAAATGCCGCTGGTCTCAGCTTAGACGAGAACGTTAATGCCAAATTTAATGATCTGATCTTTTACCTGGGTGGCATTTTTTATCTGTCCATCCTCAGTATTCAAGATGGAATTACTGAAGTCAAGTCTGCAACTGAGGATACCCACCTGAGTGAAGAGTACCTTGACAACTAAGTGGTCAGCTGTTTCATGGCTGAGATCAACTGCAGTTATAGAAAGGACACCCGTTGAGAACAAGCAGGCTGCCCAAGCCCCTTCTGCCTCTACTGAATGTGCTCTTCATTCTGGTATCGAGGCCAATTTGAGATTGAGTCCCTCCATGAAGGGGTTCACATCTATACCTCTGTGCACATGAGCAGCTGGAAGAATCAAAAGCCACCCCAGTCCCTGGCACCCTA…	2.41727	2.55229	2.73808	1.95443	2.03843	1.55224
n339247:2662802	0.0091932	1	2.55	4.33	0.59	down	2662802	1053	NONHSAT087954	2869	| AX748100 | mRNAlike lncRNA | Homo sapiens | Human lncRNA | JounralRNA | 1679 | NULL | -0.8517380 | -0.2912287	NOCODE4.0		chr3	10801168	10805877	-	GATGAACGCTGCTGCCACAAATGTGCTGTGACAACCGCTGACAAGGAGAGTGAGTGATGTTTGTGCCATCCTGCTGAGCACGAGGGAGCTGCTTGGGGAAGCCAGGGGCTGGGGCATCTCAATAGCACTGAGGGCAGCCTCGGGGGGGCTTCACAGCACACCCACCCCCAGATCACTGCTGATTCTGGGGGATGCATGACAGAGCTTTCTGACCTTGCACTTCCCTTTGGCTGCTAAACTGAATGAAGCCTCCTTCTTAGACCCAACCCCCTACTGAGTGTCTCTCTCTTCTGTTCTTTGCCATCCCTGCCCCCAAACCTGGAAACTTCCTCTGCACCTCCACATGCAGTTGGTGCCAAATGTCTCCCACCTACCTGCCTGGGTCTCTGCCCCTCAGCT…	1.39178	1.51985	1.12123	2.25177	2.30917	1.78004
n375668:3743022	0.0091979	1	2.14	3.78	0.57	down	3743022	74	NONHSAT145245	263	| NULL | lncRNA | Homo sapiens | Human lincRNA | BodyMapLinc | TCONS_00025540 | | -1.0595500 | -0.3546148	NOCODE4.0		chr17	6070241	6093823	-	TAAGTGACTTGCCTTAGTGCACACCCCCAGAAAGTGACAGCACCAGCATTTGAACCCTGACACAAGCATCTCCA	0.95117	0.98294	1.35442	1.74968	1.71598	2.28178
ENST00000515066:2824887	0.0092085	1	3.38	2.13	1.59	up	2824887	614	ENST00000515066	1670	cdna:known chromosome:GRCh37:5:115177643:115239785:1 gene:ENSG00000177879 gene_biotype:protein_coding transcript_biotype:retained_intron	ensemble_cDNAncRNA	AP3S1	chr5	115177643	115239785	+	CACCCTTTAGGTTCAGCCGTTATGCTTATTCAGTTTTTAAAAAATGGAATATACACGTAGTATGCTAAAGGTTCTGTGACTGTTCTCTACCCAACAGCTTTGTGTATTCTTCTTTTAGCCACAGTCATAGCTGCCTTGGGTAATAAGCACAATTCCAAATCTTATTGCCTAAAAGAATTATCTGAATAATGGAATCTAATATTTGCTTTGTAAAACTTCAGTCGGTAATTATCAAGGAAATCTTAGAACTAATATTTTAAAGATATATAAATTTTGTGTTACAAAACTACTTCTGGAAAGGGAAAGGACAGGAAATGGAATTCTTACAGGGAAGTAAGTAATGTTTCAAGTTATTAATAAATGCAAAATAAATATTTTGAATGTTTGAGTTCACATTCA…	1.75634	1.95443	1.54727	1.11193	1.04223	1.12168
ENST00000577241:3728274	0.0092399	1	3.25	1.99	1.63	up	3728274	418	ENST00000577241	710	cdna:known chromosome:GRCh37:17:55674264:55693992:1 gene:ENSG00000153944 gene_biotype:protein_coding transcript_biotype:retained_intron	ensemble_cDNAncRNA		chr17	55674264	55693992	+	GAGGCCTCTACTCCCAACTGGGTCACCTACCAGTGGGGCAAACTGCTTCACCTTTCTAAGCCTCAGTTTCCTTGTCTGTAGATGAGGATGATAATTCCCCGTTCCAAGACAGTTGTGATGATTAAGTGTGGGTGTGTGTGTGTGCATGCATGTGTGTGTGTGTGTGTGTGTGTTTGTATTTATAATATTGCCCCATGCCTGGCTTATAGGATATGTTAGACTATTTTCTCTCTTTTCCATCTCCTTCCTCAAAAGAAGGAAAAGTCCCCCTCTATCTGCCTCAGCCCTCTCATCTGAGTGGGAGTTCTTAAGATGTAAGGACTCCTGGCTGACTTGACTTGTGTGGGCTAAGGCTACGTTTTCTAAAACTTGGGAGAGGAGGGAAGTGGTAAGGGTGGG…	1.96488	1.67039	1.44699	1.05695	0.97159	0.95052
ENST00000473381:3922622	0.0092676	1	2.26	3.55	0.64	down	3922622	441	ENST00000473381	2754	cdna:known chromosome:GRCh37:21:43824026:43867640:1 gene:ENSG00000160185 gene_biotype:protein_coding transcript_biotype:retained_intron	ensemble_cDNAncRNA		chr21	43824026	43867640	+	TAGCTACACACCCTTTGATACAGTGTTAGCTTTGTCTCCAGTCTGCTGAGGAGGCTGGGGCACAGAGAGGTTAAGCAACTTGCCCAAGGTCACACAGCAAGAAAGTGGCAATGTAGAGGTTTGATCTAGGAATGGATGATTCAGGAAGTTGGCAGGAATGAAAGAAAGGCATGGAAAGAACAAGAGAGGGGAGGAAAAATCAACAACCAAGGAGCTCCAAGGAGCTCACTTTTCAAATGGAAAACCACATCCTCTCATTCGTTGGTTTTATTTCAAAATCTGTCACTTTGGGCTTTTGTTTCATGTCTGGCGGTTCTGCTTCTACGTGACTGAGTTTATGTAAACAGAAGAGACCATTGAGTTCATCGAGTCTTCATTTCCTAAATTCAGAAAATGGAA…	1.07871	1.08225	1.3739	1.88897	1.8452	1.76109
ENST00000590681:3847453	0.0093111	1	6.54	3.75	1.74	up	3847453	108	ENST00000590681	869	cdna:known chromosome:GRCh37:19:5789305:5791049:-1 gene:ENSG00000141994 gene_biotype:protein_coding transcript_biotype:processed_transcript	ensemble_cDNAncRNA		chr19	5789305	5791049	-	TGAAGGGCCTTTTCCGGCACCCATAGCGCGGTCCGAGCTGTGCATGCCGGGAGATTAGGCAGCGGCTGAGGGCGAGAAGCCACCGGCTCTTCATTCCGGGCCGTTCTT	3.03345	2.34009	2.76869	1.8641	1.94437	1.91801
n363325:2356681	0.0093381	1	5.32	3.35	1.59	up	2356681	665	NONHSAT006001	1571	| NULL | lncRNA | Homo sapiens | Human lincRNA | BodyMapLinc | TCONS_00000054 | | -0.3075000 | -0.2750439	NOCODE4.0		chr1	146644349	146646784	+	TGGCCTCTGAGACTACCCGGCAGAAGGGACGTCCCCAAATGACACTCGGAGGCCGCCTCCCTGGGCTCCGGTGCTCGGTGCCGGGAGGAGCGGCACGGCTTTCTACCCCGCCTCAGGTGCGCCAGCACGTTTTCTGGGCAGCATCTGTGTGTTAGGCGACCGGAGAGGTGGGTTCCTTATAGGGAATAAGAAAACTGAAACTGACTTCCAACTGCAGGCAGAAGGAAGCAGTGGTCATTGCTGGAGGTTAAAACTGTTCTGACCGGGCGCAGTGGCTCACGCCTGTATTCCCAGCACTTTGGGAGGCTGAGGCGAGCAGATCACGAAGTCAGGAGATCAAGACCATCCTGGCCAACAAGGTGAAACCCCGGCTCTACTAAAAATACAAAAATTAGCTGG…	2.1675	2.48129	2.61479	1.79339	1.67155	1.77188
ENST00000558387:3623551	0.0093504	1	1.73	3.68	0.47	down	3623551	251	ENST00000558387	632	havana:lincRNA chromosome:GRCh37:15:50144908:50146191:1 gene:ENSG00000259739 gene_biotype:lincRNA transcript_biotype:lincRNA	ensemble_ncRNA		chr15	50144908	50146191	+	CTGAAATTCTTATACGCTCCAAGGAGATGGAATGGACAGACTAGAGGTTCAGAGCCAGTCTAATTTGATATGAAAAGGTAAAAAAATTTGATACTTCTTACATCTCAGTTCTGTAGAAGAAACTCAAACCCATTGTGTAATTCTTTCACTTGATATTTGGTATAATAGTCATGGTCATCAGCTCATTCTGAGCAGGAGTGCTAATGAAGGATGTGTGTCTGTCAAGTCCAGGCTGCTTCATACAACTCTTG	0.74711	0.9137	0.71727	1.5587	2.68685	1.44062
n345308:3598198	0.0093545	1	9.3	3.78	2.46	up	3598198	264	NONHSAT046696	1239	| NULL | lincRNA | Homo sapiens | Human lincRNA | Scripture Reconstruction LincRNAs By Luo[unpublished] | linc_luo_857 | NULL | -1.2928100 | -0.2244677	NOCODE4.0		chr15	65176422	65186685	+	GTGGGCGTCCCTAGAAGAATGAGCAGCGCAACTACAGCAGGAGTCCCAGGCCCTGGGCAGAGAGACACCCCTTTATCGAGACCTACTACCTGCCAGGCACTTTATTTATTGGTAAATTTAATCAGATTTTGAAAACCACAAAATCTGGATACATTTGCATTGTGGTATTTGTTGTAATTGTTGGATATAATTACATATACATGCTATAAAATATAAGATAGAACTAGAACAAGAGTTCTTAATCTGGCATCTAAGGGAACCCGA	2.43728	3.695	3.60862	2.33204	2.10934	1.29973
ENST00000554757:3553966	0.009397	1	1.9	3.01	0.63	down	3553966	683	ENST00000554757	2013	cdna:known chromosome:GRCh37:14:104197768:104200000:1 gene:ENSG00000100711 gene_biotype:protein_coding transcript_biotype:retained_intron	ensemble_cDNAncRNA	ZFYVE21	chr14	104197768	104200000	+	AGGCTGCATCCCATGGGTCTCTTTCAACACCAGCCCTGACTGAAGAGCTGCTCTCTTCAGCAGTGTATTGTTGGAGCGAGTGCTGGAATTGAGTCATTGTCACTGGAACAGCTGGTCACCGCCCAAAGACGGGGAGCCTGGGTCCCAGAGACCAGTCCCCAACATGGGTGCTGGGTCTGGGGAGATGGCCCGTGACCAGGCTGGGGTGGCATTTCCCTGACACTGGGCCTTTGTAGTGACAATCCCCTCTGTGCTGACGCCGCTTCTCAACGGTGGGATGGCTGAGGCCTCTGACTCCTGGGTGAGGCCAGCTGTGTCCCTGACCATCTGCTTGGCCTGTCAGTGGCCAGGGCACTCTCGAGGTGGCCTCCACTCTTCCCCCAGCCCTGGGTGCAGGTG…	0.84791	0.91643	0.99998	1.39784	1.60984	1.77391
ENST00000415632:3409953	0.0094388	1	3.24	2.04	1.59	up	3409953	102	ENST00000415632	1164	cdna:known chromosome:GRCh37:12:30947977:30949140:1 gene:ENSG00000235884 gene_biotype:processed_transcript transcript_biotype:processed_transcript	ensemble_cDNAncRNA	LINC00941	chr12	30947977	30949140	+	ATCCTCACATCTCAGGGCTTCGCCCCTCGAGGGAGGTGACCCTTGGCCACCCTCTGCGCAGTTCTCCCTGAAAGGTCATGCCACGTCTTAGCACTCTGGTCC	1.65739	1.62228	1.79638	1.18839	0.81272	1.09344
ENST00000495574:3270051	0.0094997	1	2.51	1.58	1.59	up	3270051	213	ENST00000495574	539	cdna:known chromosome:GRCh37:10:129046289:129056052:1 gene:ENSG00000150760 gene_biotype:protein_coding transcript_biotype:processed_transcript	ensemble_cDNAncRNA	DOCK1	chr10	129046289	129056052	+	GCTCTGCAAACGCTGTTCCTAATTCTGTGCTGCAGACAGTTCTAGGGAGACAGGGACTCTGAGTTTGTGGTGACTTCCTTATGACAACACAGGGCTCTGGCTCTAAGAACTTGAGCTCCGTCCCCTGGAGAAAAACAGCCTGAAGCTGGATCTCCCCTAGCTGTCATCATGGGCACAGGGGTTCTGCTCGACGTCGCTCTGCGCTCTCATGTT	1.29762	1.18703	1.493	0.4832	0.77192	0.73369
ENST00000486108:3940101	0.0095498	1	5.2	3.11	1.67	up	3940101	148	ENST00000486108	926	cdna:known chromosome:GRCh37:22:24819599:24829697:1 gene:ENSG00000128271 gene_biotype:protein_coding transcript_biotype:processed_transcript	ensemble_cDNAncRNA		chr22	24819599	24829697	+	GGCCTCGTCCTGACAGGGACACCTGCGGGATCGTCCTTCCAGGATCGCCTGCGGGCCTCGCGGGCCGATGCCTCGGGTCCCCCTCCGGCCTCGGTTTCTCCGCGCAGCGGGGCGGGGCGGGGGCAGCGCGGGTCTCAAAGCTGCCTGC	2.3951	2.60916	2.14297	1.78813	1.76435	1.36875
ENST00000539904:3409470	0.0095687	1	2.57	4.18	0.61	down	3409470	139	ENST00000539904	989	cdna:known chromosome:GRCh37:12:28455567:28603192:1 gene:ENSG00000123106 gene_biotype:protein_coding transcript_biotype:processed_transcript	ensemble_cDNAncRNA		chr12	28455567	28603192	+	AGTGAAGTTAGCACTTAGTGGTATCATTTCTGGCTTGAGCAAATGGTTTTTTGATGTATTATTAACTGAGATGGAAAACATGAAGCAAAGCAGGTTTATTTAAGATGATGGGCAAGCTTGGTATACCTGTTGGACAACT	1.32145	1.52558	1.22815	2.25623	2.0961	1.8279
ENST00000503605:2865076	0.0095815	1	2.54	3.98	0.64	down	2865076	96	ENST00000503605	595	cdna:known chromosome:GRCh37:5:81571974:81573962:-1 gene:ENSG00000186468 gene_biotype:protein_coding transcript_biotype:processed_transcript	ensemble_cDNAncRNA		chr5	81571974	81573962	-	CTTCCTCCCGGGCATTCGAGCGGGGCCTCGTCCTTCGGGAGAACACATTCTCCGGAGCCCTCTTCGAACGTTTATTAGTCGGTTCAGGGCAACTTG	1.17596	1.40853	1.43542	1.95214	1.90714	2.11266
ENST00000485971:3984450	0.0096286	1	1.72	2.86	0.6	down	3984450	186	ENST00000485971	542	cdna:known chromosome:GRCh37:X:99848621:99852528:1 gene:ENSG00000000005 gene_biotype:protein_coding transcript_biotype:processed_transcript	ensemble_cDNAncRNA		chrX	99848621	99852528	+	GGTGATCCCTCAGCTTAACACAAGGGGAAAATACTTTATAGGCTGGTTTGCAAACTATCATTTGCTGTTTAGTCAAGGCTGCCAAGAAAACTGTTGGAATTCTTAGTAATTAGCTCAGCAGCTTGGCTTGAATTCAAAATACCAGCTCTGAAGGGATCCCCATATCAGCTCCAGCGCCAAAAAGCA	0.7799	0.75564	0.81274	1.77805	1.18688	1.57656
FR0402851:3715690	0.0096372	1	2.44	4.47	0.54	down	3715690	365	FR0402851	1698		fRNAdb		chr17	26942702	26944390	+	GTGGGGAATACATCAGCTGCCATTTTGAGTCCCAGCCAGCCACTTGAGTGCCAAGTCCTACAATAGTAACCTACAGATACTGATTTCCCCTTACCTCAGCCTCGTAATGATGCTGACTCTTGAGGGGAGCAGAGGGAACAGCAGATTTATCACCCACAGCTCAGCATCACAAACAACCTAGCTGTCTCCCTGTATAGAATCTCTGATCTTATCTGGTTCCCTTCCCACCCTGTTCTACAAAGTGCTTGAGAGGTGCAGACCTTGTAGCTGACACACAGTGGAACCTGTGGAATCTTTATGTAGATGAAGGAGTTGTTCATGGCAGCTCGCTCTTTCATCTTGTCAATGTCATCCACAGGGTGCTA	1.12901	1.54392	1.17597	2.42666	2.37197	1.67757
ENST00000466601:2544688	0.0096596	1	2.55	4.67	0.55	down	2544688	106	ENST00000466601	812	cdna:known chromosome:GRCh37:2:25459843:25464884:-1 gene:ENSG00000119772 gene_biotype:protein_coding transcript_biotype:retained_intron	ensemble_cDNAncRNA		chr2	25459843	25464884	-	GATCCTGGAACCATGTACTCTCCGGTCAGTTTTCTGCAGCTTTGACTGCCTTCCAGATAGGCCAAACGAGGCATGAGACAGAGCCTCGATGTCCTTACTATGGATA	1.29643	1.25332	1.48476	2.54511	2.41423	1.70014
n334487:2861197	0.0096921	1	2.58	4.12	0.63	down	2861197	177	NONHSAT101975	1084	| U21915 | mRNAlike lncRNA | Homo sapiens | NULL | H-invitational v7.5 | HIT000218664_05 | http://h-invitational.jp/hinv/spsoup/transcript_view?hit_id=HIT000218664_05 | -1.0691500 | -0.3194917	NOCODE4.0		chr5	69733321	69734405	-	CCTCAGTGAGTGTGTAGGGAAAAGCAAAGGGTTAGACCCTAGACTTTTCTGAATGCATCACTTAATGATAGGGATACATTCTGAGAAATGCGTCATTAGGTGATACCATCATTGTGCAAACATCACAGAGTGCACTTACACAAACCTAGATAGTGTAGCCTACTAACATCGCAGTTA	1.51643	1.46373	1.10098	1.9969	2.13912	1.98942
ENST00000556386:3550195	0.0097092	1	7.65	3.4	2.25	up	3550195	1410	ENST00000556386	2738	cdna:known chromosome:GRCh37:14:96181817:96223993:1 gene:ENSG00000257275 gene_biotype:antisense transcript_biotype:antisense	ensemble_cDNAncRNA	RP11-164H13.1	chr14	96181817	96223993	+	GCTTGGATCTCTACGTGCATGTGTGCATTGTATATGTTTACCAAAGACCTTGTTACAGTGTTTTTAGGCATGGCTCACTTTATAAAGGTCATCACAGTTGGCCAAGCTATCTGGTATTTATTACTCATTTGATACTCACACCTGCTCAATGATGCTGGTATCATTACTCTCCATAATGATTTTCCTATCATTTTACAGATGGGGTTCAGAAAGATCAGGTGGTAGATCCATAGTCACACTCTAGTTAATTGATAGGACTGAGAATTCAATGCATGCCCACTGCCTTCTCTTACAAGTCTTGGGGTATTTGAGTGTAATTCAATAATGACAACCCCTTCACTGTCCAAAAGGGGTGAATGAAACATCAAGCTGTCACAAAGGCTAGGTTGGAGGGCATGG…	3.67224	2.47568	2.65346	1.54755	1.74305	2.01361
n324698:3940451	0.0097863	1	2.22	3.57	0.62	down	3940451	480	NONHSAT084395	6043	| NULL | mRNAlike lncRNA | Homo sapiens | vega lncRNA | GENCODE | OTTHUMT00000320766 | http://vega.sanger.ac.uk/Homo_sapiens/Transcript/Summary?db=core;t=OTTHUMT00000320766 | 0.2124910 | -0.2625664	NOCODE4.0		chr22	25584596	25591749	+	CAACTGAGTAGATGAGGCCCTTTTATATCACGGAGGGTAGTCTGTGCTACTCAGCGCCTACTGATTTAAATGTTAACCTCATCTAAGAAAAAATATCTTTGCATAAACATCTAGAATAGTGTCTGACCAAATATCTGGGTACACATTAGGTTTAAGTTGATGCATAAAACTAACCATCACAGACACTTACCTGGATAGAGAGATGGAAGGATGAATAGCTATTTGCATGACAAATGGATGGATGGAAATAATTTTATATAGGACGAATTTTTTGTTTGTTTGTTTGCTTTTTGTGGAGAATGGGGTCTCACTGTGTTGCGTAGGCTGGTCTCAAACTCCTGGGCTCAAGCTATCCTCCTGCCTCTGCCTCCCTAAGTGTTGGAGTTACAGGCATGAGCC…	1.13	0.98035	1.34803	1.89214	1.9815	1.64036
ENST00000476383:2485122	0.0098539	1	3.26	5.37	0.61	down	2485122	235	ENST00000476383	564	cdna:known chromosome:GRCh37:2:63277986:63279342:1 gene:ENSG00000115507 gene_biotype:protein_coding transcript_biotype:retained_intron	ensemble_cDNAncRNA	OTX1	chr2	63277986	63279342	+	CTACGCCGCTGAGGCCTAGTTCTCTGTTCTCGACCGTGTCCTGGGGCCGCGGGTTCAGCTACAAGGATGGCAGCACGCGACTTGCTGCCCTCCGGCTTCACAAATCCCCGAGACCCTTTGAGGTGCTAGGCCAGTCACCCTTCACCCCCTGCTGGGACCCTGCGGTCCGCAGCCCAGACTGGGCAGAGAGAAGGCCGGGTGCGCGCTGGCAACGAAGGACGCTGGCCGCAGCTGA	1.52535	1.74092	1.83352	2.52755	2.15058	2.56527
n369451:2902317	0.009888	1	7.2	3.64	1.98	up	2902317	139	NONHSAT108777	1884	| NULL | lncRNA | Homo sapiens | Human lincRNA | BodyMapLinc | TCONS_00012692 | | -0.0365677 | -0.2212668	NOCODE4.0		chr6	31447758	31462537	-	CTTGGCATGATTTAGGGACCATTGCCTTTTCCATGGTAGATGTGGGACTCTCTGTCATCTTCACCCTGTTGTTCCAAGTGCAGAAGAGAGAGCTTCTTCCTGCTTTCAGCTGCGTGACTGACAACGGAAGCTGGAATTC	3.39785	2.54309	2.59727	1.74516	2.1604	1.69592
ENST00000476492:2404171	0.009907	1	13.76	7.73	1.78	up	2404171	52	ENST00000476492	960	cdna:known chromosome:GRCh37:1:31214536:31230604:-1 gene:ENSG00000162511 gene_biotype:protein_coding transcript_biotype:processed_transcript	ensemble_cDNAncRNA		chr1	31214536	31230604	-	GGGCTTTCCTGTGCATCCTCATGTCCCCAAACCAGTGGTTCCCCAAGTGTGG	3.67204	3.9366	3.79588	2.68946	3.49265	2.64364
ENST00000481091:2411219	0.0099465	1	13.54	8.49	1.59	up	2411219	101	ENST00000481091	504	cdna:known chromosome:GRCh37:1:47694019:47696890:-1 gene:ENSG00000162367 gene_biotype:protein_coding transcript_biotype:processed_transcript	ensemble_cDNAncRNA	TAL1	chr1	47694019	47696890	-	CCTCCAGGCTTGAAGCTGAGCAGCGCTCGCCGAGGCCGGCGCCTTCGAGCCGGTAGCTGCGGGCTTCGGTTCCCGCTGCACTCCGGCTTCATCCATTTCTG	3.58824	3.94578	3.7991	2.85691	3.08496	3.29125
ENST00000557720:3572746	0.0099582	1	5.97	10.71	0.56	down	3572746	110	ENST00000557720	604	cdna:pseudogene chromosome:GRCh37:14:77156482:77157085:-1 gene:ENSG00000258566 gene_biotype:pseudogene transcript_biotype:processed_pseudogene	ensemble_cDNAncRNA	RP11-99E15.3	chr14	77156482	77157085	-	GCCCCAACAAACCAGGTGAGGCAAAGAAGGACCCTCCCAACTCGGGCAAGGTGAAAAAAGCAGCCAAGAGGCCAGCAGAGCTGCCGACGTCTCCCAAATTAGATGCAGCC	2.1447	3.05637	2.57891	3.36454	3.33871	3.51168
n338253:3532537	0.0099667	1	2.05	3.8	0.54	down	3532537	228	NONHSAT036390	619	| AF085929 | mRNAlike lncRNA | Homo sapiens | Human lncRNA | JounralRNA | 646 | NULL | -1.3361100 | -0.2939001	NOCODE4.0		chr14	36195078	36195682	+	TGCAAGTCCATTCCAGGCATAGCGATACGTGGAACAGTCACTGTGAGAAATGTGGCAGGGGCGGCAACAGATCCTAGATCTAGATGTCATGGTTCTTCTGAGAAGTCAGAGTAGAATCAAACAGAAAACTATCACTACATTAAAAATATCCTGGACGTATTAGCAAACAAATGCATGCATTTATTCACGGAATAAAAATCAAAGGTGCCACATTTGTAACCTTATGCT	1.13842	1.13795	0.81774	1.95878	2.39784	1.43547
ENST00000466244:2605486	0.0100298	1	9.08	5.23	1.74	up	2605486	102	ENST00000466244	937	cdna:known chromosome:GRCh37:2:238483333:238484527:-1 gene:ENSG00000124839 gene_biotype:protein_coding transcript_biotype:retained_intron	ensemble_cDNAncRNA	RAB17	chr2	238483333	238484527	-	TGGGTGCCGTCCAGGGGCCTCCCTCTGCCTCATGTTTCCTGGGTTCTCAGTTGGTTCTTTGCCCAGCATCAAAGCCCACAGGTGCCAACAGGCATGATGGGA	3.05024	3.2001	3.34873	2.43639	1.9913	2.69499
ENST00000340779:3053350	0.010069	1	4.4	9.32	0.47	down	3053350	118	ENST00000340779	1062	cdna:known chromosome:GRCh37:7:64348905:64350478:-1 gene:ENSG00000189316 gene_biotype:antisense transcript_biotype:antisense	ensemble_cDNAncRNA	RP11-797H7.5	chr7	64348905	64350478	-	CCTCAGTGCTGCTCATGATTGCAGAGGTGGCCTCACCAGATAGAGGGTCCTGGAGGGCGTGGGGGCTTGGTCTCTGACTGCCAGCAAAAGAAGCCGACATAGAGGCAGCAGGCGACAA	1.99337	2.24819	2.1947	3.47816	2.49429	3.61047
n339376:2625788	0.0101081	1	3.32	5.34	0.62	down	2625788	1942	NONHSAT090095	2997	| BC044922 | mRNAlike lncRNA | Homo sapiens | Human lncRNA | JounralRNA | 1808 | NULL | -0.2716930 | -0.3147028	NOCODE4.0		chr3	57678931	57682378	+	TATCGGCTTGCGGTTCACTCATTCAGTTTGCTGATTCAGAGATCTGTGCATTCACTCACCTGTTCCTTCTCCAGCAAGGCCTCCCCACCCTACCACCTCCTCCTTTCTTAGTTTGGCTGTCTGTGACTCACTCAACACACATCCCCAGACCTTTCTGGAACTCCAGGTTGGGCAGATTGGCCTCCACAGCAACCTGTGGATCTCTGAACACTGGGGCAAGGGCCTGGTCTCAAGCAGCTTCGTATTCTGAGATCAGTTTTTACTGAGTATTGGACCAGCCAGGATACTAACTAGTATTTATTCAGCACCTACTATGTTGAGTATAAATAGCATAGTAAAAGTAGGAAACACACAATAATACCTCAACAGAAAAATGAGTAAACCAGCGAGGTGTCACGC…	1.55644	1.59104	2.0375	2.43251	2.39668	2.40723
ENST00000535831:3435549	0.010139	1	6.68	11.71	0.57	down	3435549	291	ENST00000535831	3078	cdna:known chromosome:GRCh37:12:123319000:123342564:1 gene:ENSG00000130787 gene_biotype:protein_coding transcript_biotype:retained_intron	ensemble_cDNAncRNA		chr12	123319000	123342564	+	TTGCTGTTCAGATCCGCCTGCCTTCTGTGCCAGCCTAACAGCGCCCGGCCTCAGCCCCCATTGTCCCTGGAGCTGGCGAGGTGTCCGGTTGCGGAGCCGGCGGCGTCTCTGGAAATGCATCCTGCATCCCCGCATGGATAACAGCTGCAGCTATGTCAGAATTGCACAAAGAGGGGAGAGTGTCATTGTGTGCCTTTTGACACATACATTAAGACCAAAAAGGAAAAAAAGCGTCTATCTGTGCTGCCACCGACCAGACTCATGGAGGCCAGATTTTCTCCAATTAACCAG	2.47703	2.7495	3.03054	3.24132	3.43206	3.92743
n367084:2795553	0.0101729	1	4.89	2.38	2.05	up	2795553	184	NONHSAT099421	401	| NULL | lncRNA | Homo sapiens | Human lincRNA | BodyMapLinc | TCONS_00007919 | | -0.9572620 | -0.2154186	NOCODE4.0		chr4	182741171	182751126	-	CAGCGGAGGAGACTTTGCCCTATTTGATATGGAAAGCACAGCCATGGGTATGGATATCAGAGCCTCAGAGTTAGGAGCTGCTCCAAGCCTTCTTCCCTAGATGCCTCACACCCCTCCTGGACAACTTCCAAGTATCACAGCTCTGGATGGCCACTCATCTTCTGTGTACAGACTCCAACCCAGC	2.62956	2.55319	1.6795	1.07663	1.67334	1.03496
ENST00000440729:2460161	0.0102004	1	4.77	2.98	1.6	up	2460161	141	ENST00000440729	861	cdna:known chromosome:GRCh37:1:230394440:230404229:-1 gene:ENSG00000227006 gene_biotype:antisense transcript_biotype:antisense	ensemble_cDNAncRNA	RP5-956O18.2	chr1	230394440	230404229	-	TTCCATAAATCATCAGAACACTGCAGAGTGACAGTGGGAACTCCAGAGATTAAACACGGAGGTGAGGCTGGCCAGGGATCACAAGAGGCCCAACACCCAGACAGTACGGAACCTGGGTGGGCACCTCGTCCGTTTTGTCAT	2.09151	2.46643	2.23543	1.78136	1.45181	1.49966
ENST00000486938:2363520	0.0102124	1	4.23	2.72	1.55	up	2363520	131	ENST00000486938	308	cdna:known chromosome:GRCh37:1:161141756:161142200:-1 gene:ENSG00000158850 gene_biotype:protein_coding transcript_biotype:processed_transcript	ensemble_cDNAncRNA	B4GALT3	chr1	161141756	161142200	-	ATTGCCCTTATCTCCTCGGTGCTTCACCATCTTATAGTGTCCTACAGATGTGGGGGGCCGAGAGATCTTCATCCCAGCCAGGCGCACCCTATGGGAAAAGTGAGGGTATCATGGGGGATCCAGAGTAGAGA	2.01279	2.05587	2.1868	1.62324	1.36853	1.34878
ENST00000467544:2982406	0.0103203	1	4.02	2.36	1.7	up	2982406	78	ENST00000467544	658	cdna:known chromosome:GRCh37:6:160205708:160206903:-1 gene:ENSG00000120438 gene_biotype:protein_coding transcript_biotype:retained_intron	ensemble_cDNAncRNA		chr6	160205708	160206903	-	TACTTACGACATTTTGGCTCTGTGTTAAGCATGATGAATGCAAAGAGTTTGAGTAGTGACTTTATAAGCGTTTTTCTC	1.84073	2.26337	1.92437	0.97993	1.16742	1.5698
ENST00000519690:2881427	0.0104452	1	2.39	4.15	0.58	down	2881427	367	ENST00000519690	3119	cdna:known chromosome:GRCh37:5:149823801:149829290:-1 gene:ENSG00000164587 gene_biotype:protein_coding transcript_biotype:retained_intron	ensemble_cDNAncRNA	RPS14	chr5	149823801	149829290	-	TCCCATGGGTTTGTAGTGATCATTCAAAGAAGGAAAGCAGGGAAAACTCTCGCACTATGTTGGATGCTTCTAAATCTGGGCGATTCTTTCCGTTGCTGAGTCGGGCACGTTGCAAGTTCTGGGCGCTCAGGGCCCAGCACCAATGTTTGCTGTGCGCTTGCCCTGCGTTTATATACTCCTGATGACCACTCTGCTCGTTACTTTAGGGGATGTTAGGAACGGAGAAACTGCAAATTGGCATTTACTGAATGGCCATCATGCCGAAACATACTCATGCTTACGTATTTGAGATATGCTGGAGCCTTTCTATGCTTCTCGAGGCAGAACTTTGGGCTTCTCTCCTGTGGCGCGTTCCTTACAATAGTTA	1.18485	1.35107	1.22569	2.44986	1.95974	1.72885
ENST00000423354:2479360	0.0104683	1	2.34	4.59	0.51	down	2479360	131	ENST00000423354	398	cdna:known chromosome:GRCh37:2:43456712:43460533:1 gene:ENSG00000234936 gene_biotype:antisense transcript_biotype:antisense	ensemble_cDNAncRNA	AC010883.5	chr2	43456712	43460533	+	AAGCAGATCTCTTGGGCACAAGACACATCCTAGAGCAGGGCATCGGCAAGCTTTTCCTTAAAGGGCCAGAGAGTCAATATTTTAGACTTTGCAAGCCTATACCTCCTCACCTCGGCTGAAAGCAGCCATGG	1.06973	1.26678	1.33467	2.54456	2.49928	1.54405
ENST00000499453:3825693	0.0105369	1	1.97	3.13	0.63	down	3825693	935	ENST00000499453	4071	cdna:known chromosome:GRCh37:19:19463207:19468562:1 gene:ENSG00000129933 gene_biotype:protein_coding transcript_biotype:retained_intron	ensemble_cDNAncRNA	MAU2	chr19	19463207	19468562	+	AGCCTGTTAGGCTAGAGTGTCCACAAGAGCGGGACACCCCCCAGGATCACTCAAGTCTTCAAAACCAGATTCTGTGGGGTACCCCAAGCTGGCATTGGGGGAACCTACCCAGGAGCGCTGAAGGAGGACTCTCCTTCCCCAGGCTGCTTTCAGACAGAGGTCCTTGGCTTTCTACAGGGAGCCCAGCCAGGCTCACAATAAGCCAGGCCTAGCGGAAGAGAGCAGTTTTTCTTGCTCTGAGGTTTCAAAAGGGCTTGGTGAATTTTAAAAAGCTCCAAGACCCACCTGGAGCTCACTTTCAAGGTGCAGCTACAGGGCAGTGTAGAGTTGTTGGGCTTTGTGTCTCAGGAGGAGCATCTCTGCACTCTGGAGAAGTATCTGGTGGCGTCAAAGCCAGGT…	0.87229	1.14639	0.90314	1.54793	1.543	1.86305
ENST00000552294:3458933	0.0105424	1	9.88	4.39	2.25	up	3458933	114	ENST00000552294	436	cdna:known chromosome:GRCh37:12:58220162:58221190:-1 gene:ENSG00000175215 gene_biotype:protein_coding transcript_biotype:retained_intron	ensemble_cDNAncRNA	CTDSP2	chr12	58220162	58221190	-	TGGCCTTTAAGTGGTGCCTATCCTGGGTTGGTGATTGTGTCTCCACAAACAACCCAGCTCTTCCCATAATTATGCCAAGGGGTACAATTGGGCTTTCTTGGTAGGCAGATCTCA	4.06949	3.08398	2.78905	2.192	1.89217	2.28487
ENST00000319941:3316247	0.0105839	1	10.81	6.12	1.77	up	3316247	132	ENST00000319941	636	cdna:pseudogene chromosome:GRCh37:11:780117:780755:1 gene:ENSG00000177236 gene_biotype:pseudogene transcript_biotype:pseudogene	ensemble_cDNAncRNA	AP006621.1	chr11	780117	780755	+	CCTGAGGTCTGCAGTCAGCAGCCCAGTCCGGGTGATGCCTCCTGGGAAGGGGCCCAGACTTGGGGGTAACGGCGTCACTGATGTGGGTCCCTGGCCCCACTGTGGGGTGTCCAGGGTTGTGCCTATTGGACC	3.29039	3.79448	3.27094	2.47836	2.37734	2.96501
ENST00000488442:3947356	0.0105941	1	9.31	4.47	2.08	up	3947356	210	ENST00000488442	2257	cdna:known chromosome:GRCh37:22:42522537:42526815:-1 gene:ENSG00000100197 gene_biotype:protein_coding transcript_biotype:retained_intron	ensemble_cDNAncRNA		chr22	42522537	42526815	-	GATTTAAACGGCACACAGGACCCTGACTCGTCTTCCATTCCCAAGGCCTTTCCTTCTGGTGTCAGCAGAGGGGACTTTGTGCTCCTAACATATGCTGCCCAATGGGCTTGCACGCCCACTGCCAAGTCCAGCTCCACCTCCAGGCCCTTGCCCTACTCTTCCTTGGCCTTTGGAAAATCCCATCTTTCATGCCATGCATAAATGCCCTCC	3.32498	2.58772	3.77321	1.82385	2.29202	2.37283
n365530:2573075	0.01068	1	4.03	2.42	1.67	up	2573075	221	NONHSAT073952	848	| NULL | lncRNA | Homo sapiens | Human lincRNA | BodyMapLinc | TCONS_00004421 | | -0.9298800 | -0.2760464	NOCODE4.0		chr2	120038631	120040231	-	CGGCAGAGACGGACGCTTTACAGGTGTTTGTTAACCTGGACCATGCTGGACGGGAGGCTTGGAGGCACCAAGATGCCAAATCTCTTACCCATCCCTCCAGCCAGGCGTCTCAAGTGGCTAAAGAATAAATGCATGAAAATTAAGAGCCAGCTCTGCCTGCGAAAGAGAACAGGAGCAAGCTGGCTGTTGGCTGTCATCTGGAGTCACCTACTGGGAAGTGC	1.70962	2.11091	2.238	1.45762	1.36121	1.01696
n371365:3966567	0.010703	1	3.42	5.8	0.59	down	3966567	172	NONHSAT136052	357	| NULL | lncRNA | Homo sapiens | Human lincRNA | BodyMapLinc | TCONS_00017028 | | -0.8290760 | -0.1450031	NOCODE4.0		chrX	1515319	1517852	-	GCCTGACTAGGGCATGACCTGGGAGGCCTTTGGGGCCACACAGCCTCCTTGGGAAAGGAGGATCAGGTGGGCCTCACACCCAGGAATTGGAAGTGGGAGAGACAACAGCTGCTGGGTAGTGGGGGTAGAGCTGTGTCTCTCACTGCCCTGCCCCTCCAAGGACCAAGAAGAA	1.63335	1.99406	1.69608	2.82682	2.30834	2.42774
ENST00000440657:3482812	0.0107141	1	3.18	2.08	1.53	up	3482812	165	ENST00000440657	268	cdna:known chromosome:GRCh37:13:27736992:27743272:1 gene:ENSG00000232162 gene_biotype:antisense transcript_biotype:antisense	ensemble_cDNAncRNA	USP12-AS1	chr13	27736992	27743272	+	GTGTTCTGTTTAAGTCCAGCCCATCTTCTCTCCACCATTCCACACACACACAGCCACATCATCCCTGCTTCACCCGGCATACCAGGAGGAGGCAGGAAGGACTTTGGAAAACTTTTATACTGAATGCAGAACTTGGTACTCCAGATCAAACTGCAGAAGTAAATG	1.69601	1.74533	1.5473	0.9587	1.11072	1.09902
ENST00000583051:3802387	0.0108223	1	22.7	10.01	2.27	up	3802387	131	ENST00000583051	913	cdna:pseudogene chromosome:GRCh37:18:24411484:24412396:-1 gene:ENSG00000266184 gene_biotype:pseudogene transcript_biotype:processed_pseudogene	ensemble_cDNAncRNA		chr18	24411484	24412396	-	CTTCTCCGGCTCTGGCAACAGACTGGATGGAAAGAAAGAAAGCCCCTCCCCAATCAAGCCTGGAGACATTAAAAGAGGAATTCCCAATCATGAATTTAAACTTGGTAAGACACCTTTCATCAGAAATGCAT	3.54419	4.92233	5.08186	3.28526	3.35122	3.2756
ENST00000485975:3229866	0.0108245	1	8.47	3.86	2.19	up	3229866	210	ENST00000485975	4574	cdna:known chromosome:GRCh37:9:139258409:139265345:-1 gene:ENSG00000187796 gene_biotype:protein_coding transcript_biotype:retained_intron	ensemble_cDNAncRNA	CARD9	chr9	139258409	139265345	-	AGGCACAGTGGACGGTGCCCTCTCCTTGCCCGCCTGCCCCCCATGGCAAAGGCCAACCTCTGGGCTCATGGTGCCTGAGGCACAGCAGTGTCTGAGGCCTGCCGGAGGGCCCTGTCCTGCCGCGGTCTGGAAGTGCAGGGCTGGTAGGGGCCTGGGGACTCCTATGGCCTCCCCCGACATCCCAACTGGCCTGACCACATGCTTCTGAGC	2.53085	3.71801	3.05786	2.28	1.41924	2.10655
ENST00000448869:2438399	0.0108447	1	3.95	6.12	0.64	down	2438399	85	ENST00000448869	758	cdna:known chromosome:GRCh37:1:156616299:156631216:-1 gene:ENSG00000229953 gene_biotype:antisense transcript_biotype:antisense	ensemble_cDNAncRNA	RP11-284F21.7	chr1	156616299	156631216	-	CAGCTTCAGCCTGTCTACCTCTGGAGCTCTCCTGATCAATACATCAGAGAAGATGATGGAGCCCTCCTGCCGCTCTTGGGGAGAG	2.0047	1.90732	2.02888	2.74703	2.5133	2.53867
ENST00000489988:3266988	0.0109503	1	8.16	3.55	2.3	up	3266988	249	ENST00000489988	2586	cdna:known chromosome:GRCh37:10:120873617:120897496:1 gene:ENSG00000119979 gene_biotype:protein_coding transcript_biotype:processed_transcript	ensemble_cDNAncRNA		chr10	120873617	120897496	+	TGGCATTGTAGTATCCTGGATTTCTTCTCCCGTCACAGTGCAAGAGAAGTGAGGACTCGGAGCTACTGCCAGCCGCCTCCTCTGCTTCCTGCCCCTTCATGCAGCACTATGCTCACTCTTGCATGTATGCACATCCAAGTATTTGCACACACACACACACACACACACACAGGTCTGTGTGTACATGCACACACTCATAGGCAAAGACTTCTTTTCTTCATGACAGTTTAACATGGAGTTGCCTCCCTC	2.183	3.79052	3.19247	1.83533	2.05611	1.60288
ENST00000505505:2694883	0.0110169	1	10.16	6.14	1.65	up	2694883	81	ENST00000505505	559	cdna:known chromosome:GRCh37:3:129293179:129297391:-1 gene:ENSG00000004399 gene_biotype:protein_coding transcript_biotype:retained_intron	ensemble_cDNAncRNA		chr3	129293179	129297391	-	GCAGGACTGAACCAGGCAGGCTGGGGTGCAGTGAGTCCTCCTGCCTCTTCTCTGAAATGCCCCTGTGTCACCCTCTCCTTC	2.99438	3.74384	3.3586	2.60682	2.71277	2.51587
ENST00000468914:2818473	0.0110633	1	6.72	3.24	2.07	up	2818473	67	ENST00000468914	584	cdna:pseudogene chromosome:GRCh37:5:82497048:82497960:1 gene:ENSG00000243385 gene_biotype:pseudogene transcript_biotype:processed_pseudogene	ensemble_cDNAncRNA	CTD-2110K23.1	chr5	82497048	82497960	+	CTGCATTGCCCGGTGCCTTGTATCTGGACCCACTGGCCCCTAGTAAAATGCCCCACATGAGGTTTCA	2.26667	3.0644	2.97146	1.08962	2.11798	1.90712
ENST00000448256:2594670	0.0110694	1	3.26	5.18	0.63	down	2594670	256	ENST00000448256	1269	havana:lincRNA chromosome:GRCh37:2:201966105:201967859:1 gene:ENSG00000232719 gene_biotype:lincRNA transcript_biotype:lincRNA	ensemble_ncRNA	RP11-13J8.1	chr2	201966105	201967859	+	AAAAAGTTTGCATTTGGAGACCATTATTCTAAGTGAAGTAACACAGGAATAGAAAACCAAATGTCATTATGTTCTCACTTGCAAGTGGGAGCTAAGCGACCGGGTGCAGTGGCTTATGCCTGTAATCTCAGCACTTTGGGAGGTTAAGGTAGGCGGATCACTTGAGGCCAGGTGTTTGAGACCAGTCTGGCCAACATGGTGAAACCTCATCTCTACTAAAAATACAAAAATTAGCTGGGCTTGTGGTGCTCACCTG	1.94053	1.62457	1.53254	2.43506	2.4101	2.24754
ENST00000553402:3609241	0.0110994	1	4.41	2.82	1.57	up	3609241	200	ENST00000553402	734	cdna:known chromosome:GRCh37:15:93540184:93541074:1 gene:ENSG00000173575 gene_biotype:protein_coding transcript_biotype:retained_intron	ensemble_cDNAncRNA		chr15	93540184	93541074	+	AACCCTACCATGCTAGAGATTTCTAGAAGATTTGTTGTGTAATATTTTTATATCGATTACTTATTTCTAACTATTTTCGAGGGGGCATCAAATTAGAAATTAGTATAGTCATTCTTGGAAATACTTCCATCTTTAGCAGATTGTGGCACTGTTTCACGGATGAAGATAAAGGGAAAAGACAGTAGCCAGGTGAAATTTTG	1.94162	2.24435	2.26023	1.41029	1.69974	1.40127
ENST00000466171:2572620	0.0111118	1	5.24	2.81	1.87	up	2572620	120	ENST00000466171	477	cdna:known chromosome:GRCh37:2:118694088:118701656:-1 gene:ENSG00000125633 gene_biotype:protein_coding transcript_biotype:retained_intron	ensemble_cDNAncRNA		chr2	118694088	118701656	-	TGCGCTTTGAATTCAGCCCACCTCACATTGCTATAATGTGCTTGACAAAGGTACATGCAAGACTTAACACTGGGTATGTGATTCTTACTCTTTTAGCCCTTCTGCTAAGTATCTTGTTTA	2.3494	2.79378	2.03908	1.1091	1.53292	1.83894
n337930:3951926	0.0111167	1	4.29	2.52	1.7	up	3951926	285	NONHSAT083226	3020	| AK057062 | mRNAlike lncRNA | Homo sapiens | Human lncRNA | JounralRNA | 315 | NULL | -0.9007340 | -0.2956336	NOCODE4.0		chr22	18214960	18217980	+	GTTATTCCAAACTCTGCAACAGGGAAGACTGTACTTTGACCTTCTTTTCCTGGGGAAAGGGAACAACTAGTAATCTTTAAATGTCAAAACTTTTCTTCTAAATAGTACATTCATTAACCAGTTTCTTCTGGTGGTGCAAAGAACACTCACCACAGTGAGCAATACCACTATTCAATTTCCCCTTTGGAGAGGTGACAGCGGGGTAGAATCACCTGGAGTCAGCTGCTAGTCTTTAACTGATGACAAGGCCTTGCAAATACCCCTGAGAACAATTTCACTCTGAGC	1.91517	2.15127	2.25432	1.41381	0.96361	1.63307
ENST00000570306:3713881	0.0111175	1	11.86	6.05	1.96	up	3713881	431	ENST00000570306	4533	cdna:known chromosome:GRCh37:17:19281842:19286851:1 gene:ENSG00000166484 gene_biotype:protein_coding transcript_biotype:retained_intron	ensemble_cDNAncRNA		chr17	19281842	19286851	+	GGAGCCAGACTTGGGACTTTTCTGAAGGCTGCAACCATGTTGCCGAAGTTCTGGAAAGGCAGCTGAATCTAATCTGAAGCAGGCTGGGAAAATTCCCGCAGTTCTAGGACCAGTTCTTTAGAGTTTTGCCAGGGACAACTGTTATTCCTCAAGAAGTGTACAGATGATTTTACAGTTTTATAGAATCTTAGTATATAGGATGTCAAATGTAGGACATTCCTACTATGACCACACCCTCCTATTCCCATAGCAGACTTCACTAATCAATCACAGAACACTTTCCTACAGACAGTGGACAAGCCTGGTCAATTTTCATCATAGTTCTTCAAGCTGCCACTACCAAACAATGGAGATAGCCCCAAAAGGAAACCTATTGGCCAGCCCTGGTGTAGTCCAACC…	3.53311	3.03057	4.16687	2.69946	2.41909	2.63122
n377228:3934039	0.0111776	1	4.71	9.95	0.47	down	3934039	61	NONHSAT082390	465	| NULL | lncRNA | Homo sapiens | Human lincRNA | BodyMapLinc | TCONS_00029155 | | -0.9516150 | -0.1173590	NOCODE4.0		chr21	44560638	44561669	-	CTCCCAGCAAGGTTGTGGCCCGCAGCGGACGCTCCCCACGAGGTAGAGCCCCGTTTCCACA	2.25544	1.99727	2.45396	3.86755	3.38978	2.6228
n367284:2796130	0.0112134	1	3.99	6.92	0.58	down	2796130	103	NONHSAT099501	1278	| NULL | lncRNA | Homo sapiens | Human lincRNA | BodyMapLinc | TCONS_00008357 | | 0.3216070 | -0.2484374	NOCODE4.0		chr4	184687062	184688453	+	GCTGTCCCTTCACACGGACGAGCTCTCCACGACACTGCTGACATGGGAGCCCGAAGCAGAACAAGCGAGTTCAGAAAGAAGCGGAGTCGAGGCTGACATTCCA	2.06604	2.04532	1.88057	3.06836	2.39773	2.84826
n381273:2441445	0.0112371	1	2.35	5.23	0.45	down	2441445	84	NONHSAT007259	1440	| NULL | lncRNA | Homo sapiens | | UCSCGeneNoncode | uc001gco.2 | | -0.9509210 | -0.4337564	NOCODE4.0		chr1	163274001	163291542	-	AATTCTGGATGACAGACCTATCAGGACTGAGTGGACCTTTGAGTGACAAGATGGGGGTGTTCCAAAGAGACCATGGCAGCCTGC	1.43203	1.59931	0.64923	2.00151	2.13096	3.01762
ENST00000588135:3718727	0.011279	1	9.93	3.59	2.76	up	3718727	330	ENST00000588135	3329	cdna:known chromosome:GRCh37:17:34006411:34011922:-1 gene:ENSG00000267003 gene_biotype:antisense transcript_biotype:antisense	ensemble_cDNAncRNA	CTC-507E2.1	chr17	34006411	34011922	-	GCAGGCCTGTTTGCCAGTTCACTAACTACCTTGTTGCCACAGTAGTTGACTGCCTTTTTTTCAGCAAAGGGAATAATGATTTAGAGGGTAGACGAGTGAGTCACAATGTAACTTGGCTCAGACAAGAAGAATAAAGCAAGGATTACTATGCAGATGGAATTGGCTGTTACTATGATGACAGTAATGTGTTAAGGGGCTTTTCCAGCACAGGATCCTGAAGAAACTTAACCCAAATCTACATCTGTTCCCTTTTCATTGAAATCTAACCTCCCATTGGCCACAGAGCCTCAAGCCTAATATTTGAGGACAGTCAGCATGCACGCAAGAATG	2.67145	4.35843	2.94577	1.78759	2.4388	1.33803
n337833:3628405	0.0113361	1	3.97	6.35	0.62	down	3628405	103	NONHSAT046585	1238	| BC038556 | mRNAlike lncRNA | Homo sapiens | Human lncRNA | JounralRNA | 216 | NULL | -0.8919110 | -0.3445049	NOCODE4.0		chr15	63188010	63191742	+	GCTTGGTGTCTAGTAGCTCAGTCTCTTTGTTCCCTTTCATGGAACAGTTGCACCCCTATTTGAGGACTGACAAGGGTGCGATGAGGGGTGACCCTGCAACTCA	1.70803	2.13006	2.14225	2.67331	2.5367	2.75552
ENST00000428667:3920055	0.0113648	1	2.87	1.8	1.59	up	3920055	244	ENST00000428667	715	cdna:known chromosome:GRCh37:21:37818029:37904706:1 gene:ENSG00000233818 gene_biotype:antisense transcript_biotype:antisense	ensemble_cDNAncRNA	AP000695.4	chr21	37818029	37904706	+	CTCCGAAGAGGATACGCACTGACAAACAACACCCGAGTGTGGCATGCTAGCAGGAGCACTAGGCTGGGAGTCAAGAGACTTAAATTCCACCCGGAAGCCACCACATGACCTTGGCATGAGCCCGTCACCAGGCTCCTCAGCGTCCTCATCGCAGCACCAGGGATTTCCCAAGCCCTCCGGAAATACTGTAACTTGACAACAATGGAGAAAGACTTTCACCCATGCGGTTGGAATGCTAGCCTTA	1.25835	1.60265	1.704	0.93244	0.71394	0.91425
n410157:3467744	0.0114147	1	2.98	5.46	0.55	down	3467744	103	NONHSAT030180	2331	| NR_036632 | lncRNA | Homo sapiens | | RefGeneNoncode | NR_036632 | | 4.9492100 | -0.2071733	NOCODE4.0		chr12	100550174	100567121	-	CCATGACGTGACTAGGACCCAACCTAGAAATGAAGGAACTGACCCTACAGGACTCACAACCCTGGATAATGCAGTGTCCTCGGACGGCAACAAGCTCTGGACA	1.63457	1.8079	1.26884	2.74372	2.01975	2.53468
ENST00000459720:3213561	0.0114148	1	4.27	2.11	2.03	up	3213561	396	ENST00000459720	3540	cdna:known chromosome:GRCh37:9:90581356:90589600:-1 gene:ENSG00000156345 gene_biotype:protein_coding transcript_biotype:processed_transcript	ensemble_cDNAncRNA		chr9	90581356	90589600	-	GTGTGGGGCAGGTTTACTCCACTCCCAACAGCAAGTAACCACTCCCTCCCCTGAACCTTCTCTCTCCTGGCCCCAACCCCCCTTGATGGACAGGGACCACTGTCCTGGCCCAACTCAGGGCTTCCTCCTTCCTGCTGTCATTTGGGTTGGGGTAGATCCTGTCCTTTGTCCCTTTTCACCCCAGTACACACATGTGCAGTGTCTCAGCAAGCTGTGCACAGAGTCGTCATCTGAGAGGGCAAGGGGATGGATGAAGGAATACAGGGGTGGGTGAGTGAATGAATGATGGGTCAGGGAGACACATGGATGGGAGAGCACCCCCCATGTGAGTGTGTGTTAGGGGCTGAGAGTTGACAGCAGAGAGCATGGCAAGGGTCGGGAACTACTCTCATTGTA	1.46655	2.74277	2.11196	0.87378	1.1309	1.22332
n346286:3834270	0.0114643	1	4.62	7.95	0.58	down	3834270	183	NONHSAT066472	1363	| NULL | lincRNA | Homo sapiens | Human lincRNA | Scripture Reconstruction LincRNAs By Luo[unpublished] | linc_luo_1836 | NULL | -1.3100000 | -0.3154740	NOCODE4.0		chr19	42056502	42057874	+	CCACAATGCCCAGTGAACTTTGTATTTTTAGTAGAGTCGAGGTTTCACCATGTTGGCCTCGCTGGTCTCGAACTCCCGACCTCAGGTGATCCACCTCCTGGGCCTCCCAAAGTGCTGGGATTACAGGCATGGGCTACCACGTTCAGCCATGATTGTTTCCAGGGTGATTTGCTACACATGTTG	2.3484	2.32707	1.95811	2.66846	2.94021	3.34162
ENST00000470884:3246028	0.0115002	1	4.08	2.27	1.8	up	3246028	115	ENST00000470884	588	cdna:known chromosome:GRCh37:10:50374813:50396630:-1 gene:ENSG00000204161 gene_biotype:protein_coding transcript_biotype:processed_transcript	ensemble_cDNAncRNA		chr10	50374813	50396630	-	TGACTGATGGGGAAGGAAACCACTGTCACAGCCAGGAGGCTGTTCAGTTCCTCTCAGCCTCTCTGAAGACAGGGCTGAAGGAAGCCCCTGTCATTCTGGACTCCACCAGAAGCTG	2.14748	1.80709	2.12913	1.6728	0.96541	0.89951
n370859:3215994	0.0115032	1	5.33	3.33	1.6	up	3215994	156	NONHSAT133384	395	| NULL | lncRNA | Homo sapiens | Human lincRNA | BodyMapLinc | TCONS_00015851 | | -1.0515200 | -0.3023639	NOCODE4.0		chr9	98361826	98368568	-	GAGGCAAAGGCAGTTAACACCAGTATATAAGGCCAGCCTGGTGGGGACCGAGGTGAGTGGGAAGCAATGGCCTCATCTGAAAGGGGCGTCATTGGCTGCTGCCACACAGGAGTGTGGACTGCAATCACCAGGTCTCCTGGACATCTAGGACATTCC	2.57687	2.15783	2.51392	1.60064	1.85364	1.77585
n341328:3074161	0.0116122	1	6.22	3.35	1.86	up	3074161	1399	NONHSAT123485	2586	| BC050676 | mRNAlike lncRNA | Homo sapiens | Human lncRNA | JounralRNA | 3797 | NULL | 0.2905410 | -0.3124563	NOCODE4.0		chr7	134777114	134855447	-	TTCTTGGCTCTATGAGAACCTGGTGGGATTCCTGAAGATAAAGTCCACAAAAATGAAGCTCCAGACAAGACTATGGCCACCAGGAGTTTCTCACTTTCAAGCTAGTGCGCACTCAGCCTCTGGCAATTTGTTAAAATCACTGTTTAAGTGTTCCTACCAGTTTATGATTCTAGCAGCTTCTGCCTCAGACAAGCAGATCTCAGCAGTGACTCCCTGGATTCGTCTGTCTCTTCAGATTTCAGGGTAGTAGTTTACTTGTCAGCCTCAGTTCTCTGATGGATCCAATAAGTTGCTGATTTTTAGTTTGTTCAGCTTTTTTGTTGTTGTAAGGACAGGAATGTTGACTTTCAAGCATTATTCATGTTGCAGCTAAAACGAGAAGGCCCCTTATTATCTGTT…	2.41566	2.746	2.78778	1.72193	1.25943	2.22879
ENST00000507001:2752568	0.0116621	1	2.46	1.58	1.55	up	2752568	105	ENST00000507001	478	cdna:putative chromosome:GRCh37:4:177248107:177249504:1 gene:ENSG00000129128 gene_biotype:protein_coding transcript_biotype:processed_transcript	ensemble_cDNAncRNA	SPCS3	chr4	177248107	177249504	+	CAAGCTCCTCAAGTTGAATTCATTAACATGTCAAACTATTTGCTTACTAATACTTTTAATTTGAAGTGATAAGATGGTATTTCTGATGAGTTATCTAATTAATTT	1.32605	1.46382	1.08941	0.62176	0.60706	0.76198
ENST00000459901:2606793	0.0117078	1	7.38	12.55	0.59	down	2606793	271	ENST00000459901	3936	cdna:known chromosome:GRCh37:2:241462675:241494977:-1 gene:ENSG00000144504 gene_biotype:protein_coding transcript_biotype:retained_intron	ensemble_cDNAncRNA		chr2	241462675	241494977	-	CATCCTAGTATGAGCTGGCTGCCTCTCGAGCTGCCTTCCGACCTTCCATGGGTCCACATGTGTGGGCAGTCTGTTTTCTGTCCAGCTTGGGGCTGGCACTCCTGGCCCTTGAATGAGGACCCTGCTGTGGGCACCCACGTCCTGCAGGCAGCTGGAGTGGGACAGAGGGCCATCGATCTCAGGAGATGCCGCCAGCAGGCCCGGGCTGGACAGGCCGACTGGTCCTGCCTCTAGAGCCTGGCAGCATCTCTCCTATCCGTTGGCAGCCTTA	2.46049	2.99171	3.25508	3.75263	3.6323	3.51337
n324921:3892217	0.0117321	1	1.94	3.24	0.6	down	3892217	86	NONHSAT080689	477	| NULL | mRNAlike lncRNA | Homo sapiens | vega lncRNA | GENCODE | OTTHUMT00000080037 | http://vega.sanger.ac.uk/Homo_sapiens/Transcript/Summary?db=core;t=OTTHUMT00000080037 | -1.1054700 | -0.3390069	NOCODE4.0		chr20	60437998	60439963	+	CGGACGGCGCCCATGAGAGGACCGAGGGGGAGGTGGCCCCAGCTTCCCGGGCAGACCCTTATGAGACAAACCCGATTATCTCCACC	0.9983	1.17331	0.7047	1.97537	1.49123	1.61219
ENST00000533910:3379356	0.0117418	1	7.45	4.28	1.74	up	3379356	183	ENST00000533910	864	cdna:known chromosome:GRCh37:11:67833939:67849277:-1 gene:ENSG00000110721 gene_biotype:protein_coding transcript_biotype:retained_intron	ensemble_cDNAncRNA		chr11	67833939	67849277	-	AGCTATCGGGTCTCACCGGCACATCCCTTTTCTCGTAAAGCAATGAAGCACTTTCTAAGGTGTTGGTACTAGTGCTGGAGGCTGCTGGTGCATTAGATGCTGCCCGTCACATCGGTGGGCTGAGAAACCTTCCTTAAAGACCTGTGATGTTTTGTAAACCCTGACTGTTCTGGTGGTTGCAAA	2.89141	3.24566	2.56955	2.36487	1.94847	1.94939
n338903:2492921	0.0117757	1	2.06	3.59	0.57	down	2492921	450	NONHSAT072200	1770	| BC044304 | mRNAlike lncRNA | Homo sapiens | Human lncRNA | JounralRNA | 1329 | NULL | 0.1032900 | -0.3052377	NOCODE4.0		chr2	88838237	88875128	+	GAGGAGGTTCTCTCCCTTGACCTTACATAAGGAGAAGCTTCAGAAGGACAAAGTTCAAAGGAGTGCCCCTCATCATTGCCATCCATAGTCCCATCTTCCACATCACAGTCTGTAAGGCAACTGTCCTGGAGGTTGTATGCTGCATCCACTGACTCACTGATGTCCTCATGGTCCATTCCTGAGAATTCCAGTGGTGAGAACTGGCTCTCAGATGAACTTGTCTGGTCACAGGAAATCCCTACTGAAAAAGACCTGCTTCTTTGTGGTGAAGGAGCTATGATTTCAATATGTTCTTTTGTAGCGAAAGGATCCATTCTGCGTATTTTAACTGATGGTGCATCCATTGGGCTAGGAGAGCTGAGTGGCCAGTCTGTGCTAAAAGTGGGAGAAATACAAAGG…	1.39985	0.91699	0.79233	1.91091	1.54984	2.05931
n340039:3248027	0.0118954	1	2.1	3.42	0.61	down	3248027	231	NONHSAT013521	591	| AF085843 | mRNAlike lncRNA | Homo sapiens | Human lncRNA | JounralRNA | 2494 | NULL | -1.2736100 | -0.5159566	NOCODE4.0		chr10	61076757	61077339	+	TATGGGAGTAGCCACGACTTCATTGGGAAGCTGAAGAGTAAGTTAAAGATTAGCCCCATTCTAGTCGCCTCAGGCACACTGAACACTTAACCAGCTGGTCAAAGTTCTAAATTAGGTTTAAATTTATACATTCTCTGTCTCCTATAATCATTATTGAAATTTCTCTTAAACCTATTTTATGTTAAGCCAAGAAACTTTCCAAGATGTTCAGATGTTAAGGACAAAGTTTCC	1.03459	1.05172	1.12175	1.95504	1.96455	1.40914
n369625:3030701	0.0119501	1	15.1	9.27	1.63	up	3030701	61	NONHSAT124024	3120	| NULL | lncRNA | Homo sapiens | Human lincRNA | BodyMapLinc | TCONS_00013092 | | -0.1708620 | -0.2988185	NOCODE4.0		chr7	149095294	149098547	+	ATATGGCTCTGCCATGCGGGGACAGTGCTACTTCTGTGCCAATCTTTATTGCCTGAGTCCC	3.70244	4.07056	4.03103	3.44423	3.0961	3.03433
ENST00000461340:2500188	0.011952	1	3.42	6.99	0.49	down	2500188	167	ENST00000461340	446	cdna:known chromosome:GRCh37:2:111551646:111553758:1 gene:ENSG00000153093 gene_biotype:protein_coding transcript_biotype:processed_transcript	ensemble_cDNAncRNA	ACOXL	chr2	111551646	111553758	+	ATGACTTAGCTACCTGGCGTGCCTCGGCAGCTACCACTGTCTGATAGGGGACCTGCAAAGTTGCAATCATAATGACGAGGGGCCTCTGGTGAACACTGTCTCCCGTGGGGCTGGGAGAGAGAACAATCCCATCATAAACTCATACCACCGAGAACTGACATAGCAGG	1.77285	1.60016	1.94216	3.34612	2.855	2.13924
ENST00000487324:3072092	0.0119831	1	2.76	4.83	0.57	down	3072092	109	ENST00000487324	359	cdna:pseudogene chromosome:GRCh37:7:128735355:128735865:-1 gene:ENSG00000241102 gene_biotype:pseudogene transcript_biotype:processed_pseudogene	ensemble_cDNAncRNA	RP11-286H14.2	chr7	128735355	128735865	-	GTGTTCAGAGCGGCCAGAAATGGAACTGTTACCACTTCCTGTCTCTGTAGTGTCTTCCACGCCATCACCATCAGCACTAGAAACTCCAGGTGCACAAGGTTAAAGTCAA	1.43931	1.49998	1.43542	2.64872	1.85249	2.26659
ENST00000480592:3974852	0.0120538	1	21.12	13.77	1.53	up	3974852	737	ENST00000480592	1001	cdna:known chromosome:GRCh37:X:41193427:41197762:1 gene:ENSG00000215301 gene_biotype:protein_coding transcript_biotype:processed_transcript	ensemble_cDNAncRNA	DDX3X	chrX	41193427	41197762	+	CCCGAATAGCTGTGCCTTTCTGATAATAAAACATCAATGACTAGCTGGCTCTCTTGAGTAAAAGCAGCTAATCATTGGAAAGAACCTTATTATATCAAATTATCTCTAGAAGAGTTTTTGTCCATTATAAATCCTGAGCCCAGTTTAGAGGTGATGGGAATGTGTCCCTGTTAACTGACTATATTTATTAAATTGAATTAAGGGAATATGCATTTCATTGGTTATAGCTACTCCTTTCTCCTGAAGAACAGAAGACTATACTGAATTTTGGATTGGTGGTTAGGTTAGGTTTTCAAATGTGTCATTTCTTTTAAAAAGGCATTAGAAAAGTTGCTTTTTTTCTTCTAAGGGGGGTTATTTAGAGACTTGTTAGAGGTTAGTGTTAAGATAGGGGATCTT…	4.23116	4.52736	4.49694	3.51295	3.95523	3.81731
n324970:3003507	0.0121524	1	6.41	3.5	1.83	up	3003507	77	NONHSAT080083	551	| NULL | mRNAlike lncRNA | Homo sapiens | vega lncRNA | GENCODE | OTTHUMT00000079616 | http://vega.sanger.ac.uk/Homo_sapiens/Transcript/Summary?db=core;t=OTTHUMT00000079616 | -0.0948688 | -0.1591828	NOCODE4.0		chr20	46420835	46421847	-	TGACCTAGCTGGTCTCACACAGGGCAGCATCAGCACTTCCAAGAAGTTCTCCTGGGGCACTATGCTTGGAGACAGTT	2.64661	3.1938	2.22502	1.61323	1.84753	1.97683
ENST00000469820:3985669	0.0121768	1	8.95	5.53	1.62	up	3985669	191	ENST00000469820	766	cdna:known chromosome:GRCh37:X:102883912:102885145:1 gene:ENSG00000172465 gene_biotype:protein_coding transcript_biotype:processed_transcript	ensemble_cDNAncRNA	TCEAL1	chrX	102883912	102885145	+	CGCGAGGGTGGACGCCGAAAGGCATGGAGTCTGCAGGCCGCACTGTCCCGCCCCTGTCACTGCGGGCGAGGCCTGTAGCAAAGCCTGCTGGGAAAATGGTGGGCTTTCGGGAAGGAGGGGGCGACCGGGAAGCGGCGGAGTCGGGAGAGCCGGAGAGCCTCTGGGAAAGCGCAAGGTTGAGGACCTGGCCC	3.30048	3.01425	3.18604	2.68367	2.37936	2.29237
n346345:2659772	0.0121984	1	7.79	4.46	1.75	up	2659772	89	NONHSAT094405	501	| NULL | lincRNA | Homo sapiens | Human lincRNA | Scripture Reconstruction LincRNAs By Luo[unpublished] | linc_luo_1895 | NULL | -1.3860700 | -0.1857564	NOCODE4.0		chr3	197204905	197206485	+	TGGAAGCCCCAAGAGACGCAGCTCTGCTGATGCAGCTAGACACAGCTCCGAAGACACCACAGGAAGCTTTGGAAGCACAATATACTTTG	3.12713	3.08581	2.68599	1.8385	2.55809	2.08306
ENST00000562782:3673839	0.0121999	1	4.52	8.84	0.51	down	3673839	90	ENST00000562782	2105	cdna:known chromosome:GRCh37:16:89179583:89181687:-1 gene:ENSG00000261546 gene_biotype:antisense transcript_biotype:antisense	ensemble_cDNAncRNA	CTD-2555A7.3	chr16	89179583	89181687	-	TGAGCCGGCTGTAGTCCCCGGATGTGCCTGGCCGCAGCCTGCAGCGCCGTGGCTGTTCACCCGTGATCAGCTCCGTGGTCGGCAGCTGCA	1.9728	2.56809	2.01583	3.31002	2.58846	3.46593
n372558:3380723	0.0122723	1	6.55	13.56	0.48	down	3380723	60	NONHSAT022678	793	| NULL | lncRNA | Homo sapiens | Human lincRNA | BodyMapLinc | TCONS_00019374 | | -1.2314300 | -0.2387551	NOCODE4.0		chr11	71159585	71163182	+	GTGATGAGCCTGGCGCGTTCTCCGCGCGGCCCACGTGGCCACTCCGCCACGCCCCACCCC	2.49698	2.54015	3.13662	3.99797	3.12597	4.11763
FR0107350:2916920	0.0123122	1	1.79	2.76	0.65	down	2916920	300	FR0107350	5168		fRNAdb		chr6	90385112	90399200	+	TGAGCTGACTTGGATCTAATTCTTCCCAATTCATGCCACAAGCCCAACTCATCAGCTGATACCTGAGGATGATCCACTGCTCACTGAGCGTGGTCAGGGAGCGCCGCTGTCGGACGAGCATCTTCATCAAATGTGCTGAGAACCCTCTGCACCTCTCCACGTTGCCCATGCCCATTTCCTGGCAGAAGAAGGAAAAACATGCTGAAGGGGCTGCTGACAAACATCACCCACAGATGTGCCTCTAGAAAGCTGTTTCTACTATAAGCGTCAGACATGCCACACTCTAGAGGTGACATATTC	1.06733	0.68738	0.76389	1.4523	1.53392	1.42514
n371470:4022716	0.0124125	1	7.48	4.57	1.64	up	4022716	155	NONHSAT138633	1512	| NULL | lncRNA | Homo sapiens | Human lincRNA | BodyMapLinc | TCONS_00017246 | | -1.1812500 | -0.3017674	NOCODE4.0		chrX	133683822	133694397	+	GTACTCCCTGTAAGCACCGAGCAAAAAGCTTCGCTCAGCCACCTTGCGCCGTCCCGGCAGCTCAAAGGACACCGCCAGAGGACCCGTGAGCGTGGGGTGGTGTCCGTCCCAGGAGCCTCTGGGTGCGCGCTGCGCTACCTCGTGCCCTTGGCTTT	3.04697	2.57088	3.10844	2.16422	2.33137	2.07216
ENST00000530127:3272583	0.0124232	1	2.91	5.36	0.54	down	3272583	60	ENST00000530127	643	cdna:known chromosome:GRCh37:10:134977691:134992653:1 gene:ENSG00000171798 gene_biotype:protein_coding transcript_biotype:processed_transcript	ensemble_cDNAncRNA		chr10	134977691	134992653	+	GTCAGCAGCCACCATGAATCCTGCGAGCCGCCACAGTAGTCCTCACCTTGGTTCGTGAGC	1.67491	1.10109	1.83812	2.2183	2.22264	2.79579
ENST00000392097:2443359	0.0124474	1	6.63	11.92	0.56	down	2443359	61	ENST00000392097	1463	cdna:pseudogene chromosome:GRCh37:1:169455380:169456846:1 gene:ENSG00000213062 gene_biotype:pseudogene transcript_biotype:pseudogene	ensemble_cDNAncRNA	AL021068.1	chr1	169455380	169456846	+	TGATAAACGGTGGTTGGGGAGAACAGCGCGTTTCTTCCAGCGGAGGACTAGGCCCACAGGA	2.34462	2.71679	3.16746	3.23401	3.52381	3.91545
ENST00000487378:3953044	0.012464	1	11.66	5.61	2.08	up	3953044	84	ENST00000487378	654	cdna:known chromosome:GRCh37:22:20100022:20100901:-1 gene:ENSG00000099899 gene_biotype:protein_coding transcript_biotype:retained_intron	ensemble_cDNAncRNA		chr22	20100022	20100901	-	AGCTCTTTGGCTAGGGGTTCCCCAGGGCTGGCCCTGCTGGGAGGGCATGTGGCCCTCTGACAGGCCACGGTGCCATCTCTTCAG	3.81807	3.06712	3.79566	2.76972	1.91101	2.72344
ENST00000435953:3713937	0.012478	1	3.28	2.07	1.58	up	3713937	178	ENST00000435953	543	havana:lincRNA chromosome:GRCh37:17:19360393:19361712:1 gene:ENSG00000231477 gene_biotype:lincRNA transcript_biotype:lincRNA	ensemble_ncRNA	CTB-187M2.1	chr17	19360393	19361712	+	TTTTAGGCAGGCGAAGCCTCCACGTAGCAGGCTTCAGAGAGAATAGAGTGTTAATGTTTCTTGTCAGACTTGAGAGTCTGTTCTGTCAATCTTAAGGCCTCTGTGTTGATGTTCATGCTGGTCAGCTGTGCCAGAATTCCAACAGGGAGAAGGGTATAATGAGGCACACCTGATTCCC	1.95718	1.45193	1.70931	1.03351	1.11198	1.01706
n339168:2531903	0.0125243	1	3.42	6.25	0.55	down	2531903	98	NONHSAT077354	1326	| BC014149 | mRNAlike lncRNA | Homo sapiens | Human lncRNA | JounralRNA | 1599 | NULL | -0.6311080 | -0.1745215	NOCODE4.0		chr2	232258389	232259702	+	TTGGCGTCATCTCACAAGGCCCTGAGCTGGCAGGAAATTGAGGTCTCAAGGGGAAAAGCCACCTGCCCCCAGTGACAACCAGGAAGTGCAAGACTCTG	1.57919	2.00386	1.74016	2.50552	2.26369	3.14053
FR0015841:2374031	0.0125292	1	3.07	1.8	1.71	up	2374031	114	FR0015841	358	conserved noncoding region (RNAz)	fRNAdb		chr1	199212342	199212699	+	GTAAAGTCAAGAGCCCAGTTATCTGGTCAGAGAAGTCATCACCTGTCAGGGCCTTCACCCTCCCCTCAGCCTGCTCTCCAGGGCTCCCGTGAGGATCTTACGAGGCCCAAAGGG	1.79638	1.17018	1.88055	0.99058	0.82574	0.74023
ENST00000485124:2663311	0.0126869	1	4.94	3.14	1.57	up	2663311	225	ENST00000485124	927	cdna:known chromosome:GRCh37:3:12779017:12780708:-1 gene:ENSG00000088726 gene_biotype:protein_coding transcript_biotype:retained_intron	ensemble_cDNAncRNA	TMEM40	chr3	12779017	12780708	-	CGCGTGCGGCCCAAACTTTTTCATAATTGGGAAGTTTACCTGAAAACCTGGCTTCTCTGGGGAAATTGACAGACCTGTAAGAGTGGGTAGGCGTTCCTACAGCAGCTTTCTGTGGCTGGTGGGTGGTGGCTGCCCCTTTAGTTGGAACAGGAACCCTCCAGCCGGCTCCATTCCCCACCTGGCCGACTCCAGATTAAGTGGGAAGTCTCCGAGCAGGATCCACCT	2.20667	2.21975	2.50868	1.86043	1.6517	1.44871
ENST00000478466:2624807	0.0126902	1	2.28	3.52	0.65	down	2624807	51	ENST00000478466	495	cdna:known chromosome:GRCh37:3:54306801:54354568:1 gene:ENSG00000157445 gene_biotype:protein_coding transcript_biotype:processed_transcript	ensemble_cDNAncRNA	CACNA2D3	chr3	54306801	54354568	+	CTGAGCCCTGCGCTTGAGAACATTAAAAGCCATGCCTTGGACCCCCTTGTT	1.39344	1.03932	1.10635	1.91013	1.85113	1.69529
n339975:3278832	0.01271	1	2.05	3.8	0.54	down	3278832	1033	NONHSAT011546	3379	| AK096685 | mRNAlike lncRNA | Homo sapiens | Human lncRNA | JounralRNA | 2428 | NULL | -0.2592410 | -0.4021960	NOCODE4.0		chr10	14566481	14569859	-	GTAGGGCACTTTGGCAGTACTCATCAAAATATGCGATGTGCAGATGCTTAGCCAGCAACTCCGCTTCTATGAATCTAGCCAACAGAAATACTTGTAGAAGTGTGCAGCTATAAATGTCCACAGAGGCTCAGAGCCTCATTGTTTTTAATAGTGAACAGTTGGAAACCAAATAGATGTCTGTCAGTAGGGATGTGGCAGAATTGTGGCATGTTTATATGGGTATAGAAAGTATGGAGGAACATAGACCCAACTGTTGGTAAGAGTTATCTCTGGATGCAGGAATAGGTAGGGGTTGATGGGTACAGGGTCTCTACTTTGCATAATTTTGGGGCCACTGTTCACATAGAACATTTGCGATGGAGTGGTGCTCCTCGATTCGTTTAATGGAGAGGGTTTGGA…	1.06321	1.08445	0.96478	1.45907	2.53836	1.80543
n381992:3481811	0.0127514	1	4.87	2.88	1.69	up	3481811	57	NONHSAT032525	1706	| NULL | lncRNA | Homo sapiens | | UCSCGeneNoncode | uc001upm.2 | | 2.1218900 | -0.2295784	NOCODE4.0		chr13	25141010	25171810	+	GCTCCCTGAAACCTCGACTTCCAGGGCTCAAGAGATCCTTCCATCTTACCAAGTAGC	2.26937	2.35545	2.25135	1.93045	1.48685	1.15275
ENST00000478553:3896050	0.012768	1	14.19	5.85	2.43	up	3896050	55	ENST00000478553	5201	cdna:known chromosome:GRCh37:20:4760669:4776150:-1 gene:ENSG00000101265 gene_biotype:protein_coding transcript_biotype:processed_transcript	ensemble_cDNAncRNA		chr20	4760669	4776150	-	GAGTCTAAACTGGAATCTTACCCTGCAAAACGAATGGCCACTATTAGAGTTTTCC	2.99439	4.04963	4.50955	2.54857	3.1353	1.95747
ENST00000442662:3311217	0.0127973	1	3.36	2.14	1.57	up	3311217	88	ENST00000442662	495	cdna:pseudogene chromosome:GRCh37:10:126178392:126179147:-1 gene:ENSG00000229455 gene_biotype:pseudogene transcript_biotype:processed_pseudogene	ensemble_cDNAncRNA	RPS10P18	chr10	126178392	126179147	-	TTCTACTGGTACCTCACCCACATGGGGATCCAGAATCTCTGCGATTACCACCATCTGCCCCTGGAGAGCGTGTCTGCTACCCCATGCC	1.86283	1.89578	1.47012	1.00936	1.17591	1.11062
ENST00000468961:2627385	0.0128305	1	1.82	2.92	0.62	down	2627385	273	ENST00000468961	673	cdna:known chromosome:GRCh37:3:63846321:63847495:1 gene:ENSG00000240549 gene_biotype:antisense transcript_biotype:antisense	ensemble_cDNAncRNA	THOC7-AS1	chr3	63846321	63847495	+	TTTCCTAATCTCAATGTTCTTTTTGTCTTGTTTTCTAATCCGTTTAATTTTTATATTTTCTCATTACAGTGAACTGCCTTAAATGTTTTCTAGCATAAGGCATATAAATAACGTATTAAGGGTGACAGCAGCAATATGCATAAAATAATATGGCTAGTAGGCAGAAGGTCAACTACTTCTAGGAAAGAAAAGAGGGGATTTTTGAGGTGGGTCTTGAGGAATAAGTGGAGTGTCACCTGATAGAAAAGGCAGGAAAAGGCAACCTGTGCAGAT	0.86788	0.78681	0.92805	1.5926	1.24143	1.80543
n368773:2926778	0.0128527	1	2.77	5.07	0.55	down	2926778	212	NONHSAT115061	790	| NULL | lncRNA | Homo sapiens | Human lincRNA | BodyMapLinc | TCONS_00011378 | | -1.3095200 | -0.3336339	NOCODE4.0		chr6	135376170	135381688	+	CCAAAGGACTTGAGGCTATCTGGGAATTCCATGTTTGACAGAAGCGCTGACAGCATAACCAAGCAAACAAGAAGGTATTCAGGGACGCTGAAACGGATCTTCAAAGAAGACTCAGTGGGTGATTTTTAATTTCTGTGTAGTATTATAGAGCTTAATGCAGAACATACCAAAACCTTGGAGAGGTAATGATAGGGTCATGCATTTCATAAGGC	1.41215	1.51105	1.47083	2.8823	2.09648	2.00329
n375141:3660734	0.0129195	1	1.64	2.55	0.64	down	3660734	343	NONHSAT142549	450	| NULL | lncRNA | Homo sapiens | Human lincRNA | BodyMapLinc | TCONS_00024419 | | -1.2158000 | -0.3117186	NOCODE4.0		chr16	52656379	52660131	+	CAAGAGTCTCATGGTGGTCGAAGGAGATCCCCAGATGCAAAATCAAAGTTGCTTGGATTTCCATTTCTTCCCCATCTAGGAAAAGGGCAATGGAATCAAAGCCTTTAAAAAATGTAGTAAGAGAAAGACTCTCTAATTGATCAGAACCTTCTGGCAACCAGCACTTTGGCCCATCTACTGAAAAATACTTTATCAGTGTCTTTAGTAAAGGCCCCCAAGATGCACAATACATTTTTGGTTGTTGAAATAGAGTGTCTTCTAAGTCATCAAGTAAAAGAGAAATTCTGCTCAGAAGACTTTTGGATAGTACCCAACATTTGGTGAGGCTTACTATATTACATGC	0.55835	0.78812	0.80026	1.5391	1.18225	1.34126
n377195:3924371	0.0129406	1	3.26	2.14	1.52	up	3924371	316	NONHSAT083002	1225	| NULL | lncRNA | Homo sapiens | Human lincRNA | BodyMapLinc | TCONS_00029064 | | -0.8190900 | -0.0738167	NOCODE4.0		chr21	47392726	47394868	+	TTCACACTCCGCAAACAGGCTGGGGCCAGACGCCGCCCTGCCCTAGGTGCCCAGCAAACACGCGGGCCAGCCAGACCCCTGGACCTTCACAGGGAGGAGGAGATGGAGATGGGTTCACCCCCCACAAAGGAGGGAGGGGAGGGGATGGCCGCCATGCCCAGGTGCCGGGACAGGAGCCGAGGGCCGCGTGCACCCCTTGGGCCCTTGGAGGGGCCGGCATGTGCCTCTCTGTCCCTGTGCCACTTCCACTGGCCGTACAGGGCCACCACCGCGGAAACCGCATGTGTAACCCCTGGAAACAGGGTCCTCCTTGATG	1.86056	1.69805	1.54891	1.11582	1.04019	1.15275
ENST00000498392:2673914	0.0129464	1	8.47	5.47	1.55	up	2673914	272	ENST00000498392	2362	cdna:known chromosome:GRCh37:3:49067364:49071263:-1 gene:ENSG00000198218 gene_biotype:protein_coding transcript_biotype:retained_intron	ensemble_cDNAncRNA		chr3	49067364	49071263	-	TGCCCTGTGTTAGCCTTGGATTAGAGGGTAACAACAATCATGTAAGGCTGTGGTTCTCAAGTGTGGTGTTAGAAGTGCTCATCATCAGGTTCCACCTCAGAAACAGATTGGGACCCAGCTATCTGTGTTTTAAGAAGCTTTCCAGATGATTTTTGCCACACTTTAGGGAGAGTCCCCTGATGAAATTTATACTCCTGTGTGGTCCTTATGCTTCACACATCCCATATTGTACCTTTGAGAGACCACCTGCCATCCTCTTGTTGTGACAGTAC	2.99299	3.15088	3.1342	2.25623	2.75698	2.33659
n368148:2829064	0.0130264	1	29.26	55.27	0.53	down	2829064	106	NONHSAT103822	736	| NULL | lncRNA | Homo sapiens | Human lincRNA | BodyMapLinc | TCONS_00010095 | | -0.9442840 | -0.1232149	NOCODE4.0		chr5	133135129	133136073	+	AGCCAGGGACCTGCACGAAACATCAGCACGCGGCGTCCCAGCCCATGCAGTTGTCATGGACAACAGGAGTTCAGAGGAAAGTGTGGGGCATGTAGACCATATGGGC	5.22844	4.26912	5.18835	5.68863	5.84497	5.78615
ENST00000519777:3143458	0.013051	1	1.97	3.34	0.59	down	3143458	121	ENST00000519777	774	cdna:known chromosome:GRCh37:8:87716177:87755837:-1 gene:ENSG00000170289 gene_biotype:protein_coding transcript_biotype:processed_transcript	ensemble_cDNAncRNA	CNGB3	chr8	87716177	87755837	-	TGAACTGTGGTACCACTTATCCCTGGATTTTCTTCCTTCTCTGCCATCTGTGAGACAGCAACACGATCTCTCCTCTTCTTGCTCCTCCTCAGCCTACTCAACATGAGGACAACTGGATGCA	1.06167	0.99686	0.87491	2.1606	1.5114	1.52933
n339274:2615400	0.0130648	1	3.14	5.17	0.61	down	2615400	470	NONHSAT088826	572	| AF085950 | mRNAlike lncRNA | Homo sapiens | Human lncRNA | JounralRNA | 1706 | NULL | -0.9394180 | -0.2781603	NOCODE4.0		chr3	30706994	30707566	+	TCAAATTCTACACTGCGGAGCTCCCTTCCCACTCCACAGAAGCTCCGACAGCATCCACAGTTGTCCATGTGCAGCACAACAAATCAAGCCAGGCAGATCTCCCATTGGCACTAGTTACCAACTTCCTAGAGAAACCCATCAATCTCAAAATTCCTGCTCTAGCAAGTCCTGGAAAAGAGACTAGAGCCCAAATGCCTTCACTCTGCCAAGGGAGCTTCCCTTTTTGTGTGTCTGTGCCATGGACTTCTTGAAGTAGGGAAGCCTGTGGACCCCTTCTCACTGTGATGTTTTTTAAATGCATAAAATAGAACATGGAGTATTTCAAAGAAAACCAATTACATTGAAATACAATGACCAAATATTTTAAAAATGAATTTGTGTTATAGTAATATATGTTTC…	1.42879	1.99369	1.52808	2.14512	2.62789	2.33337
ENST00000428736:2531095	0.0131143	1	3.43	2.05	1.67	up	2531095	85	ENST00000428736	355	cdna:pseudogene chromosome:GRCh37:2:230566510:230566864:1 gene:ENSG00000235993 gene_biotype:pseudogene transcript_biotype:processed_pseudogene	ensemble_cDNAncRNA	AC007559.1	chr2	230566510	230566864	+	TTGAAAGGAGCTGCAGTGCTTAACCATGGAACCCAGGAAAAACTGATAGAATCTGAGTGTCTTCAGGCCAGCATAATGGAAATGT	1.8385	2.07876	1.41365	1.08962	1.21272	0.82172
ENST00000591866:3815094	0.0131241	1	3.31	1.98	1.67	up	3815094	321	ENST00000591866	1882	havana:lincRNA chromosome:GRCh37:19:663482:668063:1 gene:ENSG00000267666 gene_biotype:lincRNA transcript_biotype:lincRNA	ensemble_ncRNA	AC004156.3	chr19	663482	668063	+	CCCAGGTAGACCTAGTGGTTGTGTATTCACTTCTCCCAACCCCCCTGGGAAGAAATAACTGCAGCTGGCCCCATTGCACCAATGAGGAAACTGAGGCCCAGGGAGGAAGCCGATTGCCTGAGGCGGCAGCTTTGGGACTGGACTGTGGCTGCCTCCTGAGGAAGGAAACAGTTCCTCCCTCCACCCTCATCCTGGCAGGGGTTGGGCCACCGTTGCTTCATCAAGTGTCGTGGAGCCTCCGCTCTGTGCCAGGAGCGGGGCCTGTGCCACAAACGTCTGCTGAAACCAGCCATCCACCCAACAGTATCGAGCACCATGATC	1.9715	1.70016	1.48602	0.77529	0.89858	1.29594
ENST00000567736:3704770	0.013141	1	6.58	3.37	1.95	up	3704770	228	ENST00000567736	2750	cdna:known chromosome:GRCh37:16:89365284:89386764:-1 gene:ENSG00000167522 gene_biotype:protein_coding transcript_biotype:processed_transcript	ensemble_cDNAncRNA	ANKRD11	chr16	89365284	89386764	-	GAACTGTCTAAAGAGGGGACTCCCAGCTTCAAGGACTGTTTTATGTGACAGCCCTGCCAGGGAGGCCTGGGGACATCATCACAGCCCCCACCCTCAGACAACACCCATGAGTCAGCAGAGCCTGTTGGCCTGACTCCTGAGTGCCGTGCAGCCCCTGGTAGAAGTCACTGACACGGCTGAGTAACGGTTCCTCGGCCCTCGGCTGGCTCTGCCATTTCACGGCAAGGG	3.20163	2.34009	2.60021	1.37858	2.14272	1.75863
ENST00000587524:3845543	0.0131424	1	6.62	16.03	0.41	down	3845543	57	ENST00000587524	1390	cdna:known chromosome:GRCh37:19:1827647:1848445:-1 gene:ENSG00000079313 gene_biotype:protein_coding transcript_biotype:processed_transcript	ensemble_cDNAncRNA		chr19	1827647	1848445	-	AAGCTGCATGGGATGGTTGCGAAACTGCTCTGCAAGATCTCGGCCTGTCCATGGCCC	3.30224	1.79012	3.06276	3.71546	4.45882	3.77993
n338532:3581115	0.0131646	1	4.74	2.86	1.66	up	3581115	1835	NONHSAT040269	3813	| AK128797 | mRNAlike lncRNA | Homo sapiens | Human lncRNA | JounralRNA | 932 | NULL | 0.6288280 | -0.2129803	NOCODE4.0		chr14	105127456	105131895	-	CAACACTGTTGGTCATGAGAGCTGCTGCTAGATCTGGATCAGTAGGTTTTTTTTAATCTGTTGCCCAGGCTGTAGTGCAGTGGTGCAATCTCGGTTCACTGCAACCTCCGCCTCCCAGGTTCAAGTGATTCTCCTGCCTCAGCCTCCCAAGTAGCTGGGAGTACAGGTGCACGCCACCACACCCAGCTGATTTTTGTATTTTTAGTAGAGATGGTGGCGGGGGGGGAGGGGTCTCACCATGTTGGCCAGCCTGGTCTTGAACCCCTGACCTCAGGTGATCCACCCGCCTCGGCCTCCCAAAGTGCTGAGATTACAGGCGTGAGCCACCATGCCTGGCCTGAATCAGTAGATTAACAAGAAATCCAATAACAATTACTTTATTATTTTGGTAACCGTATT…	2.24598	1.93984	2.5559	1.29051	1.57951	1.69873
ENST00000459870:2673953	0.013173	1	7.84	3.66	2.14	up	2673953	135	ENST00000459870	981	cdna:known chromosome:GRCh37:3:49133381:49136392:-1 gene:ENSG00000172053 gene_biotype:protein_coding transcript_biotype:retained_intron	ensemble_cDNAncRNA	QARS	chr3	49133381	49136392	-	GCTGCTGAGTCTGGTACTGGGAACCTTTCATCTCCTCATCTCTGTCAGTCCATCTACTTCCTGCTTCAGATGAACCAATCTTTGCCAGACACGGGGGTAGGGAAGCTTCCCCACTTGTTTGACCCTTGCAGCCTC	2.42368	3.67182	2.88096	1.96966	2.2974	1.36604
ENST00000319701:2370398	0.0132361	1	3.04	1.95	1.56	up	2370398	101	ENST00000319701	259	ensembl_havana_transcript:lincRNA chromosome:GRCh37:1:181205524:181207740:1 gene:ENSG00000179452 gene_biotype:lincRNA transcript_biotype:lincRNA	ensemble_ncRNA	RP11-380B22.1	chr1	181205524	181207740	+	TCTTACCTCCTCTAAGAAGATTTTCCAGGCAAAACCCAGATCTGCTTTAGTGACTTCAGAAGAAAAAGATCTGAGGGAGGATGAGAAGCCGATAGCCAATG	1.68317	1.34206	1.76414	0.86345	1.06024	0.97259
n371416:4027159	0.0132843	1	2.81	1.86	1.51	up	4027159	101	NONHSAT139147	341	| NULL | lncRNA | Homo sapiens | Human lincRNA | BodyMapLinc | TCONS_00017107 | | -0.5338290 | -0.1491555	NOCODE4.0		chrX	153562309	153563387	-	CTGGTCACCCCAACATCTTTATTTTTGCCTCCCTGCTCTGGGGGTTGTAGCTTCTTCCTTCACCAACTCTGTTACTTCAGTATCCCTTTTGCACTTTCAGC	1.62823	1.32887	1.49024	0.89389	0.94528	0.8536
ENST00000461904:3488117	0.0133227	1	1.47	2.35	0.63	down	3488117	189	ENST00000461904	542	cdna:known chromosome:GRCh37:13:45793488:45841498:1 gene:ENSG00000188342 gene_biotype:protein_coding transcript_biotype:processed_transcript	ensemble_cDNAncRNA	GTF2F2	chr13	45793488	45841498	+	CCTCCCTCTTATTGAATGACCTTCAAAGTCCCACAACTTAAACCAACATTGTTAGTACCATGGTTCCGTTACATTATAAAATAAATACAAGATTCATATAAGATGTAAAATGGTCTCATTCTTTTAGTTTGGAATTTTTATCTAATTTCTGATTTTTTAATTTAAAAGCGAACTTTGATAGCATGATTG	0.46312	0.53201	0.67464	0.94326	1.51083	1.26513
ENST00000463550:2626147	0.0133328	1	4.71	1.96	2.41	up	2626147	176	ENST00000463550	658	cdna:known chromosome:GRCh37:3:58295781:58303230:1 gene:ENSG00000163684 gene_biotype:protein_coding transcript_biotype:retained_intron	ensemble_cDNAncRNA		chr3	58295781	58303230	+	ATCACCTGAGCCTCGAGAGCCAGAGGTGGAGGCTGCAGTGAACTCTGATTGTACCACTGCACTTCAGCCTAGGTGACAGGGTGAGACCCTGCCTTAAAACAAACAAACAAAAAAAACCCAAATAGGCCAAATTCTCATCAAAACTCTGAAAAATAGCATGTGCATTGGTCATTTCT	1.94375	3.24566	1.54022	0.72395	1.01515	1.16269
n378002:3191054	0.0133469	1	4.23	7.22	0.59	down	3191054	885	NONHSAT135078	1959	| NULL | lncRNA | Homo sapiens | | EnsemblNoncode | ENST00000419300 | | -0.0609119 | -0.1849964	NOCODE4.0		chr9	132251378	132267360	+	AGGCCTCGTCGGCAACTGCAGACAAGCAGAGGCAGCACCTGGGCTCTGCCTGTGCCTGGCACAGTGAAGCGAGGGTGGGGGCAGGAATGAGGGTCCTCTCCATGCAAGGGGGGAAGATAGAAGAACAAAATTTCACCCTAATGTAGTGTCTTTAGACCGTGCAATGTTGTGCTCCTGTTAGTCTGATATCAGGGGCTTGCAGCCTGGCAAAGGAAAAAAAACAGGCTGAGGCACATGATAGAAGACAGGCAGGGATGCCACAATCATAACCATGGCAAAGACCAGGATCAGAAAGGCCCACCATCTCTGACCCCAAATCCCTGGGCAGATGGTTCCAGAACTCAGAATTTTCCCAGTTGTAGAAAGATGGGGCCAGGTGCAGTGGCTCACGCCTGTAAT…	1.77469	2.00701	2.47592	3.01739	2.62374	2.87208
ENST00000583192:3710579	0.0133616	1	3.48	1.88	1.85	up	3710579	202	ENST00000583192	712	cdna:known chromosome:GRCh37:17:11607517:11608810:1 gene:ENSG00000007174 gene_biotype:protein_coding transcript_biotype:retained_intron	ensemble_cDNAncRNA		chr17	11607517	11608810	+	TAGTGGGCATCTAGGGTCAAAGTCCCTGTCACTTGCTATTTGTCCATAGAGCTACAGGGAAAGGGCCTGACTCAACACAGCCTGTTTAAAGTGAAACTGAAAGGATGTAGGGCAGAGCCTTTCTTGGAACAAATCCCAGAGCAAATCAATGAGCCGTGACTTTTTGAGGAATTACTAAATGGTCATACACACCCGAGTTCTA	2.29862	1.62305	1.43981	0.65509	0.86886	1.20176
ENST00000602531:3665742	0.0133724	1	6.95	4.47	1.56	up	3665742	120	ENST00000602531	888	cdna:known chromosome:GRCh37:16:67698856:67701168:-1 gene:ENSG00000124074 gene_biotype:protein_coding transcript_biotype:retained_intron	ensemble_cDNAncRNA		chr16	67698856	67701168	-	TTTAACCTTCAAACACAGGGCCGCAGCGCTCTGAGAGGTGGAACTGAGCGCCCCGACCCGCTAACTGCCAGGCTGGGCCCTCCAGGCGGGGAGGGGCACAGGCTGGTGTCCTTATTCCCG	2.68244	2.82081	2.92399	2.38142	2.02317	2.04256
ENST00000471144:3888242	0.013429	1	5.05	2.5	2.02	up	3888242	101	ENST00000471144	3639	cdna:known chromosome:GRCh37:20:47850375:47860614:1 gene:ENSG00000124228 gene_biotype:protein_coding transcript_biotype:processed_transcript	ensemble_cDNAncRNA		chr20	47850375	47860614	+	GTGAGCAGACACTATCTTCCTTGGACTTTTGGTGGAAGTCTTTTTGCCTCTTCGCACCCCCCTTCCCTTGCCAGGCCTGACGTTCATTTTTGACCTTCTAG	1.98557	1.90871	3.15048	1.28956	1.29299	1.3993
ENST00000564074:3662020	0.013508	1	3.38	2.11	1.6	up	3662020	318	ENST00000564074	1777	havana:sense_intronic chromosome:GRCh37:16:56334528:56336816:1 gene:ENSG00000260198 gene_biotype:sense_intronic transcript_biotype:sense_intronic	ensemble_ncRNA	RP11-441F2.2	chr16	56334528	56336816	+	GGCTGCCAGTTGAACCACCAATGTGTGGAGTTTTACTTAAGCCTCATTTTATAAATCAGACCATTTGACTTGTCTCCCACTAACTTGTCAAAGTTCCAGCGAGCAAGTTTTAGTTCCAGAAGCCAGATGCTTGCCACTGCCAGCTCCCTGAGGTGGGCGTTCTCACCAGCCCCATTCCCTGCTGAGCAGCCACGGGCCCATCTCCCAGCCCAGGGCAAGGCCACATTTCCTCAGACCTCTGAGAGCTCTGAAGTCAGCCTGTGTGGCTGGGGTGGATACAGGCCAGCTGAAGTGGACAGAGGATACCGGTGAACAATA	1.75289	1.95564	1.55885	0.82279	1.28509	1.13693
n364693:2490222	0.0135092	1	2.06	3.98	0.52	down	2490222	152	NONHSAT071843	1103	| NULL | lncRNA | Homo sapiens | Human lincRNA | BodyMapLinc | TCONS_00002942 | | -1.0542000 | -0.1969373	NOCODE4.0		chr2	78315855	78354932	+	ACTCAGGTTTCCAGCGGAGCCCATCCGAGCAGCACAGCTGCCACTGGGTACCACAACCCATGTTGCAGCCACGTGGCTGGCCCAGAAGCAGCAGGGAATGAAGGCTCACTCACCTCGGGATCCTCTTCGTAATGCCAGTTGTCGGTTCTAAC	1.20303	1.11221	0.81017	2.53585	1.9832	1.43717
n342219:3590387	0.0135281	1	2.1	3.65	0.58	down	3590387	450	NONHSAT041930	1350	| CR598733 | mRNAlike lncRNA | Homo sapiens | Human lncRNA | JounralRNA | 4709 | NULL | 0.0133504 | -0.3332188	NOCODE4.0		chr15	41576229	41601901	+	GTGATTATTTGAATGTCCCTCTCTGACTAGATTATAAATTCTAAGGATAGTGTGTCTATTTTTGCTTACCTTTTATCCCCAGCACCTAGTCTAACACTTTACAAATATATATTAAATTAATATTTTGATAAGTTACTCAAAGTGCTACATAAAACAAAATTATAGAAAATAGTACTTTGGTAACTGTTTCGTTTTATCATTGCTTTCATTATTTCTCTGTTAACCTCAGTTTACAACTGAAAAAGACAAATTGTATATTATTCAGGCAATTTATTAAACATTACCTATAGAATATTATGATCTGTATTTTACAGAAGTTAAAAAGTGATGTATTAGTATTCATAACAACTGCTCCATGCAGGAGTAATAGAAGTCAACATTAAGCCCAACTCTATTTTC…	1.39831	0.82034	0.97781	1.62308	2.28258	1.71532
ENST00000543103:3662537	0.0135569	1	3.37	6.44	0.52	down	3662537	131	ENST00000543103	1896	cdna:known chromosome:GRCh37:16:57114731:57117432:1 gene:ENSG00000140853 gene_biotype:protein_coding transcript_biotype:retained_intron	ensemble_cDNAncRNA		chr16	57114731	57117432	+	GCCACCAGTCCCCTGTTGTCTTTTGGGTTCCCTGAGAAGGTAGTGTGGGAGACTGTGTCCCCTGACCTTGGCCTGAGGAAGGGACCTAGGAAACTCTCACACCCATTCTCATGGCCGTGTTTCTCTTTCCC	2.37933	1.53629	1.29539	2.56765	2.72943	2.74082
ENST00000488628:2986861	0.0135807	1	17.08	10.92	1.56	up	2986861	111	ENST00000488628	626	cdna:known chromosome:GRCh37:7:890804:892461:1 gene:ENSG00000164828 gene_biotype:protein_coding transcript_biotype:retained_intron	ensemble_cDNAncRNA	SUN1	chr7	890804	892461	+	ATATTTTTTGAGGAGACTCTTGACCCACCGATGCAGGCTTTGGTGAAGTGTGTGGCTTGGGCGTCCCCACCGTGCTGTCACTGCAGAGGCTGGTCCCTGGCGTCTGTCTGA	4.15841	4.23352	3.94993	3.56061	3.43968	3.28492
ENST00000526646:3319360	0.013593	1	4.97	3.05	1.63	up	3319360	103	ENST00000526646	815	cdna:known chromosome:GRCh37:11:8056993:8061265:-1 gene:ENSG00000254921 gene_biotype:antisense transcript_biotype:antisense	ensemble_cDNAncRNA	RP11-236J17.6	chr11	8056993	8061265	-	CATGGGCTGTCTTCCAGGGTGCCCATCCTTCATTCCATCCCACTGGACCCTGCTTCAGCCGTCAGACACCTCAGGGAGGGCCTGCAGGTTGCCAGAGTAACTG	2.27309	2.04308	2.63639	1.48356	1.55451	1.80543
n377461:3945175	0.0136226	1	4.61	2.52	1.83	up	3945175	752	NONHSAT086652	1790	| NULL | lncRNA | Homo sapiens | Human lincRNA | BodyMapLinc | TCONS_00029595 | | -0.6467180 | -0.1707729	NOCODE4.0		chr22	38434972	38437901	+	ACAGGACGTTCGTGACCCACCTTGCGCCCCCCAGGGAGTGGCAGGACCCTCCCGTCCCCAGCCTCCGCGCCAGGCCTCGTCCCTGCATGGGACAAGAGGCAGCCCTCCGCCATTTCCCGCGGCCCTTGCCTCCCGGGAGCGGCTCCCCTCTGACGACTGAGTGGACTGCGCTTGAGGGGGCCGCCGCTGGGAACCAGCCCCTCCAGAAAGAGCCGTCTCTGCACCCGCTCCCACCCGTGGGAAGCACCAGATGGGGCTGTCTCCCGAGACAAAGCCTAAAACCAAATGTACCGGAATTTTTGGAAACTGAAACACAACTTGTCCTAGATAGGAATGTCAGGAAGCCAGCGAGAGAATGAAGAGTCTGCCGTCCGGGGACACAATTTCTGTCCACTGTCC…	2.71573	2.06405	1.81167	1.17013	1.57159	1.27573
ENST00000453972:3898630	0.0136637	1	1.85	3.18	0.58	down	3898630	196	ENST00000453972	519	cdna:known chromosome:GRCh37:20:15532802:15533530:-1 gene:ENSG00000225181 gene_biotype:antisense transcript_biotype:antisense	ensemble_cDNAncRNA	RP11-388K2.1	chr20	15532802	15533530	-	GAGGGTAACCCATGTAGGCAACTGAGGCTCAGATTTTTTCTGAGGACTCATATAGGACATTCTTAAAACAGTGCCAATGAGGGACTGAGATACCAGATTATTTATTCAGTGAATCTTCTCCCATATTGATTAAGGGATGCCCTTGGAGGCATTAAATTCTTGTCACTTCTAGGCTGCTATTCACCAGAACTGAGTA	1.05507	0.67073	0.93381	2.08602	1.40057	1.50607
n339086:2522369	0.0136734	1	3.59	2.07	1.73	up	2522369	394	n339086	1521	| BC033565 | mRNAlike lncRNA | Homo sapiens | Human lncRNA | JounralRNA | 1516 | NULL | -0.8382260 | -0.2115130	NOCODE3.0		chr2	201593648	201598832	+	ACCCAAGAGTCCTCCGTCCAGTATAAGAAAAAGAGAGGGAAACAGTGCCCCGTTAGACCAATGTGTCAATGGTAGGATCAGACATAGATCCCAAAGGAAGTGAGTCTTGGGTGAAAGCCAAGGCCGTATGGACCACCCAGTGCCAACTCTGAGGTTCTGAACTTTATTTTTACTAAGAAAAGGGCAATTTCCTCACAGCACTAGGCAAAAATGGAAAGCTATCCTGGCACACAAGTATAGAATGCCACCAGAGACAAGCAGCTGGAAGAAAAAGCCAGGCCACCAGCAACAGAGACAAAGAACTGTGAGCTTGAGAGGCTATGGCAGATGGTGAGGGAAGGACAGTGAGGGAGAAAGAGACTCAGATGCAGCAGAGGCTCAGTGGCTAGACTTA	1.48346	2.12369	1.93709	1.33038	1.13675	0.68952
n342078:2915476	0.0136912	1	3.46	2.1	1.64	up	2915476	85	NONHSAT113793	1758	| CR625798 | mRNAlike lncRNA | Homo sapiens | Human lncRNA | JounralRNA | 4559 | NULL | -1.2684100 | -0.2009838	NOCODE4.0		chr6	84562077	84563835	-	CCATGTGTCGAAGGGCGATTAACATTCGCTCGACAAAACCCTGTCCCGGGCCATTTGGGAGTTGCACGCGTTCACACCCGGGGCT	1.55141	2.2112	1.61683	1.08962	1.16491	0.9743
ENST00000549436:2508742	0.0137727	1	8.8	17.67	0.5	down	2508742	289	ENST00000549436	842	cdna:known chromosome:GRCh37:2:144276847:144461529:1 gene:ENSG00000075884 gene_biotype:protein_coding transcript_biotype:retained_intron	ensemble_cDNAncRNA		chr2	144276847	144461529	+	TGCGTACATCTCGTATTTTCCCTTGTAGCTGAACTAGGTCTTTCTGCAGAAGCTGGAGAATGTGTTAGGGATAGGAAGGACAATCTACAAAAGGAACTTCTGAAATAACTTATTTTTCAAGGCCCTTTCAACTAGTATATGTTTGCTGATTGCTTGTCAGAACCATCGCCTGGACCCTGGGATGGGTCATCTTGACTTTGTTATCTAACATAATGAAAGAACATGAAATGATTCAGACATGGATTCAAAACTCAGCCCCACCATGTACCACGTGCTGGGGCCACAAATA	2.79079	3.43699	3.25837	3.90215	3.67635	4.79252
ENST00000504382:2818419	0.0138071	1	3.87	7.95	0.49	down	2818419	76	ENST00000504382	526	havana:lincRNA chromosome:GRCh37:5:82236277:82236802:-1 gene:ENSG00000249857 gene_biotype:lincRNA transcript_biotype:lincRNA	ensemble_ncRNA	CTD-2227C6.3	chr5	82236277	82236802	-	AACTGTGGCTGTCTGGTCATGGCTTCTCATCTCATGGAGCAGTGCCTTCCATGCTTCTCAAGACCATTCCACCAAG	2.31178	1.24325	2.2951	2.82724	3.41601	2.70028
ENST00000518081:3724606	0.0138409	1	2.06	3.29	0.63	down	3724606	123	ENST00000518081	449	cdna:putative chromosome:GRCh37:17:45407217:45417454:1 gene:ENSG00000178852 gene_biotype:protein_coding transcript_biotype:processed_transcript	ensemble_cDNAncRNA	EFCAB13	chr17	45407217	45417454	+	GGAAATGTAAAGTAAGCCTGGAACATCTTGTCTTCCGGAGATAAGGAAACTATTAATAAAAAAGACTACTATCAGGGATTCATCAGAAGGACTCAAGAGCCTACTGGAAGAGTCTCCCACCTT	0.73972	1.04683	1.34007	1.76197	1.75538	1.64542
ENST00000518743:3091973	0.0138754	1	2.3	3.6	0.64	down	3091973	77	ENST00000518743	568	cdna:pseudogene chromosome:GRCh37:8:29076422:29076989:1 gene:ENSG00000253770 gene_biotype:pseudogene transcript_biotype:processed_pseudogene	ensemble_cDNAncRNA	HMGB1P23	chr8	29076422	29076989	+	AAAGAAATGACAAGCTCCGTCCCTACTACATGGAACACAAAAAAGAAGTTCCAGGATCCCAACGCACCAGAGAAGGA	1.05351	1.13737	1.41586	1.63244	1.98164	1.9467
ENST00000481203:2633797	0.0138831	1	4.78	2.64	1.81	up	2633797	1045	ENST00000481203	3271	cdna:known chromosome:GRCh37:3:100461320:100467807:1 gene:ENSG00000114354 gene_biotype:protein_coding transcript_biotype:processed_transcript	ensemble_cDNAncRNA	TFG	chr3	100461320	100467807	+	CTGGTCACTTCTATTCCGAAAGTTAGTTATGAAGTACAATCCAGGATTAAGGTGGCATCTAAATTTGGTTAATTTCTGTGCTACCTTTTATGCTATTAGTCTAAATCATTAAGAAAGCATTTAAGAAACTTTTGTAAGCGTTTCTTTTTTTTTCTTGTCATATTTGGGAATAGGATAAATAGCTTAAAATAGTTGAGCTGATTTTTATTTGTATTCTTTTTTTATTATAAAGAAACATTTGCTAGGAAATAAGCTGGATATAAACATAGTTGTATCTCCTTTAGTGCTACCCAGCACTAAAAACTTAGACACGTATAGGGCTGAGCAGCTGGTATAATAGAGTGGGCTCCGTCTCATTTTCTAAGCCTGTGAGTCCTAGCTGCCTACTGCAGCTCGATT…	2.49852	2.43578	1.82773	1.01119	1.51003	1.68769
n341329:3025794	0.0138941	1	2.13	3.67	0.58	down	3025794	197	NONHSAT123509	1678	| AK057422 | mRNAlike lncRNA | Homo sapiens | Human lncRNA | JounralRNA | 3798 | NULL | -1.1252900 | -0.3189714	NOCODE4.0		chr7	134883152	134884924	+	GGAGGCTTCGAATTCCTCTGGCTTATTTGAAAGCCACTTGTAACACTTCCCCAGCAGGAGCAAACAATAAAACACTGAGAAGTACAAAGGTAATACTTCCCTCACAAGTCAAGATAGCAAGGAAGGCATCTGGTACAGAGAAGAACTACCTTTACAATGATAGGGCAGTTTACGCCAAGACAGTGATGGACCTAAGC	0.95052	1.14056	1.17727	2.02347	2.22522	1.38372
ENST00000412906:3933414	0.0139139	1	17.65	9.25	1.91	up	3933414	199	ENST00000412906	952	havana:lincRNA chromosome:GRCh37:21:43429303:43444975:1 gene:ENSG00000237232 gene_biotype:lincRNA transcript_biotype:lincRNA	ensemble_ncRNA	ZNF295-AS1	chr21	43429303	43444975	+	CTTCCCGGCGGTCCCGCAGAGCATAGCACCCTCCGCCGGCCAGGAGCCCTGCTGCTCGGCCGGCGACCGTCTCCCCGCTTGGAGGAGCCCCCTTCCCCCCGTCCGAGGTCCGCGGCTGGAGGGGCAGGGAGTCAAGACGCCACCCGTGCCGGCCTTAGAGACGCCCGCGGCAGCCCCGCCACATCTCTTCCCGGCTTTT	3.57157	4.22341	4.69152	3.49266	3.1317	2.93641
ENST00000551073:3620333	0.0139694	1	3.39	2.05	1.66	up	3620333	178	ENST00000551073	826	cdna:known chromosome:GRCh37:15:42279076:42282400:-1 gene:ENSG00000188089 gene_biotype:protein_coding transcript_biotype:retained_intron	ensemble_cDNAncRNA		chr15	42279076	42282400	-	ACTTCTCTGGCTATGTTCACTGGGCCAGGCACCTCTCTCCCCATGGTGTTTTCCACATTTGGTGGTGTCGTCTTGAACACTGTATGTGTCTGGCAGCAGGGAGTGGTGTGGGTACTTAACTCACTGCATCTGTACAGTCATTCTATACAGAATCTGTACAACAGTCCTAGCAGGTAGA	1.46705	2.0589	1.75938	0.90531	1.33489	0.87312
ENST00000468744:2438595	0.014003	1	16.52	28.84	0.57	down	2438595	81	ENST00000468744	699	cdna:known chromosome:GRCh37:1:156778995:156783903:-1 gene:ENSG00000027869 gene_biotype:protein_coding transcript_biotype:processed_transcript	ensemble_cDNAncRNA		chr1	156778995	156783903	-	GCTGAAGGTGGGGATCACGCCTCTCGCTGGTGACCCTGGCCGAGGAGCGGGAGATAGTCTGATCCCTAACGGCGCCCTCCA	3.65677	3.90216	4.64545	4.67538	4.99353	4.8169
ENST00000598091:2455299	0.0140296	1	2.84	4.56	0.62	down	2455299	93	ENST00000598091	720	cdna:known chromosome:GRCh37:1:214139475:214160973:-1 gene:ENSG00000230461 gene_biotype:antisense transcript_biotype:antisense	ensemble_cDNAncRNA	PROX1-AS1	chr1	214139475	214160973	-	AAAGGCACATTTCTCTAAGCCTCTGTCTCTGGACACTTGTCACGTGGACCTGGCCCCTCTCATTTTCGGTGCTCTTGAGGACTCCCACGCCTT	1.55827	1.50838	1.43694	2.31629	2.4291	1.81615
ENST00000480646:4041948	0.0140335	1	7.73	3.4	2.27	up	4041948	91	ENST00000480646	614	cdna:known chromosome:GRCh37:1:1324726:1326384:-1 gene:ENSG00000221978 gene_biotype:protein_coding transcript_biotype:retained_intron	ensemble_cDNAncRNA		chr1	1324726	1326384	-	CTTGTCATCTGATGAAGGTGTTATAGTGTGGGGCCATAGATGATACACGTCATCAGACCTAGAGTTCAGTGTGATGCAAAGGGCCTGTCTG	2.16368	3.194	3.58025	1.82404	2.2489	1.24966
n341288:3017511	0.0141812	1	8.16	4.11	1.99	up	3017511	241	NONHSAT122584	925	| BC061919 | mRNAlike lncRNA | Homo sapiens | Human lncRNA | JounralRNA | 3757 | NULL | -0.8636130 | -0.1977145	NOCODE4.0		chr7	104581652	104602781	+	CTGTTGAGCTCATGAACACGCCGAAGTTGCTGCGCTCCAGAAATGTGGAAGTTGGAATGAAGAGCCACCACTGCTGCCACCAACATGAAGCTTGACCAAGCAAGCCAAGAAAAGATGGCCAAGAGCCTCTGCCTTCCTTCTGCCTTCTGCAACGCAATGGTGAGCTGCACATCCACAACTTGAAGGGAGTCTGGGAAATGCAGAGTTAAACTTTCTAGCCTCTCTAAGCTTTCAACTGTTA	2.92438	3.67275	2.51347	2.06425	1.71727	2.31401
ENST00000557060:3539855	0.0142801	1	4.13	2.28	1.81	up	3539855	607	ENST00000557060	3203	cdna:known chromosome:GRCh37:14:64540706:64567078:1 gene:ENSG00000054654 gene_biotype:protein_coding transcript_biotype:retained_intron	ensemble_cDNAncRNA		chr14	64540706	64567078	+	TCAGACACTCTTGTTGGCATACGGGAGAAGGTGAAGAAGTTCTCTGTAGTATCCTGATTTCTGAGGACTTTCTCTGAAGTTTTGAGAGCATGCTGTTTGGCACTCCTGGTCTCATTTTTAGAACTGTATTTTTCCGCATTTCAATTACTCTTTTGCTCTAAAACAGTATTTCCAATGACATGAAGAGTTGTGTTAGCAAGTAATACTAAGAATTTGTACTACTTGATTATAACTGGTTGAATGAGACATTTTCAGTTGTCTTTTCTGACGTCAGTTTCCATTTCATACTTGAAAAAATAAGTTGCAATGGGTCTTAAGACAAAAGGAAGAAAATTGAAGCAACTTACAATTTTTGTGACTTACATGTAACCACCAGACACTTTTTGGGCTCATTTTATA…	2.12781	2.22317	1.79348	0.79542	1.74427	1.049
ENST00000482860:3027024	0.0143045	1	5.91	3.53	1.68	up	3027024	515	ENST00000482860	2599	cdna:known chromosome:GRCh37:7:139100871:139107902:1 gene:ENSG00000146963 gene_biotype:protein_coding transcript_biotype:processed_transcript	ensemble_cDNAncRNA	C7orf55-LUC7L2	chr7	139100871	139107902	+	GTCAAACGTTTATGTCCTCTCCATGCCATTTCCACCCTCACCATGCACCCCCACCCACCCCACAAGTTAGTTTGTGACCTGGTGGAGGCTATAAAAGTGTCTTACCTTGTGGGTTTTTTTCTTTTCAAAAAATGTCTTTATTTTGCCAGCACCTTGATCGTATATTTTCTGGTTTTTCAGAATGTTTTTCGTTCTCTATTTCTGTGTATTCATTAGAAATACATTTTTTTTGCAATCTGAGTCAAGTTCTCAAAAATGATTTTCGCAAGTGTTCTTTCTCCCAAACTGTTTGCTCCTTGAATAGAGAACTGTCTTACTGTGTTTGTTTTGTCTTGCTCTCTATTGCCCAGGCTGGAATGCAGTGGTGTGAACACAGCTCCCTGTAGCCTTGACTTCCTG…	2.63754	2.81345	2.2546	1.56877	2.14971	1.76109
ENST00000457899:4037465	0.0143128	1	52.46	33.38	1.57	up	4037465	103	ENST00000457899	1178	cdna:pseudogene chromosome:GRCh37:13:19956348:19957525:1 gene:ENSG00000231184 gene_biotype:pseudogene transcript_biotype:processed_pseudogene	ensemble_cDNAncRNA		chr13	19956348	19957525	+	GGCCGCCTTTCCTTTCGCAGGGGCAGCGGGGTGTCCTGGAAGCCCCGGAGCTTCATGGAAGCCTGGGAGGGCGGCGGAGTGGGGTCCGCAGCGCGGTGCCCAG	5.89696	5.46769	5.78094	5.12691	5.02231	4.97353
n332889:3963305	0.014363	1	6.01	9.78	0.61	down	3963305	274	NONHSAT087159	622	| AF086048 | mRNAlike lncRNA | Homo sapiens | NULL | H-invitational v7.5 | HIT000066927 | http://h-invitational.jp/hinv/spsoup/transcript_view?hit_id=HIT000066927 | -0.6945830 | -0.0927609	NOCODE4.0		chr22	44882172	44882794	-	GGAACCACGCACCTTCCTCTGTGGAACTGTGGCTGCTTTCCCCCTTCCTCATCCTGTTCTTCATCTGCCCCAGCCTGTGAAGGGAACTCCTCGTGCCTGGGCAGGCTTATGGGTGCCGGGAGGCTGGGGAGCTGGCTCACGCTCTGAGTGGGCTTCCCTGGCCAGTCCTGTGCCCCATCACCAGCCTCGCTCTGTGGTCTTTGCCCTGGTGCACTGGGCGGTACCACTTCACCACGTCTTTCAGTGGTCCTTCCGTGTGTTCCAAAGCTTCTGG	2.60982	2.64689	2.51942	3.19827	3.00906	3.61859
ENST00000524610:3343327	0.0144291	1	2.63	4.18	0.63	down	3343327	116	ENST00000524610	411	cdna:known chromosome:GRCh37:11:86142632:86333909:1 gene:ENSG00000254733 gene_biotype:processed_transcript transcript_biotype:processed_transcript	ensemble_cDNAncRNA		chr11	86142632	86333909	+	AACGAAGATGCAGTACGGTTTATTAGAGATAAACGGCACGGCGCTTTTAACAGCAAGCAACTTTTGTATTTGGAGAAATATCATTCTCAAATGCGGCTTCGCTTTGTGTCCGGAAT	1.40127	1.41869	1.35977	1.87699	1.92422	2.39525
n342743:3317005	0.0144333	1	3.91	2.27	1.72	up	3317005	154	NONHSAT017417	597	| AF085962 | mRNAlike lncRNA | Homo sapiens | Human lncRNA | JounralRNA | 5246 | NULL | -0.8778610 | -0.2183834	NOCODE4.0		chr11	1709526	1710286	+	CCTGACTGTGAGCTGTTGTGACGTTGCCACTTTGCTCGGAAAGGACCCCTTACCTTTTATTTCCCTTGCATTTCTTTCAATTCTACCATTGACCATTTCTCATACGTGTGGTCATCATTGTATTTCGCCCCCATTTTGTGAGGTTTAGTGTATT	1.89535	1.57494	2.4419	1.01981	1.23585	1.31207
ENST00000480447:3873900	0.0145217	1	3.93	8.86	0.44	down	3873900	77	ENST00000480447	651	cdna:known chromosome:GRCh37:20:2636805:2637864:1 gene:ENSG00000101361 gene_biotype:protein_coding transcript_biotype:processed_transcript	ensemble_cDNAncRNA		chr20	2636805	2637864	+	GTCAGCGACATTGGATGCCTTCCCTCTGCCTCTGGGAGCTATGGGTTGGCATGCATTGGGGTAGAGATCCAATCTGG	1.95883	1.98832	1.97919	2.18898	3.44756	3.81677
n380794:3414290	0.0145628	1	4.92	3.14	1.56	up	3414290	183	NONHSAT028157	717	| NULL | lncRNA | Homo sapiens | | EnsemblNoncode | ENST00000547954 | | -1.2119700 | -0.2456604	NOCODE4.0		chr12	50318140	50320272	+	CTGTCTCTTCCAATGGGTCGGCATCCACCCTGACACATTAAAGCCAAAAGGAACCTTAAGCTAGGGAAGGGGCTCCAGAACTTTAGTGAAAGATTCAAACATGTCCACTCAACTCAATGGAGAAAATACAATATTCAATCAATGGTGTTGGGATGCCTGGAATATTGTTGGAGAGGGATCATA	2.52101	2.21181	2.16096	1.78961	1.69027	1.49387
n368639:2908661	0.0145679	1	2.48	4.12	0.6	down	2908661	437	NONHSAT112968	1582	| NULL | lncRNA | Homo sapiens | Human lincRNA | BodyMapLinc | TCONS_00011169 | | 0.3515540 | -0.2601184	NOCODE4.0		chr6	44698854	44705091	+	TGACTGTGGTGTCTCAGGACTCTGCGACCCAGGATCATCATTGTGACCATCTTCCTAGTCTTCACTGCTTCCTTTACACCTCAATTCTGAGGACCTGCTCTGAGCCGCACACGGTTCTGGGCTCTAGGAATGGCGGAGGACTTGGGTGCCACGAGAGCACCAGGTAGTAGCTCCAGCTCAGCCTCCCCTAACCCTGACTCAAACAAAACCATCAGATGCATCCCCTACCACTATCTATCTGTCTGAGGATTCTCAGAACCTTTCCACTGGTGGGAATGTAAAGTGATGCAGCCCTGCGGAAAGAAGTTTGGCCATTCCTCAAAAGTATATTATATAGAATTACTATATGACCCGGCAACTCCCCTCCTAGGCATATGCCCAAAAGAATTGAAAGCAAGG…	1.05123	1.59901	1.28953	2.28898	1.81133	2.00131
ENST00000448991:2957443	0.0145875	1	3.1	1.97	1.57	up	2957443	124	ENST00000448991	521	cdna:known chromosome:GRCh37:6:52804524:52810263:-1 gene:ENSG00000243236 gene_biotype:pseudogene transcript_biotype:processed_transcript	ensemble_cDNAncRNA	RP1-214M20.2	chr6	52804524	52810263	-	AGGAAGATAGTGCTGCTCTAATGGCAGCAGGTTGCGTGATGACAAACATGATGATCCAGTCACAGCACCAGCATGTGCTGTCTGCAGAGGATAATAGAAGCAAACTGTAGATCCCAGGAGCAAA	1.49407	1.50518	1.89232	1.16633	0.79459	0.9868
ENST00000490439:3025965	0.0146066	1	3.83	2.22	1.72	up	3025965	96	ENST00000490439	653	cdna:known chromosome:GRCh37:7:135329647:135333473:1 gene:ENSG00000155561 gene_biotype:protein_coding transcript_biotype:processed_transcript	ensemble_cDNAncRNA	NUP205	chr7	135329647	135333473	+	ATGGAGGAGGTCTGCTATTATGCTGATTCTTATTGCTGGAGTGGGCCTCTGTGACTGATGGCCATATATTGGATCCCTTAGGTGGAAGGAAATAGA	2.39851	1.56521	1.81622	1.2176	1.14191	1.10175
n338009:3956375	0.0146568	1	3.72	2.34	1.59	up	3956375	1037	NONHSAT084646	3045	| AL122113 | mRNAlike lncRNA | Homo sapiens | Human lncRNA | JounralRNA | 396 | NULL | -0.9252970 | -0.2111409	NOCODE4.0		chr22	28416308	28419341	-	TTCCAGGTAGCTCGATCCCAGCAGAGCAGGAGCTACACTGACAATCTGCCAGGTGCAGTCCTCGCCTGTGAGGCAGGAAGCTGCAGCCCAGAGGGGTTGAGGGGCTCACCTGAGTGAGTGTGAGCAGGTGAGCAAGTGAGGGGCAGAGGCAGGATTCCCCCCAGGGCAGCCTGACCGCAGAGCAGCACAGAGGGCATGGCAGGTGAATATGCGCAATAAAGACATCCTGAGAAGGTGAGGACCATGTGTCTGATCAGAAGAGAAATGACGGGCTGAGAAATGGCAGCCACACCTTGAATGAGCTGCCACCACCGAGGACCCTCCCTGACCCCTGTAGAACTCTGACCTGGGGACAGGGTCTTCACAGATGGCCCCTGGACTGGTGCTCTGTGCAGTGTC…	2.1586	1.64322	1.87057	1.38138	1.08835	1.21081
n380177:3115589	0.0147503	1	6.13	3.41	1.8	up	3115589	284	NONHSAT129051	1535	| NULL | lncRNA | Homo sapiens | | EnsemblNoncode | ENST00000521951 | | 1.3008300 | -0.2267228	NOCODE4.0		chr8	128806802	128952700	+	CCTAAGGGTCTGTACATTTTCCACATACTTTCCATATCTTTAGAGGCCTGACCAAAGCAGATCTTTTCCTTTCTTCTAGGTAAGTCCAAAGGCACCTGCCTGCTGGGCCCACTGTTTTCTAACTTTCCTAACTTTCTGATCCCTTGGAGGTGATAATCAAATATTCTAGTCTGAGGCATTGGGATACATGGTGCTAGGTTCTGAGACTCTGCGTCAGGCCTGAACCCTGCATTTTGTGGAGGTGGGTGGGAGAATGTTCCCCTGGGGAACATGCCTAGACACGG	2.23871	2.91304	2.74012	1.47189	2.28142	1.59165
ENST00000595383:3252733	0.0147884	1	3.13	7.15	0.44	down	3252733	550	ENST00000595383	624	havana:sense_intronic chromosome:GRCh37:10:77402234:77402857:1 gene:ENSG00000268659 gene_biotype:sense_intronic transcript_biotype:sense_intronic	ensemble_ncRNA	RP11-310J24.3	chr10	77402234	77402857	+	GCTGTTTCTGGTCACTGTAGGGTTAGCTCTTGGCTGGTCTTTTGGGAGGTTTTCCCAGTCTGAAGGGCAGTGGAAACCTCTGCTGATTCCCTATGCAGTGGATGAATTTTTGGCTAAAGTTGTCTTAGTTCCTGCCTTATTTACTGGTATAGCAAGTTGGTGTATGTGGCATAGGTACACCTTGCTTTATGTGAAAGTCACACCAGAAGGGCAGTAAAGGGGAAACAGTGCTAACTCTAGAGTTAGCAGACCCAGGCTCTGGTTCTCACATGGCCTTTGCTCCCTCAGGCTTCCTAGTGTTCCCATGATCTTTTGCTGAATTACTTCAAAATCTAGGGATTTGAAACAAGCATGTCATAAGCACATGTATTGTGTGGGTCAGGAATTTGGAGAGGCCAC…	1.43606	1.81343	1.68391	2.65109	2.11321	3.7134
ENST00000415399:3035458	0.0147894	1	32.16	60.74	0.53	down	3035458	104	ENST00000415399	636	havana:lincRNA chromosome:GRCh37:7:1778619:1781927:-1 gene:ENSG00000236081 gene_biotype:lincRNA transcript_biotype:lincRNA	ensemble_ncRNA	AC074389.9	chr7	1778619	1781927	-	AGCATCTGGAATCACTCCACTCCCACCACGACCGCCCAAACCCACCTCCAGCGGGGACGACGCCCAAGGTACCACCTGGTCTCCTGGCACCCACAATCCATTCT	4.75798	4.73055	5.61047	6.16361	6.14896	5.43439
ENST00000491280:3377188	0.014824	1	3.34	2.08	1.6	up	3377188	54	ENST00000491280	339	cdna:putative chromosome:GRCh37:11:64597864:64599954:-1 gene:ENSG00000171219 gene_biotype:protein_coding transcript_biotype:processed_transcript	ensemble_cDNAncRNA	CDC42BPG	chr11	64597864	64599954	-	TCAAGATGATGGGCCTCACCCCAACCCCTCTGGAAAAGCCTGTCCAGACTGGGA	1.6377	1.71869	1.84827	1.41586	0.8316	0.93472
ENST00000419211:3026073	0.0148375	1	4.05	2.06	1.96	up	3026073	133	ENST00000419211	804	cdna:known chromosome:GRCh37:7:135611203:135617629:1 gene:ENSG00000224746 gene_biotype:processed_transcript transcript_biotype:processed_transcript	ensemble_cDNAncRNA	AC015987.1	chr7	135611203	135617629	+	TGGGGCACCACCTCGATGAAAAAGCTGACAAGTTCCTGCTACCCAGAGCCCTGCAGTTGCCACAGCTCAATCTCTTCTCAACCTGGTGCCCAGCTTTTCCTGTTGATTCTGCAACTAGGCCAGTCATCTTTTC	1.37453	2.64598	2.06736	0.83422	1.25548	1.04893
ENST00000463783:2713081	0.014869	1	2.69	5.69	0.47	down	2713081	943	ENST00000463783	4161	cdna:known chromosome:GRCh37:3:196662278:196669431:-1 gene:ENSG00000114503 gene_biotype:protein_coding transcript_biotype:retained_intron	ensemble_cDNAncRNA		chr3	196662278	196669431	-	GAGGCAGTCAGTTACCAGTTTCTTGGGCGTCTTTCAAGAAGTAACCCTGTGGGTGTGCGGTAGTGTATTTCATGTGCTGTTTTTAAAATCATTTTTTTATTTTTTATTGTTCCATTTCAGCATATGTAGGTCTTTTTTTAAAATAGCTGTACAGCTGGGCATGGTGGCTGGTGTTTGTAGTGCCAGCTGCTCAGGAAGCTGAGGCAGGAGGATCAGTTGAGCCCAAGATTTCAAGGCTGCACTGAGTTGTGACTGTGTTCCAGCGGGGGTGACGGGTTAAGACCCCATCTTTAAAGAAAAAAACTTTTAAGTAAATAGCTGTATAGTATTTCATTATATAGATGTATATAACCTGACTGTATAGGTACAAACCAAAACTATTTACTTTGATCATTTAAT…	1.22293	1.80144	1.26198	3.1683	2.38743	1.91237
ENST00000518523:2883680	0.0148788	1	2.98	5.89	0.51	down	2883680	67	ENST00000518523	1670	cdna:pseudogene chromosome:GRCh37:5:157411666:157416998:-1 gene:ENSG00000253743 gene_biotype:pseudogene transcript_biotype:unprocessed_pseudogene	ensemble_cDNAncRNA	MARK2P11	chr5	157411666	157416998	-	TGGAGCCCAATGAGATAACATGGGAATTTGGCAAGGTGCTCAACACAAACAGCTGCCAGGGCGAGCT	1.65867	1.26003	1.7898	3.15085	2.13399	2.30917
ENST00000419151:3712343	0.0149142	1	12.65	19.64	0.64	down	3712343	116	ENST00000419151	400	havana:lincRNA chromosome:GRCh37:17:16891643:16893491:1 gene:ENSG00000230969 gene_biotype:lincRNA transcript_biotype:lincRNA	ensemble_ncRNA	AC104024.2	chr17	16891643	16893491	+	GTCCTGCCTGATATAGTAACCGGGAAAGGGATGAATGTGATGCAATGTGCTCTTGTAATGGAGCATCACAGAACAGGTCAAAGACACAAGCCACACAGCAACGAGCGCGGACAGGC	3.87812	3.64119	3.54263	4.20734	4.24427	4.38021
n371699:3233241	0.0149954	1	5.31	8.89	0.6	down	3233241	100	NONHSAT011155	1845	| NULL | lncRNA | Homo sapiens | Human lincRNA | BodyMapLinc | TCONS_00017727 | | -1.1212800 | -0.2969486	NOCODE4.0		chr10	5558892	5565140	-	CCCTGATGCCATCCGGGGCTCTCCAGAAGACTGTGTCAGCCACATGTCCGAATCCCTTGGTGCTCCTGTCTCCTGTGACTGTCCCTGTATTCCTTCATGA	2.21547	2.58144	2.46093	3.48424	3.04245	2.85649
ENST00000377192:3435421	0.0150173	1	3.68	2.41	1.53	up	3435421	122	ENST00000377192	1519	cdna:known chromosome:GRCh37:12:123081790:123089634:1 gene:ENSG00000184445 gene_biotype:protein_coding transcript_biotype:retained_intron	ensemble_cDNAncRNA		chr12	123081790	123089634	+	GCACCCGGCCTAATATCTGATTTTTAAAAGGCAATAATTAGCTTTGATGACAGGTAGTTTGTCTGATTTTGAGACTGGACAATGACAAGGTTAAATTTCAACAATGGAAGCATGTACCCAAG	1.75422	2.14642	1.74322	1.33391	1.20678	1.27348
n364907:2551138	0.0151014	1	3.25	5.48	0.59	down	2551138	387	NONHSAT070431	1453	| NULL | lncRNA | Homo sapiens | Human lincRNA | BodyMapLinc | TCONS_00003267 | | -0.9556460 | -0.2180482	NOCODE4.0		chr2	45148215	45162783	-	TGAGGACTGCATCCCACGTCACATCTGCAGCCACTCCCAGATTACACTGCAAGGGAGGGTAGATTAGGAGTGGGTAGGGAGTAGAGGGGTCTGTAGACACAGCAAAAGCAGCAAGCTGGTGTGGGAAAACCCAGAAAATATGTCTCAGAGACAGCCAGTGGCTGCACATACAAAAGGAAGGCACCTACCTGGAAGAGAAGGGGTTGTGAAGTTCTGCCCAGAGTCACAGCGCTGACGTCCTCAGAAGGTCTCCAGCCCTCTGCAGCAATCTATAGTATGCATCAGTATGGTTGGAAAAGCTTCTTCTATCAAGTTTAACAACTTTCTGGTGTAACTTCTGAGAGGGCTGATTGCTTATTCATGCGGAAGCAAGACGCCCAGTTCATT	1.90697	1.52785	1.64889	2.21721	2.93433	2.2096
ENST00000533669:3384560	0.0151075	1	3.33	1.95	1.71	up	3384560	85	ENST00000533669	908	cdna:known chromosome:GRCh37:11:83356773:83436433:1 gene:ENSG00000255311 gene_biotype:antisense transcript_biotype:antisense	ensemble_cDNAncRNA	RP11-160H12.2	chr11	83356773	83436433	+	TACCTACTATTAAGTATGGTCAGGAAAGACGGCATCTCATCCATGCGTATTCCAGACCTTCTAGTAAGACGCTCAGAGGAAAAGC	1.99577	1.57794	1.6114	0.74402	0.77192	1.38142
ENST00000521361:2969968	0.0151628	1	17.77	42.58	0.42	down	2969968	58	ENST00000521361	723	cdna:known chromosome:GRCh37:6:112040860:112141183:-1 gene:ENSG00000010810 gene_biotype:protein_coding transcript_biotype:retained_intron	ensemble_cDNAncRNA		chr6	112040860	112141183	-	ATGACAGCAGCATCGGAGAAAGCTAGTCAGCAGTGGCAGCAGCAAGGCAACAGACCAG	4.32153	4.77857	3.40115	4.81945	5.38612	5.92968
ENST00000418854:2549546	0.0151693	1	2.17	3.45	0.63	down	2549546	202	ENST00000418854	545	cdna:known chromosome:GRCh37:2:40146833:40332461:1 gene:ENSG00000227028 gene_biotype:antisense transcript_biotype:antisense	ensemble_cDNAncRNA	SLC8A1-AS1	chr2	40146833	40332461	+	GGAGAATTAGAACAGGCATTCCAGAACTTGTAATATAGAGGGGAAGAAAGAAAAAATGGCAGATGCCTCATTGATGGATCCACAAGTTTTGTACAAAAGCACACACCATTCTGATTGTCTCTATATTAACATTGTACTCACCAAACAGCTTTCTAAAGGTGACTGGAACAAGATAAATATCAACTGGATAATTACCTAAGGA	0.78562	1.24828	1.31636	1.88306	1.84713	1.64109
ENST00000490926:2622788	0.0151716	1	8.79	4.75	1.85	up	2622788	226	ENST00000490926	707	cdna:putative chromosome:GRCh37:3:50388628:50395891:1 gene:ENSG00000114395 gene_biotype:protein_coding transcript_biotype:processed_transcript	ensemble_cDNAncRNA	CYB561D2	chr3	50388628	50395891	+	GTACAGCGAACACCTCAACAGATGGCATGTGACTCGACCAGTATGCTCCTAGCTTGACAAGATTTTGGAAAATTTCACAGTACCTTCTCCGCTCGGCGTCTTGAGGGTCTGTGCCTGGCAGGCTGATGGTGATGGAGGATGGGGCACCCACATCGTAGCGCTTCACCGTCTTCTGGCATATCTTTACCTTCACCAGGAGGCTGTGCACCAAGTTCGCCAGCAAACC	3.17821	2.7976	3.46914	2.20038	1.82053	2.68962
n341572:3109901	0.0151927	1	7.28	4.09	1.78	up	3109901	1303	NONHSAT128083	2048	| AK095151 | mRNAlike lncRNA | Homo sapiens | Human lncRNA | JounralRNA | 4043 | NULL | -1.2726400 | -0.4146103	NOCODE4.0		chr8	103255836	103265561	+	TCACCTGGGATGATCTGCATGAAGATTCCTGGCCTCCACCAAAGACTTACTGAATCAGAAAGGAGGCAAGAGGATGAGGAATGCTTAAGAATCTGCATTAACAAACTTTACAAATGAATCTTACAACATACAGAAGCATGGAAACTACTGCCTCAAGGGATTATCTCAACTTGAGTTTAAACATAGGAATTGCTGACTACCTTTAAAATGTAAAAATAGTATCTTTATGGGAGGGATGTTGTTTGGGGGCAGCTACTAAATAGTGAAATCATTCCTTTAAAATACCCTCTCAAGTCTGCCCCAGTTATCCATTTTACTGGATAGTCTTGGTATCCAGATGATTTAGGGAAAAAAATAGTAGTAGCAAACTCTGAAAACACTCAGTAAAGTTCATTCTTG…	3.05857	2.47236	3.0733	1.67873	2.43851	1.99394
ENST00000475471:3226393	0.0153152	1	46.55	25.23	1.84	up	3226393	120	ENST00000475471	836	cdna:known chromosome:GRCh37:9:130939848:130941288:-1 gene:ENSG00000148337 gene_biotype:protein_coding transcript_biotype:processed_transcript	ensemble_cDNAncRNA	CIZ1	chr9	130939848	130941288	-	TGGGACTGAGGGCTAGGCCTGGAACCCAGGTCCAGGGCCATCCATGCTGGGGGCCTCAAGGTTCTGGCTGCGGACGGAGAAGGCAGCTCTTGGGCCTGGGGACTCTGGGAAATACAGCAC	5.44808	5.52089	5.6772	3.91321	5.02194	4.97228
ENST00000492969:2843697	0.0153234	1	3.58	6.91	0.52	down	2843697	206	ENST00000492969	295	ncrna:misc_RNA chromosome:GRCh37:5:177804925:177805219:1 gene:ENSG00000242341 gene_biotype:misc_RNA transcript_biotype:misc_RNA	ensemble_ncRNA	RN7SL646P	chr5	177804925	177805219	+	CGTGTCTGTGTTCCTAGCCACTCAGGAGGCTGAGGCAGGAGGATCGGTGAGCCCACGAGCTCCGGGCTGAAGTGCACAATGCTGACTGAGTGTGCACAGTAAGTTTGGCATCAATATGGTGACCTCCCAGGAGAAGGGGACCACCAGGTTGCCGAAGGAGGGGTGATCCGGCCCAGGTCAGAAGCAGAGCAGGTTGAAATCCCATG	1.59762	1.50178	2.42916	2.83113	2.38525	3.10937
ENST00000598814:3825211	0.0154397	1	3.93	1.86	2.12	up	3825211	110	ENST00000598814	550	cdna:known chromosome:GRCh37:19:18682668:18684600:1 gene:ENSG00000221983 gene_biotype:protein_coding transcript_biotype:retained_intron	ensemble_cDNAncRNA	UBA52	chr19	18682668	18684600	+	AACGTTTGTTATCTTCTACCTCAGTTGGCCTTTTGAGAAACTGGGGGTAGTGCTGGAGCTCCCCTGCAGAGGACACTGCCAGTAATATGGTCCGCAGAGCCTCTAACTGA	2.7365	1.47218	1.67671	0.95	1.16212	0.57673
ENST00000484368:2367468	0.0154827	1	3.98	2.2	1.81	up	2367468	193	ENST00000484368	1661	cdna:known chromosome:GRCh37:1:172362274:172413223:-1 gene:ENSG00000135845 gene_biotype:protein_coding transcript_biotype:processed_transcript	ensemble_cDNAncRNA	PIGC	chr1	172362274	172413223	-	TGGGCTAAGGGTACACGGACAATTAAGCAACTTAAGTGACTAGCCTGTGTCTGATTCCCCTGCAGTCATGTACTGAAAACCTCCTGACTTACTGTCTTTTCAACAGCCCTCTAAAAGTCTGACTTCTTTTAGCAGCTGAATGTCATTTGGACAAATGAGGAACTCATCTTGTGACCTCTGATGTCAGCCAGGA	1.93116	2.53094	1.52673	0.95457	1.41267	1.05047
ENST00000417928:3046546	0.0154878	1	7.23	4.25	1.7	up	3046546	68	ENST00000417928	299	cdna:pseudogene chromosome:GRCh37:7:38380301:38380599:-1 gene:ENSG00000226212 gene_biotype:TR_V_pseudogene transcript_biotype:TR_V_pseudogene	ensemble_cDNAncRNA		chr7	38380301	38380599	-	TCTACTAACTTGGAAGCGAAAATAAAGTCAGGCACCAGGCAGATGGGGTCATCTGCTGTAATCACCTG	3.01934	3.16607	2.39329	2.02929	2.00456	2.20979
ENST00000465006:2633215	0.0155203	1	2.88	4.71	0.61	down	2633215	128	ENST00000465006	554	cdna:pseudogene chromosome:GRCh37:3:98338909:98339462:1 gene:ENSG00000240827 gene_biotype:pseudogene transcript_biotype:processed_pseudogene	ensemble_cDNAncRNA	RP11-227H4.1	chr3	98338909	98339462	+	GAAGAGGCTCACCTCCAGAGTCCTCTGCTGCTAAAAGGAGGACTGGTTAGACCTGGGCAAGACCAATGTAATCACCAAAACCAGTGCCCATCAGCAGATCCAGAAGCTGACAAAAGATGGCCTGAACA	1.54495	1.23787	1.77384	2.41517	1.97078	2.28507
n383589:2469991	0.0155488	1	5.49	3.11	1.76	up	2469991	59	NONHSAT069186	1168	| NULL | lncRNA | Homo sapiens | | UCSCGeneNoncode | uc002rbr.2 | | -1.1605900 | -0.2295742	NOCODE4.0		chr2	11821585	11823451	+	AGGTGACACTCTGCCACTACACATAGGAAACCACCTGGAAACCCAACCACAGTGTCTGA	2.3195	2.15272	2.92438	1.2827	1.94153	1.71582
ENST00000430545:3163722	0.0156075	1	2.53	3.98	0.64	down	3163722	202	ENST00000430545	666	cdna:putative chromosome:GRCh37:9:17048917:17112813:1 gene:ENSG00000237153 gene_biotype:processed_transcript transcript_biotype:processed_transcript	ensemble_cDNAncRNA	RP11-132E11.2	chr9	17048917	17112813	+	TATGTCGGTATCTCTCTCCATGCTGTGCTGCGTGGGCTTTGGGAGCGGTGATGTGGACCATTTGAAATTGTCCTTGCTACCTCTTTAATGCATATTTTTATATTTCTATGCTCCACCCAAGTGCTGTAGTCTCTCAACTGCCTTCTTTTTGTTCTTCAGCTTTTATGAAGCTATTTTCAAGTGTGAGTAGTTGTCCAAATTC	1.02396	1.48236	1.51535	2.08956	1.91106	1.96179
ENST00000558409:3619368	0.0156824	1	8.49	4.24	2	up	3619368	63	ENST00000558409	432	cdna:known chromosome:GRCh37:15:40588766:40589920:-1 gene:ENSG00000137841 gene_biotype:protein_coding transcript_biotype:retained_intron	ensemble_cDNAncRNA		chr15	40588766	40589920	-	AAGGATGCATAATAGGGTTGGTGCTGAGCGGCTGAACCCCATCCCCGCTTTTGCTCCCCGCAG	2.83799	2.80816	3.66873	1.58035	2.07859	2.6005
n366698:2680226	0.0156996	1	2.09	3.69	0.57	down	2680226	63	NONHSAT090271	230	| NULL | lncRNA | Homo sapiens | Human lincRNA | BodyMapLinc | TCONS_00007180 | | -1.0842900 | -0.2252090	NOCODE4.0		chr3	64928164	64961877	-	CCTGAACTCATCAAGTCCCATAGCCCCTTTGTCTATGGACCTTCTGCCAGCATCTTCTGTAAG	1.08966	1.2795	0.81774	2.29045	1.91799	1.42855
ENST00000453168:2667781	0.015706	1	8.64	15.64	0.55	down	2667781	90	ENST00000453168	1888	cdna:known chromosome:GRCh37:3:31574130:31661766:1 gene:ENSG00000163527 gene_biotype:protein_coding transcript_biotype:processed_transcript	ensemble_cDNAncRNA		chr3	31574130	31661766	+	CGGCGGCGGGGAGTCTCCGCCTCAGCAGCGGCCGCAATCGCCGCTCTCTCAACCCAGATGGCCCCGGCGCCCCACTAGCCATCCGTATCC	3.10187	2.9351	3.3351	3.63214	3.67883	4.5326
FR0108880:2899197	0.0157311	1	3.64	6.65	0.55	down	2899197	2063	FR0108880	3223		fRNAdb		chr6	26172305	26175512	+	CTCACAAGGGTTTTTCAGACGGCTGAAACCAACGAAAAGAGTGAGGAAGCAGGCAGAAAATTTCAGCTTTAGTCTCTCAGCATCCTCCTGCTTTCTTCTCGGGGAGCTGGCACTTCCCCCTTCTCTAGTAGCTGTAAATACGCCTCCCAACTCCAAGGAGACCTTTCTTGCATCTCCCTTACTGTTCTCACGCCTGTAGGGCTCTTCGTGTGAGGATTCAGTGTATGTATGTATGTATATGAATGTGTGCGAATAATTATTTCCTAATTGAGTTTTTTTTTAAAAAAATCATCTTCCGGTACACGCAGTGCCGTACTCCATTAAACAGCAGGCACGGTGTCTAGGGTCCGCAGTTCTTTTGGAGGCTCATGAAAATATTTTAATTTCTTCTAAAGTCAG…	1.83283	1.70103	2.05228	3.21528	2.69345	2.23185
n368256:2807591	0.0157369	1	4.92	7.8	0.63	down	2807591	157	NONHSAT101140	749	| NULL | lncRNA | Homo sapiens | Human lincRNA | BodyMapLinc | TCONS_00010311 | | -0.8435230 | -0.3784956	NOCODE4.0		chr5	40308111	40313013	-	AACCAGCGACTTCTGGCGAGGACCAGTAGGATGAAAAGCAGGAGGTCAAGGGTAAAATGCTGGTTTCCAGAATTACTTGGGCTCTTTTATATCTTCCTTGAAGAAGCAAAATCCAATCATGAAGATCACAAAGACAATAGCACACAGCAGTGGGATG	2.33019	1.97323	2.60058	2.98342	2.97869	2.89437
ENST00000525984:3391466	0.0158013	1	3.73	7.8	0.48	down	3391466	130	ENST00000525984	2065	havana:lincRNA chromosome:GRCh37:11:112404945:112426525:-1 gene:ENSG00000255484 gene_biotype:lincRNA transcript_biotype:lincRNA	ensemble_ncRNA	RP11-65M17.1	chr11	112404945	112426525	-	TGAGTTCCATCTGCAGTACTCTGACCTGAGGGCACCTCTACAGCTGGGCCCAGAGGGACTGAAGCTGCTACTAGCATGGCACGGTCCTGGGAGCTTTGAGGACACCCACAGAGACAGACGGTGCACACCG	1.63776	1.88247	2.17824	3.65001	2.84025	2.33276
ENST00000519074:3127341	0.0158393	1	5.86	10.52	0.56	down	3127341	91	ENST00000519074	1212	cdna:known chromosome:GRCh37:8:21996420:21999281:-1 gene:ENSG00000168476 gene_biotype:protein_coding transcript_biotype:retained_intron	ensemble_cDNAncRNA		chr8	21996420	21999281	-	TCCTGTTGGTGCCACATTGGCGCGGGGCCAGAAGCTTGCTGAGCAGTTTTCACTTCTGCGTCTCAGCTCCGGTGATTAGCTGGTTGGCCAA	2.99869	2.08805	2.55267	3.36409	3.23148	3.54131
ENST00000473516:3903397	0.0159131	1	3.5	2.11	1.66	up	3903397	223	ENST00000473516	488	cdna:known chromosome:GRCh37:20:32883235:32890481:-1 gene:ENSG00000101444 gene_biotype:protein_coding transcript_biotype:processed_transcript	ensemble_cDNAncRNA	AHCY	chr20	32883235	32890481	-	TCCTGCTGTCCCACCGATTGAAGTGTAATACAGGGATAGTTAACGTTTACTTAGTGTTTCCTGTGGGATCGGCACTGCCTTCTAGCTTTATTCTAGTCTCATGGCTCTATAGGGAAACTGTTCTCATTTTATGATGAGAATCCTGAGGCAGAGGTAACTTGCCCTCAGTCTTACAGCTGGTGGTGATGGAGCAAGATTGGAACGCAGGCCATCTAGATCTCTG	1.55423	1.95277	1.91579	1.46148	1.00044	0.77542
ENST00000474793:2589241	0.0159549	1	6.89	3.18	2.17	up	2589241	258	ENST00000474793	796	cdna:known chromosome:GRCh37:2:179301001:179310610:-1 gene:ENSG00000180228 gene_biotype:protein_coding transcript_biotype:retained_intron	ensemble_cDNAncRNA	PRKRA	chr2	179301001	179310610	-	TCCTTGGACCCAGTAGGCAGTGGTTGCAGTGAGCTGGGATCGCGCCATTGCACTCCAGCCTGGGCGACAGAGCAAGACTCTGTCTCCAAACAAACAAAAAAAAGACATGCCAAATGACATGGCAGGTATTGGGTTCTCCCCCACTGGTGATGGCCATGCTGTTTCTGTATAGCCTGAAGGTGAACCCAACCATTAAGTACATTTGTAGAAATGAGGGGTATGGAGTGTCCTTTCTGCATCTTGGCACTTTGTCAGCAA	2.84188	3.50581	2.02304	1.9363	1.31951	1.74045
ENST00000452122:3744637	0.0160808	1	3.96	2.34	1.69	up	3744637	71	ENST00000452122	3290	cdna:known chromosome:GRCh37:17:8706041:8770994:-1 gene:ENSG00000174083 gene_biotype:processed_transcript transcript_biotype:processed_transcript	ensemble_cDNAncRNA		chr17	8706041	8770994	-	GCACGGGCCCCTCCCACACAGGCTGACCTGTGGCATCTGTGTTCCAGTTAGCTGACCCTTACTGGCTTCCC	2.26147	2.16109	1.51852	1.1388	1.18569	1.37601
n375026:3670927	0.0161418	1	2.37	3.61	0.66	down	3670927	72	NONHSAT143958	596	| NULL | lncRNA | Homo sapiens | Human lincRNA | BodyMapLinc | TCONS_00024256 | | -1.1421900 | -0.1587571	NOCODE4.0		chr16	81772678	81774183	+	CCCTACAGAGTATGTGACGTAGGCACAGCCAATGACTGCATCCCAGTGCTTCGACCAGTCACAGGGTCAAGG	1.45195	0.99388	1.26675	1.83069	1.91918	1.8121
ENST00000473426:2508717	0.0161774	1	5.19	12.12	0.43	down	2508717	137	ENST00000473426	1517	cdna:known chromosome:GRCh37:2:144359086:144366328:1 gene:ENSG00000075884 gene_biotype:protein_coding transcript_biotype:processed_transcript	ensemble_cDNAncRNA	ARHGAP15	chr2	144359086	144366328	+	AATTGGACCACTACAGGCTCTGACCACATGTATGAGAAGCCAAAGGACCTGTGATCTCACCTGCCTCAATCATGTGCCATTATTTACTCCACTTGCCTCTTCTGAATGGGTATGATCCCAACCAAACATAGTGAAGG	2.55224	2.11855	2.45883	2.55814	4.04979	4.17594
ENST00000494578:3719916	0.0161807	1	1.94	3.18	0.61	down	3719916	802	ENST00000494578	3868	cdna:known chromosome:GRCh37:17:36874836:36883445:1 gene:ENSG00000108292 gene_biotype:protein_coding transcript_biotype:retained_intron	ensemble_cDNAncRNA		chr17	36874836	36883445	+	AGCCCAGTGCTTTCACCGGTGTAGCGTGCTTCCCCTTGGCTTCGTAGTGTGTCTTGGGATCAGCGCTTACGGAGGTCTCAACCTCTCCGGGTATTTACGAGTTAAGGGGGCGGGTCACAAGCGCCCCGCCCTCTCCCTGGAGAGTCAGCCCAGCCCCAGAAAGCTAATTGGTGCAGGGAGACCACCTGTCAGGCTGGGAGGCGGGGCCTACAGCCAGGCTGCCGACTCAGGTAAGCCTTAAAGGGGACAAATATGATTCCACGTTTAAGAACGACAGAGTAGGGTGATATATTTGTTAAAACTCAGATCAGGATTCTGTGGCCCAAGGAAGAGTTTTAGTTTTGCCTCCTGATAAGGGATCTGATGAATGTAAAAAGTCATACAGAGCTAATTATGATA…	0.89136	1.04643	0.93166	1.92547	1.8592	1.23014
n379360:3590802	0.0162041	1	2.01	3.2	0.63	down	3590802	705	NONHSAT041988	2499	| NULL | lncRNA | Homo sapiens | | EnsemblNoncode | ENST00000499478 | | -1.0432000 | -0.2267952	NOCODE4.0		chr15	42264960	42291292	+	GTTCCTATGGAGCTCACGTTCTTCAATGAGCTCTTCCTGCTCCTAGAATAACAATTATTCTGTGTGTGTGTGCAATTGACAAAAACCATCCCATTCCTGATCTCATTGTGTCACCTCATAGTCTGCAGGCAGGTGGGGCAGGCACCTCTGTGACATGCACAATGCTTGTCCTCTTTTTTTTTTTTAATCACATCCCTGCCCCAAACAAGTCCAGGCTCCTGGCCTGGCATCCAAGACCCTGCCTGATCTTTCCAAGCTCACCTCAAACTACCCGCGAAACTTCTGGGTCAGGTCCCAGAGCTCCCAGAAGCAGTCCTGTTTCCGGGTCTTGGCACAGGCCCCTGCCTTCACCAGAAGTGTCTTCCCTTTGCCCACCTCCAGCCTGTGCATCCTCTGAGG…	0.88607	0.77585	1.36832	1.64151	1.80481	1.59893
ENST00000471085:3075405	0.0163498	1	54.3	26.53	2.05	up	3075405	90	ENST00000471085	318	cdna:putative chromosome:GRCh37:7:138418933:138432420:-1 gene:ENSG00000105929 gene_biotype:protein_coding transcript_biotype:processed_transcript	ensemble_cDNAncRNA	ATP6V0A4	chr7	138418933	138432420	-	CATGCAAATCGTGGAGCTGTGGCAGGGAATCTGAGGTGGGGGCCCCGAGGCTGTGCTGAGGCCTCAGGCGTTGTGTGTCTCCCCTCCGCA	5.8991	5.4243	5.97909	3.95818	5.45078	4.73337
ENST00000526482:3548898	0.0163744	1	3.17	6.74	0.47	down	3548898	692	ENST00000526482	4747	cdna:known chromosome:GRCh37:14:92919110:92962596:1 gene:ENSG00000140090 gene_biotype:protein_coding transcript_biotype:retained_intron	ensemble_cDNAncRNA		chr14	92919110	92962596	+	GCTCTCCGGACCTATTCGCTGGTTACCCTAAAACCCGTAAAGGACACACCAGGAGCTGGTAACCAGTGCAGAGGGACAGTCCTATCCATTTTTATAGCCCTTTGGAGGGGAACACTCTGCCTGCTTCTGCATGCTGTGTTCATGAGCAGTTTTGTAACTAGACCCTCCTAGGGATCTGGAGTCAAATGTGAAATTCCCAAGGATACCGGCCCAGTGCAGGTTTATGAAGATGGCAAGAAAGAGGTCTGGGGACAGGGAGTTTTGTTCCTCCCCATTGTGAGGGGAAGGAAAGGGTCAGAGAGACCAGCCTCCCTCCGGAGGGTGTCAGGGTTTATAGTCACTGGGCTCAGCCAGCGGCTCACCGTGCACCCTCAAACAAGCAGGCTCCTCTCCTGGGTC…	1.33439	1.86787	1.79738	2.28945	3.64347	2.31103
n337930:3951928	0.0163767	1	24.72	10	2.47	up	3951928	99	NONHSAT083226	3020	| AK057062 | mRNAlike lncRNA | Homo sapiens | Human lncRNA | JounralRNA | 315 | NULL | -0.9007340 | -0.2956336	NOCODE4.0		chr22	18214960	18217980	+	TTTCATGTTTTGGAGTGGACTTTTAAAAAAGTTTTCCAACCACAATGGAAACAGGTTGAACCACACTGCGCCTACACATCCATCCATACGTCAGCCATT	3.48844	5.12014	5.31079	3.07537	3.73545	3.1078
ENST00000566103:3669839	0.0163785	1	8.07	3.98	2.03	up	3669839	87	ENST00000566103	816	cdna:putative chromosome:GRCh37:16:79230256:79246197:1 gene:ENSG00000186153 gene_biotype:protein_coding transcript_biotype:processed_transcript	ensemble_cDNAncRNA	WWOX	chr16	79230256	79246197	+	CCAGTTTGAACCGAGGGACCTTCAGCTGAGGAACATGTGCTCTGTGTGCTGGAAGCTCCTGGAGGCCCCAGGGTTATCTCTGCTCAC	2.93466	3.0113	3.11756	2.72579	1.82943	1.38773
ENST00000460801:2600095	0.0163867	1	2.22	3.69	0.6	down	2600095	611	ENST00000460801	2239	cdna:known chromosome:GRCh37:2:220154347:220157618:-1 gene:ENSG00000054356 gene_biotype:protein_coding transcript_biotype:retained_intron	ensemble_cDNAncRNA		chr2	220154347	220157618	-	GCAGTAGCACAATGTCCCGAGTTGAGGGGTTGGGGTTGTCCTCCCCTGGCCCAGGGAACACTATGCCCAGGGCAGCCTGATGTCACAACTGGTAAGGACCACTGGAGCCTGAGTCGGGAGGAAAACAGCCTGGGTGGTCATAAAGAATGGCAGAGGGCCAGAGCAGGGATGTGGCAAGACTGACACCCTTGAAGTCACCAGAAAGCTATCCCCTTGGACTTGGGCAGAAGTGTCTCTTAATATGATGATGTATTATCATTAATAGTTGCCACCTGCTACCATGTATTGAGCACCTATTGTGTGCCAGACCTAGCACTTAGCTCTTTACATGGGTTATCTCATGTGATCATTGTAAGAACCCTAAGGAGGTTTTTCTTACTATCCTCCATTTTACAGGTA…	0.99956	1.27696	1.17681	1.7862	1.57493	2.27333
ENST00000475393:2647831	0.016396	1	6.9	4.15	1.66	up	2647831	162	ENST00000475393	621	cdna:known chromosome:GRCh37:3:150421830:150437933:1 gene:ENSG00000240137 gene_biotype:antisense transcript_biotype:antisense	ensemble_cDNAncRNA	RP11-103G8.2	chr3	150421830	150437933	+	GGAGCAAGTCTTCTTTGTCATGCTATTAAGAAAATACCCAGAGTCACAGCACCATGATCTCCTTGTGAAGCAGAACAAGTAATATAAAACTGATCTAAAGAGGCCTCCCCTCTACTCTTATCTGTCTGGTCGAGTCATTTGGGTCCAAGTGGGCACCATTGT	2.92974	2.9412	2.49504	2.00613	2.41005	1.75306
ENST00000588438:3852679	0.0164276	1	3.41	5.83	0.59	down	3852679	218	ENST00000588438	523	havana:lincRNA chromosome:GRCh37:19:14436164:14481008:-1 gene:ENSG00000266913 gene_biotype:lincRNA transcript_biotype:lincRNA	ensemble_ncRNA	CTC-548K16.2	chr19	14436164	14481008	-	TGGTGGTGGCATAAAAGTTCCTTCCCAAATAAATTCATTTAAGTTTTTTTTTTTTTTTTAAAGGAAAAGCAAGTTGATTGAAGGAAAAATCTGTGGTCCGGGGAGATGTTCCAAATCCTGGAGGTGGAGAGGAATGAATGACGTTTGTGGCTTGCAGATCAACTCCCCGCAGCGGGCGTGACGTTGTCACAGCCAAAATTGTCCTCCACGCGCTGCTA	1.55299	1.72339	2.03806	2.93988	2.3484	2.29341
n383459:3829302	0.0166006	1	2.78	7.69	0.36	down	3829302	474	NONHSAT064246	2200	| NULL | lncRNA | Homo sapiens | | UCSCGeneNoncode | uc002nuo.2 | | 1.7581300 | -0.1689739	NOCODE4.0		chr19	33793762	33795962	+	CCGAGCTTCCACGACGATCGCAGTAAAGAAGCAGTTTCATCTGGGCAACGCACACTGCGCTTTAATCAAGTTCCTATTCAACATAGTCCCAGTGATTAATAGCCCAACTGCTTCGTTTTCGGTCCAGAGCTCATAAACAAGATATTTTTAGCTTGACGCTTTTGGACGGGAGGGAGTAAAAACCAGATACGTTAAATAAATATCCCGATGTGAGCCGGAGAGCTGCTTGCTGAGCCAAATGCAGGACCCATTCATATAGCATTCACCTGTGGAGGGAGACCTGGACGGAAATCAAAAAGCACCAAGAGCGATTTGCGTTTTTTTCTGCGGTGCTAAAACTAATGGCTTTTCCTACCTAGGAACAAAGAAACGCCACTGTACATGCACGGTTCCCGGCCT…	1.8832	1.18364	1.33085	4.05435	2.15397	2.54094
ENST00000578730:2714660	0.0166261	1	4.6	2.66	1.73	up	2714660	113	ENST00000578730	2757	cdna:known chromosome:GRCh37:4:1243239:1282079:1 gene:ENSG00000196810 gene_biotype:antisense transcript_biotype:antisense	ensemble_cDNAncRNA	CTBP1-AS2	chr4	1243239	1282079	+	AGATAAGCACTCTTTCAACCAAATGCCAATCAGAAAATCTTTGAATCCACCTGTGAGCTGGAAGCCCCGCTGTGCTTTGTGTTGTCCTGCCTTTTCGGACCAATGTAAATCTC	1.84694	2.31403	2.48585	1.28186	1.1241	1.82262
ENST00000585408:3865047	0.0166387	1	5.07	9.55	0.53	down	3865047	77	ENST00000585408	426	cdna:known chromosome:GRCh37:19:45385284:45394133:-1 gene:ENSG00000267282 gene_biotype:antisense transcript_biotype:antisense	ensemble_cDNAncRNA	CTB-129P6.4	chr19	45385284	45394133	-	CTCCAGCGTGTACGGGGTCGACCTTGGTGGCGTATCAGCTTGGTACTCTCATTGGCTAACGTTCCAGGGTCGAAGGA	1.97816	2.3887	2.70556	3.74837	2.94021	3.01244
ENST00000576149:3739706	0.0166857	1	3.83	2.36	1.62	up	3739706	136	ENST00000576149	2444	cdna:known chromosome:GRCh37:17:422193:579647:-1 gene:ENSG00000141252 gene_biotype:protein_coding transcript_biotype:processed_transcript	ensemble_cDNAncRNA		chr17	422193	579647	-	TACTGTTGTAAGGACCAAGACCTGCTCATTCTAAGAACACAGAACACTGACATCTGACCAGTACATGGGGTAAAGCAGAGTCAGGTGCTGGGAAAATGCTGGACTCTTGTCGGCCATTAACCGACTGACCATGTGA	2.04996	2.21182	1.55535	1.38817	1.08093	1.25039
ENST00000539690:3434604	0.0166965	1	4.45	2.84	1.57	up	3434604	238	ENST00000539690	1142	cdna:known chromosome:GRCh37:12:121163577:121175608:1 gene:ENSG00000122971 gene_biotype:protein_coding transcript_biotype:retained_intron	ensemble_cDNAncRNA		chr12	121163577	121175608	+	CCCTCACCTGTCCTTAGGGTGACAGGCCCAGAGGGGAGGAGAGGAAGGTGCTAGGCCAACTGCCCACTGCTTCGGAGGCCAGAGGGGAGGCTCCCCGTGTGGTTGGTAGGGTGAGCGCTCTTGCCACCGCGGCGCTGGGAGGAAGATTGCCTTCGGGGTCCCCTGGTTTAAGACGCCAGCTCCTGCACACCCCCCTCGCCCTCTGGTCCCATCACTGAGAGCTTTGGGACCCTCATCT	2.25823	2.03097	2.17185	1.3923	1.84876	1.30226
ENST00000492847:2381314	0.0167643	1	4.69	2.99	1.57	up	2381314	108	ENST00000492847	347	cdna:known chromosome:GRCh37:1:220964297:220965006:1 gene:ENSG00000186205 gene_biotype:protein_coding transcript_biotype:processed_transcript	ensemble_cDNAncRNA	01-Mar	chr1	220964297	220965006	+	CTGGAACTGGCAGAGTATAAGTGGCACTGTGTGTTGCTCAGCTGAACTCCATGCCCTGTGAACAATATAAGCAACAGTCCTGCTATTTCCACTGACAAGAGCCCGTTG	2.3538	1.94738	2.37798	1.56665	1.79673	1.39609
ENST00000530646:3734227	0.0167972	1	6.11	2.53	2.41	up	3734227	1052	ENST00000530646	2450	cdna:known chromosome:GRCh37:17:72199801:72202422:1 gene:ENSG00000172809 gene_biotype:protein_coding transcript_biotype:retained_intron	ensemble_cDNAncRNA	RPL38	chr17	72199801	72202422	+	TGGTCGTTTACCTCGTGATCCTGTGGTCGCTGGCCAGTGTCAGAAGGTATCATACCTATCTAATCCAGAAAAATATTTAAAAAAATTTTTTTTTTTCTTTGAGACAGTCTGGCTCTGTCGCCCAGGCTGGATTGCAGTGGTGCGATCTTGGCTCACTGCAATTACCGCCTCCCAGGTTCAAGCGATCCCCCTGCCTCAAAGTAGCTGGGCGCGCCACCATGCCTAGCTGATTTTTGTGTTTTTGGTAGAGACAGAGTTTCACCATGTTGGCCAGGCTGGTCTCGAACTCCTAACCTCAGATGATCCACCTGCCTCCGCCTCCCAGAGTGCTGGGATTACAGGTGTGAGCCACTGTGCCCCGCCAAGATCAAAATTTGAAGCAGGGCTTCTACTGAATGT…	2.46196	1.74533	3.65968	1.61515	1.25616	1.15459
n340157:3309143	0.0168098	1	22.81	9.87	2.31	up	3309143	457	NONHSAT016596	1204	| BC017894 | mRNAlike lncRNA | Homo sapiens | Human lncRNA | JounralRNA | 2617 | NULL | -1.3524300 | -0.3614782	NOCODE4.0		chr10	120451872	120453047	-	CTGTAGCACTGTATTGAGACTCTTAGTGAAGCCATATTTGAGCTGGACTGGAAGGAGGGAAGCATTTTGCCACGAGTTTCTCCCAAGGCGTGACTGAATGGATTGGTCCTTGTATCATTTGCAGTGCTTATTTGCCAGCTTTAATTAGCTATTCTCCTGTTAGACGTTTTATTAACTTCTACTTTTTTACTTACCACAGAGCAAATGTTCCACAGCATCAAGCGTGGCTTTTTCTGATTTATAATCATTTACTCAGATTATCGTTTTTAAAGTGATTCAAGAGCATTAATATTTTTATAGTTTTTGACATGTGTAGCCAAAATGTTTTCCAAGAGGAAAAATGTAAAAGGGCTAGATTAAAACAATTCAAAATGAGTAATAGTGTTAATTGAGGACCAC…	3.59265	5.21657	4.76653	2.75681	3.45214	3.68617
ENST00000558590:3553400	0.0168236	1	4.14	6.99	0.59	down	3553400	66	ENST00000558590	2772	cdna:known chromosome:GRCh37:14:103394982:103399933:1 gene:ENSG00000166126 gene_biotype:protein_coding transcript_biotype:retained_intron	ensemble_cDNAncRNA		chr14	103394982	103399933	+	TCCTGGTCTGCACACGTTGGGTCTGAGCACTCAGGTGAAGTCTCTTCCTCGGGCTGGCTCCGGTGG	2.37658	1.945	1.80392	3.06832	2.5841	2.71248
ENST00000573772:3707616	0.0168483	1	5.13	3.02	1.7	up	3707616	95	ENST00000573772	410	cdna:known chromosome:GRCh37:17:5126666:5151364:1 gene:ENSG00000261879 gene_biotype:antisense transcript_biotype:antisense	ensemble_cDNAncRNA	RP11-333E1.1	chr17	5126666	5151364	+	TTGCATGACTGCCTGAAATCCGCCTCCTGTCAGATCAGCAGGGGCATTGGATTATGATAGGAGTGAGAACACCATTGTGGACTGCGCATGCCAGG	1.9171	2.70616	2.4847	1.50829	1.41436	1.86419
n338545:2458981	0.0168654	1	33.66	18.82	1.79	up	2458981	292	NONHSAT009902	2299	| AK095901 | mRNAlike lncRNA | Homo sapiens | Human lncRNA | JounralRNA | 949 | NULL | -1.0776600 | -0.2673928	NOCODE4.0		chr1	226920313	226922612	-	ATTTGCCAGAACGATGCCATTTGAGAAACCAGAGGGTTAAGTGGTGTTTTTAAGTTAGTGAACATATCCAGAGGTAGAAACGAGGCCAGCCTGTTGTCCAGTCTACCTCCCACCTTTAAACAGGTTTTCAGACACCCGCAGAGCAGAGCCAGGGAAAAATCCCCTGCCGGCTTTGCTCTCTGAATCACATGAGACTGGTGGGAAGTGGGGTGGGTGTGTGTGTGTGTGTGTAGGGGGGTAAGGGTGGGTAACCAACTGGAAATTATGGGATCCTAGGGACTTTTGAGCTTTG	4.61803	5.47396	5.12668	4.37617	3.8774	4.40591
n363838:2332305	0.0170035	1	3.06	1.89	1.62	up	2332305	199	NONHSAT002698	340	| NULL | lncRNA | Homo sapiens | Human lincRNA | BodyMapLinc | TCONS_00000918 | | -1.1328900 | -0.3119218	NOCODE4.0		chr1	41898930	41930507	+	TTAACCTGCCATGCGATTGTGATTGGAGATAATTCCTTTAGGGAAGCAATGAAGGTTAAATGAGGTCATAGGTGGGAGCTTAATCCAATGGGACTGGGGTCCCTACAAGAAGAGGAAGACACCAGAGCTCTCTGTCTCCACACACAGAGAAAAGAGGCTGTATGAGGACACAAGAGAAGGTAATAGCTGTCTACAAACC	1.82368	1.70327	1.30008	1.15745	0.67049	0.94165
ENST00000575944:3740390	0.0170436	1	3.73	2.39	1.56	up	3740390	113	ENST00000575944	489	cdna:known chromosome:GRCh37:17:1519660:1531093:-1 gene:ENSG00000167703 gene_biotype:protein_coding transcript_biotype:retained_intron	ensemble_cDNAncRNA	SLC43A2	chr17	1519660	1531093	-	CCCACAGAAGGGTATCCTGGTCGTACCTGATATCAGGTGTACTGTGGAGCTCCCTGAAGGCCCTCCAGAATGGAGTTCCTACCCCGTCCGCCACCGAATCAGCAGGTACTGTG	1.60914	1.97366	2.12466	1.25653	1.44629	1.08734
ENST00000436582:2497195	0.0170693	1	8.09	3.46	2.34	up	2497195	214	ENST00000436582	1200	havana:sense_intronic chromosome:GRCh37:2:103050417:103051800:1 gene:ENSG00000236525 gene_biotype:sense_intronic transcript_biotype:sense_intronic	ensemble_ncRNA	AC007278.2	chr2	103050417	103051800	+	TAGGGTTGAAACATTGGCCCATTTGATTATTCTCACTATGAACATTTCAGAACTCTGAAGATCTGGACAGCTTTCTAACACCTGTTCAAAACAATCATCTGTATGCTGTCTAACCAGCACTGAAACAGAGGAAGAATTTCCTTACTTGTTCAGAACAGAATATTGCCACAGCCCCACTATTGTTTTAGCTTTGGGACAGCCTCATTATATGGTT	2.59611	4.11103	2.38477	1.64154	1.95319	1.79638
ENST00000507058:2829708	0.017151	1	3.19	5.58	0.57	down	2829708	178	ENST00000507058	532	havana:lincRNA chromosome:GRCh37:5:134456216:134475371:1 gene:ENSG00000248753 gene_biotype:lincRNA transcript_biotype:lincRNA	ensemble_ncRNA	CTC-276P9.2	chr5	134456216	134475371	+	CTGCGAAAGCCAGATGAGACTTCTTGACATTAAGCAAATGCTGGTATACTGACTTTGGTGTGGGGTTTGTACATGTGCCTGTTGAGAGCTGGATCCTTCCCGTGGGTGGATGCTGGCATGGTGGCTCTTCCATCTAAGGATCCATCTGGAAAAGTGGCCGATTTCATCACTTACGTGC	2.17913	1.34634	1.45537	2.23727	2.72789	2.46982
ENST00000556552:3577551	0.017168	1	5.56	2.43	2.29	up	3577551	411	ENST00000556552	938	cdna:known chromosome:GRCh37:14:94594714:94595917:-1 gene:ENSG00000119632 gene_biotype:protein_coding transcript_biotype:retained_intron	ensemble_cDNAncRNA	IFI27L2	chr14	94594714	94595917	-	GTAAGTTACCCGGATCGCCTGTCTCCAGGCCCTCACCTAGCCTGGTCCCCGGGCTGCTGGGAGAACGCAGAGATGAGGCGCTGGGCTGGCTCTCACCCTCCACTTCCGAAGCTGCCCGAGTAGCCTGAGTGAGCCACAGCATCAAAATACTCCAGGGAAAAGCTCACTCCCATTCCTGACCCAGCTTCTCTTCTAGTCCTTATGTCGAATAAGCATAGGAGGAAGATCGTTTGAAAGAGGATTTGCAGCTAAACTCCACGTGGCTTATTTCACATTTATGCGTGGACACACACACACACACACACACACACACACAAATTTGAGACCAATGAAGGGTATTGACTTCCTCAGCATCACACAGCAAGTTAGAGACAAACCAGGGCCATGGCTGGTCCTTCT…	3.37102	2.11809	1.89439	1.18064	1.06024	1.60412
ENST00000491712:3190625	0.0172252	1	6.07	3.8	1.6	up	3190625	198	ENST00000491712	1018	cdna:known chromosome:GRCh37:9:131383457:131388134:1 gene:ENSG00000197694 gene_biotype:protein_coding transcript_biotype:processed_transcript	ensemble_cDNAncRNA		chr9	131383457	131388134	+	TCTTTGTCTCCTTCCGTGTCATTGGTTTTCTTCTGCAGAGAAGAAACTGATCAATTGTGGGCATGGCAGAGAACCTACTACCAGGGCAGACCACTGACTGCCAGCTAGGAGGAGACAGTGTCCTGAGGCCAGAACTGCCACCCGGAACTGGGCTGGCACCAGGGTCAATAAACAAAAGCCTGTAAACGCTGCTGCACG	2.56724	2.34581	2.92435	1.86795	1.77649	2.12921
ENST00000477626:3534214	0.0172384	1	6.93	2.53	2.74	up	3534214	97	ENST00000477626	3507	cdna:known chromosome:GRCh37:14:45553321:45584804:1 gene:ENSG00000185246 gene_biotype:protein_coding transcript_biotype:retained_intron	ensemble_cDNAncRNA		chr14	45553321	45584804	+	TTTTTGGCTGGCAGTACCTACCATTTATGGTCAAACAATTTTTATAGGGTATTTATTTGCATTTGTCACTCTTGTGGCATTTGTAGCTAATATTTTC	3.0427	3.49599	1.83822	0.73785	1.11867	2.14064
ENST00000489372:3291751	0.0172689	1	5.28	9.24	0.57	down	3291751	75	ENST00000489372	913	cdna:known chromosome:GRCh37:10:64975198:65029013:-1 gene:ENSG00000171988 gene_biotype:protein_coding transcript_biotype:processed_transcript	ensemble_cDNAncRNA	JMJD1C	chr10	64975198	65029013	-	GTGCCCTAAGCCAAGTACTCGTTCTCATTTGGGTGTCTGCACTGTTGGAAGCTACTGCACTGTGTTTCCACGCAG	2.35319	2.53224	2.33911	3.50174	2.69515	3.35758
ENST00000585406:3779760	0.0173254	1	12.46	8.1	1.54	up	3779760	100	ENST00000585406	838	cdna:pseudogene chromosome:GRCh37:18:12911185:12912022:1 gene:ENSG00000267570 gene_biotype:pseudogene transcript_biotype:processed_pseudogene	ensemble_cDNAncRNA	RP11-773H22.1	chr18	12911185	12912022	+	CATTAGGGCAGTGGACCCGGAGGAGGCCGAGGACGCCCAGCAGGAGAACCCTGCGCTCAGCTGTGCTACAGCCCCGAGTCACCGCTGCTCTTGCTGCTCT	3.63861	3.6312	3.71171	2.71324	3.35434	2.96415
ENST00000447858:2940263	0.0173688	1	1.79	2.79	0.64	down	2940263	92	ENST00000447858	938	cdna:putative chromosome:GRCh37:6:6366365:6587426:-1 gene:ENSG00000216863 gene_biotype:processed_transcript transcript_biotype:processed_transcript	ensemble_cDNAncRNA	LY86-AS1	chr6	6366365	6587426	-	CAGCCTTCTTAGTGTACCAGGGAGACCAGATTGAGTTTAAACTATGTTTACCCTGCACTCAGACACGCCTAGGTGTGTCTGGGAGATTAGTA	0.66281	0.76139	1.07995	1.43706	1.31186	1.69398
n339094:2595210	0.017413	1	1.75	2.88	0.61	down	2595210	1343	n339094	3112	| BC040292 | mRNAlike lncRNA | Homo sapiens | Human lncRNA | JounralRNA | 1524 | NULL | -0.6706910 | -0.2621447	NOCODE3.0		chr2	202978348	202981781	-	CCACACAAGCCTAGGAAGTTCATTCTGGCTGTTGGCAAGGGGCTTCTGTTCCTTGCCATGTGGACTGCTTGCCATAGGCTGCTTGAGTGGCCTCATCACAGACATGGTGGTTGGCTTTCCCCAGAGTGAGTAATCCGAGAGAGAGAGCAAGGAGGAAGCCTTGGTGCCTTTTATGACCCCAGTCTCAGAAGTCACATACCATCAATTCTGCCATAGTCTATCTTTATTTAGAAGTGAGCCATCATATCCCACTCACACTCAAGGGGAGAAGAGTTAGTTTCTCCCTTTTGAAGGGGGAAGTGTCAAAGAATTTGTGGATGTATTTTAAAACCACCACACCAAGAAAGAGTTGCAAGGGGGAAGGATGCTAATTAAATGACAAATAACAACAACAAACAA…	0.50001	0.76577	1.14242	1.75533	1.56765	1.26275
n364456:2436683	0.0174437	1	2.56	4.19	0.61	down	2436683	88	NONHSAT006618	1538	| NULL | lncRNA | Homo sapiens | Human lincRNA | BodyMapLinc | TCONS_00002485 | | -0.2397830 | -0.2169232	NOCODE4.0		chr1	154442112	154445591	-	CACCACCTGGTAATGTGATGTAAGCGTGGCAAAATCCCACACACCCCTTCCAGAAATCCCAGGACTCGTGTGGGAAATACTGTCATAA	1.63988	0.95494	1.45046	1.86139	2.24726	2.10045
ENST00000581286:3730269	0.0175206	1	3.93	2.36	1.66	up	3730269	112	ENST00000581286	606	cdna:known chromosome:GRCh37:17:60630805:60637670:1 gene:ENSG00000146872 gene_biotype:protein_coding transcript_biotype:retained_intron	ensemble_cDNAncRNA	TLK2	chr17	60630805	60637670	+	TCTTAAGCCATGTGATTCTAGGCCATTTGTGTGAGCAAGTGCTTTTTCCCACCCCCCCGAGAAAGGTAATGAGAAGAGTGTGATGACATATAACATGTTGAGACTAATCCTA	1.88583	2.45506	1.59909	1.19108	1.22515	1.32086
n405266:2892526	0.0175451	1	2.44	5.1	0.48	down	2892526	72	NONHSAT107064	2783	| NR_001284_4 | lncRNA | Homo sapiens | | RefGeneNoncode | NR_001284_4 | | 0.2806270 | -0.2317600	NOCODE4.0		chr6	3308906	3313510	-	AGGAACAAGGGCACTCTGTCGCTTCTGCTCCTGAGCAGAATTTTATCCACACCTCTATGATAGCAGCCTCAC	1.33189	1.57776	0.94257	1.54302	2.77234	2.75743
ENST00000495018:2472964	0.0175542	1	22.61	35.68	0.63	down	2472964	51	ENST00000495018	1156	cdna:known chromosome:GRCh37:2:24235769:24241603:1 gene:ENSG00000205639 gene_biotype:protein_coding transcript_biotype:retained_intron	ensemble_cDNAncRNA	MFSD2B	chr2	24235769	24241603	+	GAGATGATGTGATTTATTCAAGGTCACATAGAGGGGTAGGTGACAAAGGCA	4.63483	4.33099	4.57584	5.18913	5.39446	4.84634
n364535:2489663	0.0175911	1	1.82	2.92	0.62	down	2489663	2291	NONHSAT071768	3662	| NULL | lncRNA | Homo sapiens | Human lincRNA | BodyMapLinc | TCONS_00002709 | | 5.1508100 | -0.2745232	NOCODE4.0		chr2	75155365	75160151	+	CCAGGCTGGACTTTAGGATCAATCATAATAATTTTCAGGTTATGGATAATGCCAATGGGCACTTAGGATGATCAGGGAGGGCAGTTCTGAGAAGGGGCATATGAGCTGTGTTCCAGTTGTCTATTGCTGTGTGACAAACTGCCCCAAAACTTAATGGCTTAAAACAATGACAGAAATTACATTACTCATGAATCTGCAGTTTAGGCAGGTGGGGACAGCATGTCTCTGCTCCACCTAACATCAGCTGAAGGTGGGAACTGGAATCATCTGGAGGCTTCCTCACTTACATGTCTAGTGGTTGATGCTGACTGATGTTGGCTGTTGGCAAGGACCTCTGACAGGTCTGTTCCCCGAAACACCTGCATGTGGTACATGGCTTTGTCACAGCATGATGGCTGG…	0.74283	0.88528	0.96342	1.31206	1.41662	1.92384
n366236:2682327	0.0176138	1	4.55	8.36	0.54	down	2682327	119	NONHSAT090427	2729	| NULL | lncRNA | Homo sapiens | Human lincRNA | BodyMapLinc | TCONS_00006093 | | -0.9666080 | -0.2475661	NOCODE4.0		chr3	72042683	72046036	+	CTGCTACAGAACTGAGCCCGTTGCGGAGTGGCAAAACCCTCATGTTGATTGGGGAATCCGAAAACCGGGGCTTGTACTCTCATTCTGGGGAGAATCCAGGGAAGTTGCGAGAGCCCAAA	2.66277	1.67759	2.19309	3.26159	2.83564	3.03081
n366073:2671282	0.0176343	1	3.72	2.07	1.79	up	2671282	75	NONHSAT089296	411	| NULL | lncRNA | Homo sapiens | Human lincRNA | BodyMapLinc | TCONS_00005768 | | -0.9231720 | -0.1058310	NOCODE4.0		chr3	43820452	43821474	-	GGACCCTTCTATCCACATAGCAGGAGAAAAGTCAGCTATGCCAAGAAAAGGCTGGTTGGGTATCCGAGATCACAT	1.46235	2.43134	1.81052	0.97832	0.81537	1.36516
n363414:2337546	0.0176452	1	4.43	2.62	1.69	up	2337546	78	NONHSAT003422	645	| NULL | lncRNA | Homo sapiens | Human lincRNA | BodyMapLinc | TCONS_00000206 | | -1.1412100 | -0.2803795	NOCODE4.0		chr1	56289479	56333921	+	CCATTTTATTGAGGGAGATCTGAAGAGATGAAGTGACTTGCCAGAGCACAGGTCCAGTAAGTGTCAGGTTTCAAGTTC	1.63581	2.34476	2.5015	1.23062	1.47439	1.4835
n1840:3584718	0.0176454	1	12.05	7.23	1.67	up	3584718	175	NONHSAT041082	812	| AF400492 | UBE3A antisense RNA | Homo sapiens | UBE3A antisense RNA | NONCODE v2.0 | n1840 | NULL | -0.4925550 | -0.1137173	NOCODE4.0		chr15	25425460	25427855	+	CTGGGATTCCGAGGTCCCCAGGAGGGCCCCTGTATTTTTGGCTGGAGACCTGGAGGCCCTGAAGGGCATCTTGTGGGTGCCCAACCCTGTCTCTGCGCTCCTCCTTGAGGCAGCCCAGGCTCCCTGTGCAGGCTTGGTGTCAGCCCTCCAGTTCCCTGGGTTTGAGGCACATGGG	3.64474	3.67483	3.51671	2.34905	3.07639	3.13963
ENST00000510415:2721739	0.0176722	1	5.76	3.07	1.88	up	2721739	192	ENST00000510415	383	cdna:putative chromosome:GRCh37:4:25162263:25163309:1 gene:ENSG00000038210 gene_biotype:protein_coding transcript_biotype:processed_transcript	ensemble_cDNAncRNA	PI4K2B	chr4	25162263	25163309	+	CTAAGGACGCCAACTTGTCTGGAAGGCCCAATAAAAAGCTGATTCATGGAGGAATGCAATTGTCACATCCTAATGATTTCATCTCCCTTACCCCAACGAATCGATAACCCCAAATTTTCCAGCCCCTCACCCTCCACAAATCCCCTTAAAAAACTTTGCCTAGAACCCCTTGATGAAATGGATTGAAGCTTG	2.72361	2.94051	1.91436	1.73871	1.282	1.82157
ENST00000554430:3572230	0.0176908	1	3.98	2.09	1.9	up	3572230	136	ENST00000554430	489	cdna:known chromosome:GRCh37:14:75471422:75475184:-1 gene:ENSG00000258646 gene_biotype:antisense transcript_biotype:antisense	ensemble_cDNAncRNA	RP11-950C14.3	chr14	75471422	75475184	-	ACCAACTACTATGCGTTGCTCTCAGATGGTGTGTAAGGCCACCCTTGCTGATGAGGCTGCACGCGTAATGAGCTGAGCTGCTGCCTTCAGAAGAAGCCAGAGAAAAGAACCCCAAGACATGAGACTATCCAGGCTA	1.97307	2.60786	1.40255	1.32897	1.06796	0.79293
ENST00000474006:2572661	0.0177357	1	5.91	3.28	1.8	up	2572661	134	ENST00000474006	467	cdna:known chromosome:GRCh37:2:118753028:118758713:-1 gene:ENSG00000125633 gene_biotype:protein_coding transcript_biotype:retained_intron	ensemble_cDNAncRNA	CCDC93	chr2	118753028	118758713	-	TGCAGTCATCTAGGAGAAACTTGTCATGGTCTGGACTAGCCTGGCATGGAGAAGTCCCAGATCCGTCTGTGATGCTGCCCAGACTTTAGAGATGCCATAAAGGCTACTTAGTATGCCTCACTCTTTGCTTGTTA	2.17402	3.09303	2.46295	1.32686	1.97181	1.87254
ENST00000496914:2388160	0.0177614	1	3.11	2.03	1.53	up	2388160	185	ENST00000496914	597	cdna:known chromosome:GRCh37:1:241823935:241839710:1 gene:ENSG00000162843 gene_biotype:protein_coding transcript_biotype:processed_transcript	ensemble_cDNAncRNA	WDR64	chr1	241823935	241839710	+	TCAGAAGTTGAAGTCACAGACAGCCAGATTCTGTCAGAGGAGGGGGCTGTGTGGGCCCTGGAGGTGGTGCAGTGAGGGATGCAGAGTGTGGGCGTGGAGTCTGGGCTCCAGCCTCGCACTAACACTTACAGCTGTGCGTGTTATTTAATATCTGCATGCCCTGGTTCCTCATCCCGAATCATAGA	1.84302	1.71397	1.33712	1.02354	1.02368	1.02017
n375972:3812974	0.0177618	1	9.75	4.89	2	up	3812974	114	NONHSAT059815	392	| NULL | lncRNA | Homo sapiens | Human lincRNA | BodyMapLinc | TCONS_00026361 | | -1.3090100 | -0.2542525	NOCODE4.0		chr18	70535040	70548621	+	CGCAGCCCGGCGAGCCGATGACGGACCCCTTCTTCCTGCCTTCAATGCCTCAGCGGAAGATCCCCAAGGGCTGGAGCGAGGAGCGCTGCCGCTGGACATCCTCCCGGGGAGGCT	2.85081	3.74122	3.3374	1.61198	2.76067	2.52057
n379129:2641199	0.017768	1	2.8	4.9	0.57	down	2641199	101	NONHSAT091768	1163	| NULL | lncRNA | Homo sapiens | | EnsemblNoncode | ENST00000464242 | | 2.9029800 | -0.0946255	NOCODE4.0		chr3	128208054	128216209	+	GAGCCCTTTCAGAGAGCGCACAACAAATGCGCCCGCCATCGAATGCATCATTTACCACCGCAGATCCGAGCGCTGATGGGCAGGCAGATAGCCCTCTGCTG	1.60812	1.70448	1.11564	2.65393	2.31932	1.87703
ENST00000550557:3455100	0.0177773	1	5.82	3.85	1.51	up	3455100	211	ENST00000550557	4837	cdna:known chromosome:GRCh37:12:52447202:52453287:1 gene:ENSG00000123358 gene_biotype:protein_coding transcript_biotype:retained_intron	ensemble_cDNAncRNA		chr12	52447202	52453287	+	CCCTTCAGGCTGTCTGTTCGGACAACTGCAAAGGAATGGGTAGGGGTGAGGAAGGAAGGGATCTGAGGAAGGGCCTCTCAGCCCAAGCCGTGCACACCACTGCTGAGACGCGCCCCACCGAGTCCCTAGGACCCAGAGTCCCTGAGATCCAAGGTACCCTATAGGAACCTCCCCCTGCCACCACCCTCACAATCCAGGCAGGTGTAGGCTG	2.50202	2.40078	2.74817	1.82649	1.89157	2.11326
n338416:3545279	0.0178289	1	10.97	25.63	0.43	down	3545279	163	NONHSAT037945	1016	| BC000005 | mRNAlike lncRNA | Homo sapiens | Human lncRNA | JounralRNA | 813 | NULL | 5.4056300 | -0.0723767	NOCODE4.0		chr14	77494428	77495418	+	TCGTGCTCACGCTCGCCCGGAATGTGGGGTTGTGATTGTTACTCTACGTTCCGGAGGCGCGTCTCGGCGCTCCTGCTCCGGCTGCGGCTCGCGCTGTCCCCGGCTTGGCCGCGCGGGATGCCGCCCGGGCGGAGCGCTGACGTCACCGCCATGCTCTGCACCA	3.29559	2.85602	4.23525	5.0685	4.95937	3.94504
ENST00000440614:3991751	0.017857	1	2.51	4	0.63	down	3991751	277	ENST00000440614	938	havana:lincRNA chromosome:GRCh37:X:133733487:133740284:1 gene:ENSG00000235813 gene_biotype:lincRNA transcript_biotype:lincRNA	ensemble_ncRNA	RP11-308B5.2	chrX	133733487	133740284	+	AAAGTGCTATCAGCTGGCTTGCTCATCATTGAGTGACCTGAAGTGATGGATGATGGAGAGGAGGTTGCTGTGAGGGTAGAGGTGGCTCAGTACCCTGCAGGAGCAATGCAAAGAGAGACTGTGCCCAAGACCATCTCCCCGGGGGGGATGGGTGGCATTCCTGCCTTCCTTCCACCAACAAATGTTGACTGTGCCATGCACTGGGATGACAGAGATGACTCAGATGTGCCCTTGTCCTCAATGTGTTCATGGTTGGATGAGGAGAACACCAGTCTTA	1.38122	1.20708	1.38002	2.35209	1.7942	1.83662
ENST00000413023:4013482	0.0178976	1	2.84	1.83	1.55	up	4013482	87	ENST00000413023	290	cdna:pseudogene chromosome:GRCh37:X:77775090:77775683:-1 gene:ENSG00000224755 gene_biotype:pseudogene transcript_biotype:processed_pseudogene	ensemble_cDNAncRNA	HMGN1P34	chrX	77775090	77775683	-	AAAAAGGTCAGCTTAGCCTTACAGGCAGTGAAGGAAGAGCTGACGAGGAGATCAGCGCGGCTCTCAGTTACGTCTGCAACTGTAAAA	1.75249	1.28705	1.45272	1.05759	0.71564	0.8536
n378088:3029173	0.0179946	1	4.13	2.21	1.87	up	3029173	81	NONHSAT123873	484	| NULL | lncRNA | Homo sapiens | | EnsemblNoncode | ENST00000421648 | | -1.0726500 | -0.2804178	NOCODE4.0		chr7	143104925	143112923	+	AGATGGGCTCGTTTCTGGAGCTGTTGGGAGAGAAAAAGGGAGTCAAACGGGAATTCACACAGGGTTGTGCATTATATCCAA	2.59615	1.78722	1.71927	1.53696	0.91881	0.97647
ENST00000562609:3686174	0.0180233	1	5.67	3.3	1.72	up	3686174	490	ENST00000562609	2824	cdna:known chromosome:GRCh37:16:27472617:27477648:-1 gene:ENSG00000077235 gene_biotype:protein_coding transcript_biotype:retained_intron	ensemble_cDNAncRNA		chr16	27472617	27477648	-	CACTGGCACAAAAGGGGCTTGACTTCAGCTTCTCAGAGCCTGAGCCCTGAGGGGGAGGATACTGCCTGTAAATGCATTTCCAGGGGAGGGCAGGCCTCCCACATCCCCAGGCAGCACTGTGAGTTCCAGAGCAGGAGCTCAGGCGGTGGGGCCAGCGTGTGCACTGCAGCGGCTGCTGTGGGGCAGTGATGGCATGGGGGTCTCAACTTCCTCGGGTGGCAGCACGCCCTTTCCTTTCCTGCACGTCTGTCATCAGCAGCGGCCTTCTCATGTGGCTTCTCTGGGCGTTTTTGTTTTCTTTGGGGTGTTTTTGCCTCGGGTTTTATACCACCCTTGTGGTCGGGGCTTCTGGGTGGAAAATGAGGTGTTCGCTGGCTTCCTGCAATGTGGGGCTTGTCC…	2.79703	2.49567	2.22529	2.10013	1.64562	1.41719
ENST00000414975:2555585	0.018052	1	2.28	4.31	0.53	down	2555585	125	ENST00000414975	361	cdna:pseudogene chromosome:GRCh37:2:62083830:62084190:1 gene:ENSG00000230702 gene_biotype:pseudogene transcript_biotype:processed_pseudogene	ensemble_cDNAncRNA		chr2	62083830	62084190	+	ACACATCTGGAGTGCCCATCTTCATGGCAAATTTCTGAATCTCTTTGAATGCCCACAGAGCATGCTTCTTGAAGCCCACTCCATGGATGTGAGCTAGTGACCCAAGTGTGTTCTTGGGTCACTAC	1.10029	0.97331	1.50217	2.70995	1.837	1.74146
n339328:3673618	0.0180803	1	3.46	5.86	0.59	down	3673618	249	NONHSAT144400	942	| BC015583 | mRNAlike lncRNA | Homo sapiens | Human lncRNA | JounralRNA | 1760 | NULL | -0.6923420 | -0.1284961	NOCODE4.0		chr16	88729780	88753594	+	TTGCTGCGGAGAATGACGCTCACTCTGCGGCCTGGCCTCGCCTCCCCATCCCTTCTGCAAACTCACAGGACAGGATTGATGGGGAGAGCCCAGGCGAAACGAAGCTGACCCTAGTGACCAGCCCTACTGGCGGCTCTGGAACAGGCCCGGGACCGGTGGCCTGGAGACAGTGGTCCTTTCTGGATGGGCTGCAGTCTCCGAAGGCTTCCCCCACTGGAGTCAGCCCTTTAGGAGTTTGTCCAGTGCCTC	1.96097	1.38813	2.01085	2.65029	2.80858	2.16904
ENST00000462303:3377024	0.0181255	1	3.57	2.18	1.64	up	3377024	106	ENST00000462303	470	cdna:putative chromosome:GRCh37:11:64518620:64519487:-1 gene:ENSG00000068976 gene_biotype:protein_coding transcript_biotype:processed_transcript	ensemble_cDNAncRNA		chr11	64518620	64519487	-	CCCTAGGGAGGCTCTGACTAGTTCAGTCTCAGGAAGAGGTATCAGTCGTCTCTTCCTGGGATACTTGTACTTGAAAGAAGAATCTGGAGAGGGCAATGCTTAAACC	1.75123	1.70645	2.03975	0.69032	1.3113	1.36542
ENST00000471031:2636684	0.0181563	1	1.68	2.72	0.62	down	2636684	343	ENST00000471031	707	cdna:known chromosome:GRCh37:3:113653334:113655770:1 gene:ENSG00000178075 gene_biotype:protein_coding transcript_biotype:retained_intron	ensemble_cDNAncRNA		chr3	113653334	113655770	+	GTTGTCACCTGGTAAACAGAGATGAAAGATTTTTACTTTAGTTATATGAAGCAGAATGTGCCTCTTGTTTGTAAGAATATGTCAGGAGGTCTCCTTTTCTTCCCTCCTTTTTGGATAATGTTTATCAAACTCTGATTTCCTTTAAGATAACTAATATATAAGTATAAAGGAGCAGTTGCAAAATGGCAAGCATATAACCAATATATTTTATTTGGCCCATGTGTCATTTTAAGAATTGGACATTAAACTTTTTTTAAAATTTTATTTATTTTTTCTAGATAGGGTCTCGTTCTGTTGCCCATGCTGTAAGTGGCACAATCATGGCTCAGTGTAACCTCGGGCT	0.76547	0.78935	0.68495	1.65699	1.00795	1.65167
ENST00000488957:2711169	0.0181833	1	3.39	6.34	0.53	down	2711169	628	ENST00000488957	2380	cdna:known chromosome:GRCh37:3:193030490:193041801:-1 gene:ENSG00000187527 gene_biotype:protein_coding transcript_biotype:retained_intron	ensemble_cDNAncRNA	ATP13A5	chr3	193030490	193041801	-	GCCTCCGAAGAACATCCTAAAGCTGTGTCCAATGATGTATAAAATACAGTACAGCAGTTAAACATAGCTGCAAAAGAATGGGAACAAATGATTGCAGGGAAACAAAGCACACCTAACAAAGAAGCTAATACAAAGACATATAATAGGGAAATTTTAGCTTTCTAGAGGGCAAATCAATGAAAGAGGAAACCTGGTAAAAAGGGAAACTTCTGATACCAGCAAGTTAAAATAGAGCATTTGCTGTGGAAAAACATTTGACATAGTGACCAATTCTCTGGATCTCAATGGAGAGGAATCGGTGTATTTACTATAAGCAGTGTCCTTAACAGAATCATTGGGATAAACACGGTGATGAGTTGTGCAGGGTCATTTTATATCTGGCTTTGGTCCTGGCCCTAA…	2.36542	1.41727	1.45884	2.47407	3.03527	2.47919
ENST00000474110:3699922	0.0181868	1	9.41	5.14	1.83	up	3699922	94	ENST00000474110	298	ncrna:misc_RNA chromosome:GRCh37:16:75732431:75732728:-1 gene:ENSG00000240199 gene_biotype:misc_RNA transcript_biotype:misc_RNA	ensemble_ncRNA	RN7SL520P	chr16	75732431	75732728	-	GGCATTCTGTGCTATACTGTGCCTGTGTTGTGTGGATTGAGTGCCTGCAGTAAGTTTGGCATCAATACGGTGACATCCCAAGAGCTGGGGACCG	2.83116	3.48143	3.46488	2.00613	2.1498	2.9167
FR0319769:2834253	0.0182026	1	2.87	4.69	0.61	down	2834253	60	FR0319769	342	conserved noncoding region (RNAz)	fRNAdb		chr5	146247560	146247901	+	ACCCTGCTCACCAGATGGTTATTTGTTCCACCAGCCACCTTTGCTGAGTCCCTGATTCAC	1.50377	1.16802	1.87761	2.20553	2.05252	2.41026
n369856:3026088	0.0182375	1	4.74	2.59	1.83	up	3026088	69	NONHSAT123537	250	| NULL | lncRNA | Homo sapiens | Human lincRNA | BodyMapLinc | TCONS_00013606 | | -1.1290600 | -0.2949435	NOCODE4.0		chr7	135710488	135715731	+	GGGGTCAGCTGTGAGATATCACATGATCAGACTGACTGCCTGACCAGACTGACTGCCATCCTGTTAAAG	2.22511	2.78429	1.73272	1.07897	1.69182	1.37128
ENST00000473853:3712496	0.0183237	1	2.56	4.38	0.58	down	3712496	212	ENST00000473853	384	cdna:known chromosome:GRCh37:17:17134838:17136126:-1 gene:ENSG00000154803 gene_biotype:protein_coding transcript_biotype:retained_intron	ensemble_cDNAncRNA	FLCN	chr17	17134838	17136126	-	AGACGTTCTGTCTTCGCTCCTGACAGGCAGGCTGTGAACACAAACAAGGCATGGCCTGCCAAAGCCGCTAACTCTAGGAAGAAGCAAAGGACGATGTGCATGGTGGTGGGGGGTGCTGCAGCCAGCCTCTCTGCCGGCGGCCCATGCCTGGAACTGCTTCTTCAGCATGCCTGCGAATGCACCACCCACCTGACGTTTCTGCAGTTGGCTGC	1.5146	1.03703	1.5016	2.50703	2.11645	1.75131
n369621:3026089	0.0183655	1	4.09	2	2.05	up	3026089	55	NONHSAT123539	457	| NULL | lncRNA | Homo sapiens | Human lincRNA | BodyMapLinc | TCONS_00013085 | | -0.6754610 | -0.2596201	NOCODE4.0		chr7	135710508	135769416	+	TCACAGTTCATCTCGCAGATTTATGGCATGCCTACAGAAAAAGTACCTTATGATG	2.02011	2.76364	1.3303	0.68952	1.25475	1.05711
n341616:3154426	0.0184271	1	11.37	5.9	1.93	up	3154426	1451	NONHSAT129236	2149	| AK026820 | mRNAlike lncRNA | Homo sapiens | Human lncRNA | JounralRNA | 4087 | NULL | -1.0679900 | -0.1865953	NOCODE4.0		chr8	134507156	134509435	-	CCTGAGTTCAGGATTGAGCCCATTATGGCCGAGAGAGGCCCTGGTCCCCGTCTCAGGAAAGTTGCTCCGAGGCTCCAGGCGCTCTAGGAACCAGAACCCTGGGCTCCACAGCAGGGCCAGGTGTCTCCTCAGGTGCTGTGGTCTCATCTTAGTGCCACCTCAGCCAGTGTACAACCTTGGGCAAGTCACGCCCCCTCCTGGAGACTCTGAAAATGGAACAGAAAGGTGTGGTCATCTGTGTGTTCCTCTGTGATCTGGAAATGCTACAACCTTTGCTTCTAAGGCAGGTAGTAGCCAGGCATGGGGACGGGGCTTCTGTCAGCTCCCCTTTGATTTTGTAGACCTCTGGCTCTTAGCAAAGAGATGTCCTAGGAAGGAAGGGCAGTACCTTGGTGATCC…	3.46003	3.50665	3.60743	1.82501	2.74745	3.13038
ENST00000587148:3808777	0.0184333	1	8.24	13.22	0.62	down	3808777	153	ENST00000587148	737	cdna:known chromosome:GRCh37:18:52605177:52626692:-1 gene:ENSG00000166510 gene_biotype:protein_coding transcript_biotype:retained_intron	ensemble_cDNAncRNA		chr18	52605177	52626692	-	GTAGGCGAGTCTGGCCACCTTCGGGCCCGGTCCCTGCGGCGCGCCCCCGCATCCCCTCCATGTGTGTGGGTGTCCAGGTGCCTTTCCAGCGGCTTCCCCAGTGGAGTTCCTGGCATCAAGGACATTTCCTGTAAAAGGGTCCTTGTTGAAGAG	2.92806	2.78644	3.46674	3.42621	3.81819	3.86351
n364980:3090028	0.0184551	1	17.48	6.72	2.6	up	3090028	61	NONHSAT074002	523	| NULL | lncRNA | Homo sapiens | Human lincRNA | BodyMapLinc | TCONS_00003391 | | -1.0552200 | -0.2578799	NOCODE4.0		chr2	121311318	121315685	-	GGATTGCTGGCGGACAGCAGTTCGAGACCAGCCTTGGCAACGGAGCAAGACCCTAACTCTA	3.6859	5.00214	3.72243	2.64461	2.0221	3.5431
ENST00000459676:2626210	0.0184921	1	4.94	2.91	1.7	up	2626210	113	ENST00000459676	1176	cdna:known chromosome:GRCh37:3:58382865:58399259:1 gene:ENSG00000168297 gene_biotype:protein_coding transcript_biotype:retained_intron	ensemble_cDNAncRNA		chr3	58382865	58399259	+	GCCTGTCTTGGTACATGCTTAGCTGAACAACACAAATGCGCCGTGGCCCAGGGGTCCCGTCCTGCCAGGCCTCTCTCCTCAGGGAGCCCGTCCATAGGGTCAGTTTTGTCACA	2.13535	2.53663	2.27257	1.21061	1.39287	2.01846
n345952:2647644	0.0185023	1	2.73	1.79	1.52	up	2647644	359	NONHSAT092685	806	| NULL | lincRNA | Homo sapiens | Human lincRNA | Scripture Reconstruction LincRNAs By Luo[unpublished] | linc_luo_1501 | NULL | -1.2999800 | -0.2267142	NOCODE4.0		chr3	150088072	150106893	+	AGAGAGGAATCTGCCCACACTCAGGGGATCATCCAGAATTCACAGATGAACAGGGTGCACTCAAGGAAGACTGCCCCTCCATCAGAGCACCACCCCTCAGTGACTGCTGACGTGTAAGACACTTCCAGCATCTTTTTACCAGGCCCCACCCTTGGGGATGCCCAGACCAAGATATCACTCTTTGCACTAAGTGACTCCTGAGATACCAGCCCTTTACCTGACTTACATTCTGTCATCCTGCATCAGAATTGTTTCGAATTTTTAGAGGTATTGTGTTATAATGGTGTTCAATGAAGTTGGAAGAATTCTGGCTCTGCTGCTTAGAAACTGGCAAGTTACCTGATTTCTTGGGACCTCCA	1.23388	1.66778	1.4423	0.81074	1.02043	0.69693
ENST00000580129:3766397	0.01857	1	2.39	4.29	0.56	down	3766397	89	ENST00000580129	422	cdna:known chromosome:GRCh37:17:61901443:61901955:-1 gene:ENSG00000108592 gene_biotype:protein_coding transcript_biotype:retained_intron	ensemble_cDNAncRNA	FTSJ3	chr17	61901443	61901955	-	ATTGCTGTGCTAAAGGTTTGGGATGGGGGCCTGAGCCTTTTGATTTATGTAGCCGAAGCCCGAAAGGTGGGTAGTGAGCCTAAAACAGA	1.41365	0.97358	1.36404	2.63827	1.90977	1.72938
ENST00000548594:3468587	0.0186354	1	2.81	1.82	1.54	up	3468587	74	ENST00000548594	755	cdna:known chromosome:GRCh37:12:103474728:103572453:-1 gene:ENSG00000257703 gene_biotype:antisense transcript_biotype:antisense	ensemble_cDNAncRNA	RP11-328J6.1	chr12	103474728	103572453	-	TGCTCTAAAGCACTAGCCCCTTTCAGGTTTCGGACACGTGGCCTCTCTGGCTGAATGGACAGAAAGTCTGAATG	1.47624	1.25238	1.73126	0.9403	0.67396	0.99142
ENST00000474404:2700533	0.0186885	1	2.17	3.33	0.65	down	2700533	1010	ENST00000474404	2249	cdna:known chromosome:GRCh37:3:149496141:149508714:-1 gene:ENSG00000206199 gene_biotype:protein_coding transcript_biotype:retained_intron	ensemble_cDNAncRNA		chr3	149496141	149508714	-	CATTTCATTCTTGGGTCTGGGTCTACAGACTAAGAAATAAGGAGGGTCTCATAGCCCTGTCAAGTCTTGTTCTCAAAGCAGATTCATTAATATCCTCAGGGTGGAAGAGCAAAACTCAGGCCACTTCATCTCTTCTCTTTCAAAATGTACTTCAAGCATGTATAAATGCAAGTTCAAGTACATATTCTTTTTCCCGTTTTTAATGCAAGGTAGCATATGATACATGCTATTCTGAACCCTGCTTTGGGCAATTTCATCTTAAAATGTTGCTGATTATATTAAAATAATCTTTTTAACAATGTGACGCCAATGCTATACTGGCTGAAAATCTGCATTAGTGGAATAGTGTTTATCTGTTATAGAAATTACAACCTCTCTCTAAATACTATACCTTGGCTG…	1.26427	0.91381	1.1594	1.80552	1.50964	1.88324
ENST00000481658:2523366	0.0187798	1	3.26	6.01	0.54	down	2523366	90	ENST00000481658	768	cdna:known chromosome:GRCh37:2:203500212:203589955:1 gene:ENSG00000138439 gene_biotype:protein_coding transcript_biotype:retained_intron	ensemble_cDNAncRNA	FAM117B	chr2	203500212	203589955	+	AAAAATGGTTCTAAGATAGTGGGTGTGGAAATATGATCCTTTTGTTGGCTATTTCCTTGATATTATGGGCAGCAAGGATTTGTCGTTTTC	1.19722	2.04321	1.89672	2.81003	2.15113	2.75118
n371283:3225391	0.0188998	1	2.88	4.48	0.64	down	3225391	101	NONHSAT134725	373	| NULL | lncRNA | Homo sapiens | Human lincRNA | BodyMapLinc | TCONS_00016868 | | -1.2264900 | -0.1423933	NOCODE4.0		chr9	127961812	127962755	-	GCCAGACACCACCACGCTTTGCCTCCAGGAGCAAGTCTTAACTAGAGAGAGATCAAAGAAAAAGACAACTAGGGACGACTGCCAAGAGTGCAATAAATATA	1.50553	1.39014	1.6728	2.33265	1.87338	2.25223
ENST00000486303:3935042	0.0189118	1	9.04	5.89	1.53	up	3935042	98	ENST00000486303	708	cdna:known chromosome:GRCh37:21:46955898:46957847:-1 gene:ENSG00000173638 gene_biotype:protein_coding transcript_biotype:processed_transcript	ensemble_cDNAncRNA	SLC19A1	chr21	46955898	46957847	-	ACCCACTGACCAGATGGCATCTCTGCTCTTAGTGGAGGGCCACTGTCCACCGCCAAGGTTATTTATAGGGGTGAGCATTATGTGTGGCGTTTCCCTTA	3.05898	3.0537	3.46518	2.61624	2.74347	2.28993
ENST00000455248:2511981	0.0190112	1	3.47	2.1	1.65	up	2511981	84	ENST00000455248	751	cdna:pseudogene chromosome:GRCh37:2:159276467:159281815:1 gene:ENSG00000234890 gene_biotype:pseudogene transcript_biotype:unprocessed_pseudogene	ensemble_cDNAncRNA	HNRNPDLP2	chr2	159276467	159281815	+	TCTGCTGACAACTCCTTCACTGTGGAGGACATGAACAAATACAGCAACAGAATTCACAGAGGGACCCAAGATGAATGCAAGCAA	1.29865	1.96046	2.14067	1.01294	1.09796	1.09717
ENST00000460535:2691704	0.0190524	1	3.3	5.42	0.61	down	2691704	137	ENST00000460535	301	ncrna:misc_RNA chromosome:GRCh37:3:121372843:121373143:-1 gene:ENSG00000243544 gene_biotype:misc_RNA transcript_biotype:misc_RNA	ensemble_ncRNA	RN7SL172P	chr3	121372843	121373143	-	TCAGGCATGCTAGTCTGTGCCTATAGACCCAACTACTCAGGAGGCTGAGGCAGGAGGATCACTTGAGTCCAGTAGTTCTGGGCTATAGTGCTCTATGCTGATTGGGTCTCCACGCTGAATTCTGAATCAATATAGTG	1.8252	1.84945	1.47442	2.48581	2.80304	2.02164
ENST00000527370:3378911	0.019073	1	4.97	3.25	1.53	up	3378911	639	ENST00000527370	3712	cdna:known chromosome:GRCh37:11:67259240:67266108:-1 gene:ENSG00000110697 gene_biotype:protein_coding transcript_biotype:retained_intron	ensemble_cDNAncRNA		chr11	67259240	67266108	-	TCGCCAAGGGTGAGTCTCCCAAAGCCACTGGGAGGAGCTTCACACCCGTGGGATGTTCTGCACTAGAAGGGGTCAATCAGACACCACAGCAGCAAATCGAAGCCGCTGCCCTCTTCTCAGCCTTTTTTTTTTTTTTTGAGACAGAGTCTCGCTCTGTCACCCAGACTAGAGTGTCAGTGGCCTGATCTTGCTCACTGCAACCTCCTGGGTTCAAGTGATTCTCCTACCTCAGCATCCCAAGTAACTGGGATTACAGGCACCTGCCACCATGCCCAGCTAATTTTTGTATTTTTTTTAGTAGAGACAGGGTTTTGCCATGTTGGCCAGGCTGGTCTCGAACTCCTGACCTCAGGTAATCCACCCACCTCTGCCTCCCACAGTGCTGGGATTCCAGGAATG…	2.26361	2.34658	2.354	1.58978	2.05017	1.49028
n366941:2797706	0.0191097	1	2.49	3.89	0.64	down	2797706	91	NONHSAT099713	426	| NULL | lncRNA | Homo sapiens | Human lincRNA | BodyMapLinc | TCONS_00007697 | | -1.0413400 | -0.2883390	NOCODE4.0		chr4	188571620	188581521	+	CTGGATGGGTCATCTACTGGCATGAAACCCTGGGCACTATACCTGCCTCAGGCTGGGGCCGCTACACTTGTCCATTTACCGAAACAATTGG	1.44717	1.25475	1.21977	2.2	2.04561	1.62149
ENST00000481854:2616664	0.0191133	1	1.63	2.8	0.58	down	2616664	87	ENST00000481854	837	cdna:known chromosome:GRCh37:3:35756456:35770828:1 gene:ENSG00000172995 gene_biotype:protein_coding transcript_biotype:retained_intron	ensemble_cDNAncRNA	ARPP21	chr3	35756456	35770828	+	TTTCAGGATTGTGGCTTTATGGCTCTCCCATTCTTAACGTGGATCGCATGGAGTCTGCACGCTCTGCTTTGATTTGAACCCTTTCCC	0.66411	0.91694	0.52059	0.98677	1.62108	1.86285
n346199:3691226	0.0191691	1	6.77	3.88	1.74	up	3691226	180	NONHSAT142436	896	| NULL | lincRNA | Homo sapiens | Human lincRNA | Scripture Reconstruction LincRNAs By Luo[unpublished] | linc_luo_1749 | NULL | -1.4447100 | -0.2358635	NOCODE4.0		chr16	50769970	50774752	-	TCACCGGAGTGAATAAGGAGGCTTGAAGCTGTCCTGGTACAACAATGGAATGAAGCGCTAGTCTCAGCTCAGCCACTTGGAATATGACTCCAACTCTCACATTTCTGTGGGGTGTATTCATTTCAGCTTTTTGTTTGGTGCTATGGGGAGGGAAGGGCCCTCAGACTGGCATCCTTTTTC	2.75303	3.12891	2.41747	2.02659	1.55103	2.26178
ENST00000432239:3961202	0.0191735	1	3.04	5.21	0.58	down	3961202	177	ENST00000432239	498	cdna:known chromosome:GRCh37:22:39871812:39872827:-1 gene:ENSG00000227188 gene_biotype:antisense transcript_biotype:antisense	ensemble_cDNAncRNA	RP5-1104E15.6	chr22	39871812	39872827	-	CCCAAGCTGACAGGCGGACTACAGATCTGGGGGTTCTGCTCCAGGCTCAACACAAGTGGCCTGGGCGAGGGAGGGCCTGGTAGACCATGACACCCAGCATCGAGGAATTCTGCTTCCCCAGCAGGCTCAGAAGGAAGAAGTCTGCTTCAGGGGCCAGGCCTGGTCAAAGACTCCATC	1.74569	1.32384	1.71579	2.60902	2.6632	1.86351
n377242:3934347	0.019193	1	11.94	25.07	0.48	down	3934347	134	NONHSAT082479	4123	| NULL | lncRNA | Homo sapiens | Human lincRNA | BodyMapLinc | TCONS_00029171 | | 0.0421662 | -0.1118201	NOCODE4.0		chr21	45576306	45580684	-	TTCCGGTGCCACATCAGCTCACAGAGCTTCCTGTTTCAGCCCAGATCAGAAACACCATGAGACGCCCAAGGAGGAATATTTTAATACTTCTGCTATTGGCCTCACCCAAAACCAGAAAGTGCAGGGAGTCGTGA	3.65959	2.8511	4.24849	4.53927	4.32351	5.03032
ENST00000515675:2731231	0.0192602	1	3.19	1.9	1.68	up	2731231	116	ENST00000515675	317	cdna:known chromosome:GRCh37:4:74296876:74302927:1 gene:ENSG00000081051 gene_biotype:protein_coding transcript_biotype:processed_transcript	ensemble_cDNAncRNA	AFP	chr4	74296876	74302927	+	ATTAAGGGACAGACTATGGGCTGGAGGACTTTGAGGATGTCTGTCTCATAACACTTGGGTTGTATCTGTTCTATGGGGCTTGTTTTAAGCTTGGCAACTTGCAACAGGGTTCACTG	1.92317	1.9276	1.14451	1.01294	0.93387	0.8315
ENST00000486015:3252657	0.0192643	1	26.18	13.75	1.9	up	3252657	118	ENST00000486015	628	cdna:known chromosome:GRCh37:10:77162655:77167453:1 gene:ENSG00000237149 gene_biotype:protein_coding transcript_biotype:processed_transcript	ensemble_cDNAncRNA	ZNF503-AS2	chr10	77162655	77167453	+	GGAGAGACGCCCTTCCACCTCTGGGAGCCTCGGTCTGTTGGGGTCGCGGAGTTCGGGCGCGGCTCCGGGTACCCGAGACCAGCGGCGGCAACTTCTAACACGGGAGATTTCCCGCCAC	4.78971	4.32751	5.07094	3.3944	3.50059	4.38638
n371733:3233836	0.0192789	1	9.38	5.12	1.83	up	3233836	455	NONHSAT011255	917	| NULL | lncRNA | Homo sapiens | Human lincRNA | BodyMapLinc | TCONS_00017779 | | -0.9238490 | -0.2691928	NOCODE4.0		chr10	6779343	6780988	+	ATAATGTCCTCTACGTGCCGGTGTGGAAGTAGCCCGGATGCAATTGAATGAACAACAGACGGTGCTTTCCAGGACGGCGCTGTGCTTTCCAGGATGGTGCTGTGCTTTCATTCATTTGGGTAGCTCCTCTGTGAGCCTCCCAGCGCCGACTGCAGAGCCCCCACTCTCCAGCCTGCAAGACCCCGAAATTCAAGCCACACAAAGAAAGGAGGAGGGGGCCGTTGGCATTTACTGAACCTTATAAAACTGTCAGCAAAACAGCCCTTAGGCTTGGACTCCCTGCTAGCCGGGTTTTACGGTGCTGAAGTCAGCATCTTGATTCAGCTGCATAAATAATCTCCTGCAGTCCTGCAAGGCCTGGGGTAGGAGAGGGTATGGGGACCAGGGCACTCTGTAAGG…	2.85085	3.57281	3.34062	1.77545	2.83465	2.4766
ENST00000574766:3828165	0.0192815	1	1.97	3.8	0.52	down	3828165	130	ENST00000574766	398	cdna:known chromosome:GRCh37:19:30414619:30428904:1 gene:ENSG00000105176 gene_biotype:protein_coding transcript_biotype:processed_transcript	ensemble_cDNAncRNA	URI1	chr19	30414619	30428904	+	GCACAAGAGGGCTGAAACCAATACAGGAGTCTGTGCTAATCCCTCAGGACTCAAAAATGCCCCAATTTTTGGAGGACAAGGGTCATCTTGCCCACCTTGCAACCAGCCAGCCATTCCAGGAAAGCTATTC	0.94513	1.16179	0.82095	1.57939	1.53342	2.6574
n387712:3181111	0.0193033	1	1.87	2.95	0.63	down	3181111	249	n387712	1380	| NULL | lncRNA | Homo sapiens | | UCSCGeneNoncode | uc011luq.1 | | 0.6335090 | -0.3216855	NOCODE3.0		chr9	99671356	99672736	+	GGCCTCTTAACTGCATTGTTGGATATTTTTAAGACCAAAAGCTTGCTAAACCCAAAACAGCAAAAGCATTCAGCTGAAAATAAAGTGAAAAGCCACATATGTCTTAGAGGGAGAAAACAGTGCTAATGATTTTAGGCCTTAATAGTTTCAAGATCCCGATTGGCTGCTCTGAAAAGCCATCTTTGCATTGTTCCTTGTCCAGCTCCTTGCTCGCCGCGGCTGCCTCCACCGCAGACTCTGGCAGCTTTA	0.8323	0.83756	1.02699	1.22354	1.90948	1.56996
ENST00000455814:2939931	0.0194747	1	3.18	2.09	1.52	up	2939931	147	ENST00000455814	450	cdna:known chromosome:GRCh37:6:5236517:5260954:-1 gene:ENSG00000214113 gene_biotype:protein_coding transcript_biotype:processed_transcript	ensemble_cDNAncRNA	LYRM4	chr6	5236517	5260954	-	CTGGGACCTACATTGGATACTACTGCTGCGGGTTTACAATCCTCAGTTGACCTGTCTGCGGGGAGACGGAAGCCCCTGAGTACTTTGCCCAGGATGTCTTGTCTTTGGAACTCCACTCCTCCCCAGCTTGGCAAAACCCTTGGTGTG	1.48053	1.81644	1.7002	1.2781	1.08393	0.84048
ENST00000534819:3377515	0.0194948	1	1.49	2.73	0.55	down	3377515	111	ENST00000534819	2354	cdna:known chromosome:GRCh37:11:64941588:64943941:-1 gene:ENSG00000255200 gene_biotype:pseudogene transcript_biotype:processed_transcript	ensemble_cDNAncRNA		chr11	64941588	64943941	-	GACAAGATGTTGAGCTCACTGAAAAGCAAATGTGAATTAAAATTTCACCAAGAGACTGTTTCCCACTTAGCAGTTTGGCAAAGATAAAAATCTGGCACCTCACGGCTGGGT	0.76477	0.5279	0.417	1.96942	1.53746	0.82816
ENST00000442760:3488171	0.0195192	1	3.44	5.82	0.59	down	3488171	552	ENST00000442760	902	cdna:known chromosome:GRCh37:13:45914161:45915318:-1 gene:ENSG00000133112 gene_biotype:protein_coding transcript_biotype:retained_intron	ensemble_cDNAncRNA		chr13	45914161	45915318	-	CCACGCCAATAGTTCACGGATAAGAAGTATTCTTAGTTCTTGCTGAAAATAAAAAAAGCACCATTTTGGGAATAAAGTTGTGACCCGTGGATTTCTCAAAACGACCTAACTTAAAAGAGTTGTCTGTTGGCCGGAACAAAAAATGGGGTCATTAAAAAGTTGTTTCCAGTTGCGGGCATGTGATGCCTCCGGTTGGTAAGTGGGGACAGGACAAACACGAAAGGACTCCAGGCTCCTAAGCCGGAAGCATCATGTCCCGGACAACCCCGGGAGGAGGATGGGCGCCGAGGCGGCGGGCCTATTTCCAGGATCAGCTCCGCCTCCAGTTTTCTAGAAAAACCCAAGCCCGGAAAGAGCGTCTCCTCCGCCAGGAGGCGGCGGGGAGGATTGCACAACCTC…	2.27105	1.47586	1.57192	2.35606	2.7506	2.51079
ENST00000366099:3314942	0.0195672	1	6.75	15.52	0.44	down	3314942	54	ENST00000366099	663	cdna:pseudogene chromosome:GRCh37:10:134899473:134900137:-1 gene:ENSG00000203268 gene_biotype:pseudogene transcript_biotype:pseudogene	ensemble_cDNAncRNA	AL445199.1	chr10	134899473	134900137	-	TGCCCTGAGTCCCACGGGGACTTTGCGGGGGAACTTCTCGAAGGTGCTGTGGGG	2.76255	2.96242	2.56509	4.88619	3.2732	3.67985
ENST00000494150:3961016	0.0195772	1	4.83	2.78	1.74	up	3961016	164	ENST00000494150	2775	cdna:known chromosome:GRCh37:22:39475667:39478684:1 gene:ENSG00000239713 gene_biotype:protein_coding transcript_biotype:retained_intron	ensemble_cDNAncRNA		chr22	39475667	39478684	+	CTCTTGCCCTCTAGCTGGGGGGGCAGTATGTCAGACTAAACTGCTTCCTCTTGTCCCCATGTCACGGAGCACCAGTGACTCGACATCCCAGGCCACTCTGTCTGGAGCATCCCCTGAGCTTCTGGCAACAACCTTCACCCCCATGTGACTGTGCAGCTCGCAGG	2.37848	2.72149	1.71345	1.57022	1.33127	1.52246
ENST00000466767:2440304	0.0196604	1	3.13	4.78	0.66	down	2440304	249	ENST00000466767	769	cdna:known chromosome:GRCh37:1:160517879:160521200:-1 gene:ENSG00000066294 gene_biotype:protein_coding transcript_biotype:processed_transcript	ensemble_cDNAncRNA		chr1	160517879	160521200	-	AGTCAACTAGCCATGCAAGACAGTCAGTGGTAAGTGTCAGAAACATGAAGGGAGATCCTGGGTAGAAGAGCTACATTTGACTGGCCACACAGGGAGGGGTTGGGGAAATTGTCTTTGGCCTAATCTGGACTCTAGAGTAGAAGAGAATTCCCATTGACCTGTGGGTGAGGCCTCAGCCAAGTGACTCCTGAGACATTCTGAGGATCCAAGCATCCATTTCAAAGGATGGCAGCCATTTAATCCCTGGGG	1.78953	1.79037	1.34473	2.29621	2.32383	2.12205
n345518:2477740	0.0197214	1	4.1	7.63	0.54	down	2477740	225	NONHSAT070168	398	| NULL | lincRNA | Homo sapiens | Human lincRNA | Scripture Reconstruction LincRNAs By Luo[unpublished] | linc_luo_1067 | NULL | -1.2900300 | -0.3095386	NOCODE4.0		chr2	38376125	38376523	-	TAGACCAGTCCAACAGCAGCCCGTGCAGCCTCTGAAGTCCACTCCCAGTGCTAGCTGATGGGAACCCCATGGGCTCCTGTCTGCTATACAAATGGAACAGACTTTCTTCAGAGCCAACCCCAGCTGCCCCACTGAAGCTGGTTGCCACAGTGATTTTCAGTCTCATACCAGATTCTGATCTCTTCTCTTGCCCACCTTTGGTGCTGCAGAGTGGATCATCTTGTT	2.02808	2.50347	1.58927	2.5042	3.47824	2.79905
ENST00000406490:2921479	0.0197745	1	2	3.27	0.61	down	2921479	138	ENST00000406490	482	cdna:pseudogene chromosome:GRCh37:6:111674905:111675386:1 gene:ENSG00000220392 gene_biotype:pseudogene transcript_biotype:processed_pseudogene	ensemble_cDNAncRNA	FCF1P5	chr6	111674905	111675386	+	GCTCTAAGGATCATCAGGGGTCGCAGACTTGAAGCATTCTCATACAAACACAACAGAACCCACACAGTTGTCTGCTAAGTACTCAGAGTGGCTCAGAATAGGCATTACAGTGTGGCCACAGTTGACCTTGATCTTAAG	1.16337	0.81228	1.01326	1.46099	1.54295	2.12887
ENST00000536166:3476384	0.0198437	1	3.1	2.02	1.54	up	3476384	86	ENST00000536166	355	cdna:pseudogene chromosome:GRCh37:12:124490418:124490772:-1 gene:ENSG00000256827 gene_biotype:pseudogene transcript_biotype:processed_pseudogene	ensemble_cDNAncRNA	RP11-214K3.5	chr12	124490418	124490772	-	CAGATGCCGACTACTAAGCAGGAGGCCAAGTGCCTCGTCTGTGTTGCTCTGCGCAAGGCTATGACCTCCGTGCAAGAACTGCAGAG	1.66152	1.75047	1.45972	1.24639	0.74425	1.04824
ENST00000540868:3439590	0.0199104	1	4.13	2.51	1.65	up	3439590	220	ENST00000540868	503	havana:sense_intronic chromosome:GRCh37:12:362608:366465:-1 gene:ENSG00000255746 gene_biotype:sense_intronic transcript_biotype:sense_intronic	ensemble_ncRNA	RP11-283I3.4	chr12	362608	366465	-	AGAACACGGGCCTTCAGCTGAGACCTCTCCAACTGCCTGGACCCTGGCTGCTGGCAGACCAAGTTGCTCAACACCCAGAATTAACTTGGGACTGGAGTCCCCATGTGAGGCCACGACAGGAGGCACACAGCAGGACCTCTCAGAAGGGCCTGGAGGGGAAAGATCCCTCAGCTCCAGCCTGTAAAGAAGGTGCACTGGGATGCCCACACAAAGAGGATTC	1.94782	1.82518	2.37244	1.661	0.99711	1.31666
n381994:3503827	0.0199512	1	2.43	4.2	0.58	down	3503827	421	NONHSAT032527	1271	| NULL | lncRNA | Homo sapiens | | UCSCGeneNoncode | uc001upo.2 | | 0.5317150 | -0.2182655	NOCODE4.0		chr13	25160141	25171810	+	CTGCATGTTTGAGAGCTGTGTTGGCAAGACCTCAGGACAGAGTGCCCTCTATGTCTGGTGGTGATTCTCAGACACCATCACATTCTGATCCTGCATTGTGGGCCATTCTACTGACTACATCTACTCCTAAGTTAAGGACTTTCATGAACCTGTCTCATGACTGGCCCTTTCTAAAGGGAAGTATGGCAGTTAGTTACTTTAATGAACATTTCCCAATGGGTAAGGAACAGTCTGTGAACTTATGAGTTTTGCTTTGTTTTGTTTTGTTTTTAATTTTTGAGACAGAGTCTCGCTCTGTCACCCAGACTAGAGTGCAGTGGTGCAATCTCAGCTCACTGCAACCTCGACCTCTTGGGTTCAAGCGATTCTCCTGCCTCAGCCTCCCGAGTGCTGGGATTA…	0.96379	1.40223	1.4777	1.70363	2.59366	1.93372
n342691:2875258	0.0199961	1	4.54	7.47	0.61	down	2875258	971	NONHSAT103730	2558	| BC030525 | mRNAlike lncRNA | Homo sapiens | Human lncRNA | JounralRNA | 5193 | NULL | 0.2120240 | -0.3965273	NOCODE4.0		chr5	131584599	131631008	-	GACCAGCAGTCCCTGAGAAGTAGCTGTGTGTAGGATTAAGACAAGCTGACTGCGGAGAGCTGTGACATTGGGCATTCAAGCATGAAGCATTGTTGGCCCAGAGAGGGTGCACAAGCATTCTCCCTCAGAGAACCATGGTGTTCCAGAGCCAGAGAGAGATGGAGAGCTTCCACAATCCTTGTGAAGATCTGTTATCCTAACACCAATATATCCCCTTTAAGAAAATGGTGGCCCCCTGTAAATTGTCAATATAGCAAATTGGCTCCCATAATATATTGAAACACTATTACCACCTTGGGGATTCTTTTTCAAATTACAAGCTTGATTTAATATAAAACGTAATGATTAATACATTAGATTAAAAGAAGAAAGGAATCTTGTAATTATCTCAAAAGGCAT…	2.23366	2.42293	1.89392	2.46559	3.15313	3.08861
ENST00000460778:3154868	0.0200389	1	3.36	1.9	1.77	up	3154868	111	ENST00000460778	453	cdna:pseudogene chromosome:GRCh37:8:135991070:135991522:-1 gene:ENSG00000244413 gene_biotype:pseudogene transcript_biotype:processed_pseudogene	ensemble_cDNAncRNA	RP11-1057B8.1	chr8	135991070	135991522	-	ATTGCATATCATCCACATTTCAGTGGAATAAGATACTGTGGCTCTCAAGGCAGCCCAAATTCTCTAAGAGCACCACCAGGGGAAACAAGCCTGACCACTACTCCATCATCA	2.15619	1.36149	1.70257	0.5595	1.31951	0.91094
ENST00000495096:3952982	0.0200628	1	2.49	4.94	0.5	down	3952982	83	ENST00000495096	2549	cdna:known chromosome:GRCh37:22:19957421:19966939:-1 gene:ENSG00000099889 gene_biotype:protein_coding transcript_biotype:retained_intron	ensemble_cDNAncRNA		chr22	19957421	19966939	-	CACTCACGGCTTTTGTTACTTCCTACTGTTCTGCATGAGCTGGGACATGAGGAGAGTGGGACAGGTCCTGAGCGTGGCCACCT	1.45195	0.84436	1.6447	2.76477	1.68158	2.41829
n386052:3489764	0.020067	1	3.98	2.43	1.64	up	3489764	132	NONHSAT033823	940	| NULL | lncRNA | Homo sapiens | | UCSCGeneNoncode | uc010adn.1 | | 0.1148890 | -0.2507695	NOCODE4.0		chr13	50656413	51102200	+	TGTGTGGCCTCCAGTGGACTTCATATGGACATAGCCGACCATGCCTTGCCTTGTCAGTCCCACATCCCTCACCTTCGGACCTGGGCTTCCCTGTTGATACAGAGGCACTGGATATCTTGAGACTTGCTCACC	1.99915	1.78887	2.18958	0.84341	1.55638	1.45633
n324562:2946531	0.0200832	1	1.73	2.61	0.66	down	2946531	432	NONHSAT108301	4732	| NULL | mRNAlike lncRNA | Homo sapiens | vega lncRNA | GENCODE | OTTHUMT00000040121 | http://vega.sanger.ac.uk/Homo_sapiens/Transcript/Summary?db=core;t=OTTHUMT00000040121 | 0.3137500 | -0.3008761	NOCODE4.0		chr6	26630054	26634786	+	GCAGAGGCCCATATGCCTACTAATAACCCACTTCTCATTGGTCCACATGTTAGTGGCTTGTATTATAGGAATCCCCAAGGATTCTTAAGCTTTGGTCTTGAGAACTCTCATACATTATGTTATTTTTAAGACAAATAGCTACACAGTGTCACGTGGCCTTTCCATCTGTTAGACAAGCCACTTAAGCATTCTTTATGCCATCATCATTGGCCTTTGTAACCCCTATTGATCAGTGCTCAAAACCAGAAAACCATTGTGTGCCCTTTACTCCTTTTTGTTTGAATTCTTAATTTAATTTACTCATATTTTCCAACTTAATTTTATCTCAATTACAGCCCTCAAGAATGAGACTGTATCCAGATACATTGTGAAATCTTGCTCTGTTTTGCTAACGGATAA…	0.92151	0.75453	0.7047	1.63747	1.26111	1.24624
n365479:2561066	0.0201897	1	2.97	6.3	0.47	down	2561066	241	NONHSAT071840	478	| NULL | lncRNA | Homo sapiens | Human lincRNA | BodyMapLinc | TCONS_00004315 | | -0.9139580 | -0.2496149	NOCODE4.0		chr2	78176531	78178621	-	CCATCACAAGCCCAGGGCAAGTACTGCTAGAGGGCTGCCTATGATCAGATCTTCTGAGAACATCAGAGAAAGACTGTCCTTGCAATCTACACTACAGCAAGACTTCAGGACCTTGAACTTCAGGTTCATAATCTCACAACTGAGAAGGATCCTTCCACACTCTTGGAACAGTGCACCCATTGGAACTCTGAAGGTTAAGCTCACCAGGAAAGTTTCTCTCCAGAAGAAGATAACACCCTTA	2.24715	1.26003	1.16657	2.9208	3.0238	2.00329
ENST00000406721:3230391	0.0202054	1	8.29	4.53	1.83	up	3230391	388	ENST00000406721	3262	cdna:known chromosome:GRCh37:9:139632619:139637808:-1 gene:ENSG00000187922 gene_biotype:protein_coding transcript_biotype:retained_intron	ensemble_cDNAncRNA	LCN10	chr9	139632619	139637808	-	TGAGCCATGTGCCACTGGTCCCTGAGCCGGGCGCCGGCTCTGGAGCTGGAGCAGGCTCCTGCACAGTCTCCCGGCAGCCGCCCAGGAGCAGGGCTACCAGCAGTTCCAGGCACGGGCGCTGCCCACCTGGCCTCTCCCACTGCAGCCTCCAGCACAGGGGCCCCGCAAGTTGCAGGGCAAAGGCAGGGAGCCTCGAGGGGGTTCGGGGGCCCAGGGGGGTCAGGGAGGGCCAGGGTGGAGGGGCCCAGAGAGCTGTGGCCGAGGAGGTCGGGAGACGCCCAGAGTGCAGAGTGGGTGTGGAGCAAGCGGGGCATATTCTGTAGCGGGAGGGCCCGGGCACCTGCTGAGTGAGCCGTGGGAGCAGCACTCATTGGCACGGCGGTGCCCA	2.75591	3.3584	3.09709	2.45619	1.55961	2.48347
ENST00000520413:3027110	0.0202209	1	3.1	1.97	1.58	up	3027110	320	ENST00000520413	2190	cdna:known chromosome:GRCh37:7:139223899:139229730:1 gene:ENSG00000236279 gene_biotype:protein_coding transcript_biotype:retained_intron	ensemble_cDNAncRNA	CLEC2L	chr7	139223899	139229730	+	ACATACCCGCCGATCTGTTCGTGGAAGCAGTCTGCAGACTGGAGATCCCATGACGACTGGAAGACAGCATGGTGGTCACTGTTGCTGCTGGTAGAGCCACATCTGATGTGTCCCGGTCTGTCCTGGTGGCAGCGATTCAGTGGTAACATGGGGACATTGCAGCGAGCAGGCAGGATGGAGAGCAACCCTTGTCAGGAATCATGGGAGAGATGGCATCTGTTTCAACCTGGATGAGGGAGGCTGGTGTGCTTCTTTGAGTAGGGGGTAGAAGACAGAGCGGGTGTCTCTGGGTCACTCCAGAGGCCTTAGACCAGCAGGTC	1.48918	1.96743	1.43227	0.76602	1.20015	0.97112
ENST00000479201:3015556	0.0202251	1	10.11	16.38	0.62	down	3015556	78	ENST00000479201	592	cdna:known chromosome:GRCh37:7:100026998:100029105:1 gene:ENSG00000146834 gene_biotype:protein_coding transcript_biotype:retained_intron	ensemble_cDNAncRNA	MEPCE	chr7	100026998	100029105	+	GTTGGATTTAGAGCCGGGCGGAGACCGCTGAGACTCATTCCTCAGGAACAAGGGTCGGGTGTCAAGGAGACCTTTTCA	3.04673	3.65992	3.37651	4.31717	3.93976	3.79654
ENST00000529317:3850322	0.0202401	1	4.43	2.68	1.65	up	3850322	53	ENST00000529317	385	cdna:known chromosome:GRCh37:19:10478739:10479215:-1 gene:ENSG00000105397 gene_biotype:protein_coding transcript_biotype:retained_intron	ensemble_cDNAncRNA	TYK2	chr19	10478739	10479215	-	GGCTGACGGTAGCAAATGACGTGACTCCTGACCTCGTTTCTCACCTGATCCAG	2.24258	1.97145	2.23187	1.06128	1.36742	1.85345
n380536:3460375	0.020244	1	1.86	3.42	0.54	down	3460375	54	NONHSAT029189	745	| NULL | lncRNA | Homo sapiens | | EnsemblNoncode | ENST00000539653 | | -0.7359510 | -0.3629588	NOCODE4.0		chr12	65893678	66036142	-	AGTGGGAGATTGGTCTTGCCAATCAGAGAAGCTCCAGGGCTAGCCTAGTGCCTG	0.94972	0.71621	1.00627	2.4293	1.38038	1.49006
ENST00000474368:3922087	0.0202534	1	2.76	4.49	0.61	down	3922087	850	ENST00000474368	2871	cdna:known chromosome:GRCh37:21:42772792:42776800:1 gene:ENSG00000183486 gene_biotype:protein_coding transcript_biotype:retained_intron	ensemble_cDNAncRNA		chr21	42772792	42776800	+	TGGCACTTGGGCTGTAGATAAAATTCCTCTTCTGCCCAGGCCTGGGCTGGTGGATTGAAATCTCATTCCATAGTGCAGGCAAGCAAGAAGGACAATTTTCGTCATTTTTCCGTCATATAAATTAATTTCTTCTTTCACCCTTTTTGCCTGTTAGTGAAAATTAAATCCCAGTTCTGACTCCCGCCCACTTTCTCAGGGGCTGTGTCTGAGTCCCGGGTGCCTGCTCATGGGGTGGGTGACCTGCCTGGTCCCCAGTCACCAAGATGTCCATTGTCCTTCCCGGGCCTTGGTCCCCTTGGTCCCTGAGCTCCTGCCCAGCCCCGCCGGGACACAGGAAGCACTCGGCTGCAGGCCCAACTGCTCTGGGCCATGGGAACTCTGGCATCCACCAAGGGCCTT…	1.3366	1.14691	1.90176	2.29549	2.04008	2.13305
ENST00000507167:2778887	0.0202734	1	3.96	7.06	0.56	down	2778887	110	ENST00000507167	540	cdna:known chromosome:GRCh37:4:99407696:99579445:-1 gene:ENSG00000168785 gene_biotype:protein_coding transcript_biotype:retained_intron	ensemble_cDNAncRNA	TSPAN5	chr4	99407696	99579445	-	CAGGAGGTCACCCTATCTACAGGCAAGACAGTGAGCTGTACCAAAGGCACTGGCCAAAGTAGGGCCCAGGTCATTATTTTCTTTTGAGAGAGCTCTCTAGCCCTGATTCC	1.72201	2.64565	1.60583	2.65401	2.81597	2.96083
ENST00000493163:3176246	0.0202851	1	4.31	2.7	1.6	up	3176246	193	ENST00000493163	475	cdna:known chromosome:GRCh37:9:82267601:82286472:1 gene:ENSG00000106829 gene_biotype:protein_coding transcript_biotype:processed_transcript	ensemble_cDNAncRNA	TLE4	chr9	82267601	82286472	+	ACTACCCTGACGAGCTCAACGAGTGGCCCGAGGACTGTGATCTCACAGTTTACCGTTTTTGCAGAGAGCCTCTTTTATTTTCGTGTCAGATTATCTGTAAAATGGACTTCTCCCTCCAGTGTTGTAAACCATAACAATTCTGGCATTCCTCTAATTGTGTGGGGAGAGGGAGTATACCCAACAGATGCTTGTC	1.97229	2.03058	2.34065	1.68515	1.57851	1.03703
ENST00000595845:3853894	0.0203003	1	3.92	2.39	1.64	up	3853894	144	ENST00000595845	567	cdna:known chromosome:GRCh37:19:16552322:16582777:-1 gene:ENSG00000127527 gene_biotype:protein_coding transcript_biotype:retained_intron	ensemble_cDNAncRNA	EPS15L1	chr19	16552322	16582777	-	CCTCCTGGGTAGTGGCCTGGTCGCTGCAGACCTCTCAGGCTGCAGCTGGTGGATCCAAATGCCCAGGTGGCAGCCCCCACCACTACTTTGGTAGCAGATAAGAAACCCGAGTACTTTTGGGGTCTTGATAGCTTGTGGACTTTT	1.75997	2.18552	1.97695	1.69241	1.00265	1.05711
ENST00000525214:3363926	0.0203028	1	3.44	2.21	1.55	up	3363926	66	ENST00000525214	566	cdna:known chromosome:GRCh37:11:14473381:14482768:-1 gene:ENSG00000129083 gene_biotype:protein_coding transcript_biotype:processed_transcript	ensemble_cDNAncRNA		chr11	14473381	14482768	-	AAGTCAGTCATGCAGTGACAAAAGAATGCAAGTGGGATTTGTGTCTTTTATCTGGGCTCTGTATAT	1.88285	2.02787	1.42577	1.24517	1.16091	1.04171
FR0264674:2405974	0.0203056	1	42.06	26.92	1.56	up	2405974	57	FR0264674	314	conserved noncoding region (RNAz)	fRNAdb		chr1	35390938	35391251	+	GGCTCCTTCAGAAAGGGGGCTCAGAACAGGGTGTGGGGAGCTACCTCTCTCTGCCTC	5.42904	5.07245	5.73096	4.53966	4.78831	4.88898
ENST00000536944:3349651	0.0203243	1	3.3	1.98	1.67	up	3349651	487	ENST00000536944	1030	cdna:pseudogene chromosome:GRCh37:11:113691578:113692607:-1 gene:ENSG00000255710 gene_biotype:pseudogene transcript_biotype:processed_pseudogene	ensemble_cDNAncRNA	RP11-667M19.9	chr11	113691578	113692607	-	TCCTTGGCAACTTCTGGGATGCTCCAAAGCATTTATTCTGAGTGAGCTTGGGTAGAGTTCTGTGGGGCGCTGAGCTGAGAGGATTTGTTCTGGAGGCCTTTCTTCTGGGAGTGGGTCGGGTGGCTGTTAATCTTTAGAAGGGCACCTCCAGCAAATCTACTTAGCTGCAACAGAATCAGCATTCTTTGAAGGGGCAGGGGACAGCCATGACACCGCAGCTTTCCTGTCCAGGGACTCTTCTGACACACTGCTGGAGGCAGCTGCCTTCTTTTCTGGGAAGGGAGGGGTCTTCCAAGTGCCATGCACCCTAGGAGTTTCCTCTTTCTTTGGAGGTTCTGAGTGCAACTTGGGTGTCTTGCTAGGGGGCTGGTTCTTTTTATTCAGAAAGCCTCTCTGTTC…	2.13325	1.44477	1.56899	1.16491	0.68372	1.10584
ENST00000467262:2919878	0.0203506	1	2.77	4.57	0.61	down	2919878	84	ENST00000467262	413	cdna:known chromosome:GRCh37:6:107077474:107088737:1 gene:ENSG00000130348 gene_biotype:protein_coding transcript_biotype:processed_transcript	ensemble_cDNAncRNA	QRSL1	chr6	107077474	107088737	+	GGCTAAGGAGAAGAATGTCATGTCCTCCACCTGTCCTCAAGCTGATCAGTGCATCACCCTTCATCCACTACACTAAGTGTAGAG	1.51419	1.4423	1.43837	2.34151	1.72232	2.48194
n345673:2318215	0.0203669	1	12.28	25.46	0.48	down	2318215	66	NONHSAT000636	1527	| NULL | lincRNA | Homo sapiens | Human lincRNA | Scripture Reconstruction LincRNAs By Luo[unpublished] | linc_luo_1222 | NULL | -1.3430500 | -0.1466343	NOCODE4.0		chr1	6297050	6299511	+	CTGGAGTGCGGCAGTCTGGAACTCCTGGGCCCAAGTGATCCTCCAATCAGCCTCACAAAGCACTGG	2.682	4.11712	4.13488	4.39107	4.87138	4.70203
ENST00000484656:2329204	0.0204429	1	7.94	12.17	0.65	down	2329204	74	ENST00000484656	5848	cdna:known chromosome:GRCh37:1:33547260:33586131:1 gene:ENSG00000142920 gene_biotype:protein_coding transcript_biotype:processed_transcript	ensemble_cDNAncRNA		chr1	33547260	33586131	+	TTTTACAGAGGGAGCAACTGACTCGGAGAGGCAGTGACATTTGGGCATACGGTGCCTTGTCTCCGTCTGAAATC	2.95079	3.25976	2.77857	3.71061	3.59518	3.45232
n375314:3702864	0.0205117	1	2.35	4.24	0.56	down	3702864	160	NONHSAT144121	1093	| NULL | lncRNA | Homo sapiens | Human lincRNA | BodyMapLinc | TCONS_00024749 | | 3.3549200 | -0.1872298	NOCODE4.0		chr16	85340978	85345537	-	AGGCAGGAGGTATCCAGGGCCCCAAGAGAGCCACAGACAGAGCCACCAGGCCCAGGTACACAGCCCAAGGGGCCCTGGAGAAGGACCCCCAGGGGCACCGAAGCAGAAGCCCATGGAGTACCCCAAGGAGGGAAGAGAAGAATCCGGAAACAAAGCCTCG	1.29185	1.21696	1.18012	2.69897	1.70976	1.80419
ENST00000474370:3045057	0.0205239	1	6.55	2.54	2.58	up	3045057	173	ENST00000474370	535	cdna:known chromosome:GRCh37:7:33138726:33149013:-1 gene:ENSG00000164610 gene_biotype:protein_coding transcript_biotype:retained_intron	ensemble_cDNAncRNA		chr7	33138726	33149013	-	TGTGGGAGAGTTTCCCTAATCCATGCAACTTACATGCCTCAATTTACAAAGAGTGTTTACTTCTTTTATTTAACTTGTTCTCATCACAGCCCTCTTACAGCCAAGGCACGTTCTCCATCTTCTAGATAAGGAAGCATCCACCCCACCCCCCACCACCGTGCCATGTGAAGAAG	3.77385	2.38839	1.95217	1.83331	0.92717	1.25981
n346012:3294752	0.0206581	1	2.87	5.5	0.52	down	3294752	222	n346012	1976	| NULL | lincRNA | Homo sapiens | Human lincRNA | Scripture Reconstruction LincRNAs By Luo[unpublished] | linc_luo_1562 | NULL | -1.4566100 | -0.2189977	NOCODE3.0		chr10	75464613	75490254	-	ATGCAGGGGCACCATATGCTAAAGGAGTGTTGGAAGCTCACTGCAGAAGATGACAAAAGCAGACTGATATGTATTATTTGCTGAAATATAAGCTGGAGGCACAGGTGAAGATTGCCAAACCTAATGAACAGTTTGGCAAATAAGACAGGCTGTCAGGCCATGGCAGTTCAGCAGTGGGCGTGCTGCCTGTGAACCAAGTCATTTGTTCCAGAGGACTACACT	1.34076	1.54109	1.6736	1.71831	2.67407	3.0005
ENST00000494899:2457510	0.0207908	1	1.94	3.77	0.51	down	2457510	133	ENST00000494899	316	cdna:known chromosome:GRCh37:1:222712071:222713445:-1 gene:ENSG00000143512 gene_biotype:protein_coding transcript_biotype:processed_transcript	ensemble_cDNAncRNA	HHIPL2	chr1	222712071	222713445	-	TTCCAGGTCACTGCCTCATAGATGGAGGGAATTTTTGGCTTCCTCTCTGCCTGCAGATAGCAGTTAAGTAGGAAGTTTGCAAATATTGTGGATGGCCTATTGAGAACAATAAACATGATTCACTTGCTTGCCT	0.75082	0.92746	1.18562	2.60076	1.80019	1.32354
n373732:3483944	0.0208501	1	1.85	2.8	0.66	down	3483944	83	NONHSAT032798	1315	| NULL | lncRNA | Homo sapiens | Human lincRNA | BodyMapLinc | TCONS_00021745 | | -0.9639100 | -0.2463768	NOCODE4.0		chr13	30982443	30993138	+	ACCGCGGTGACCCTCAATGACTGGCAAGACGACCCATTTTTAAAGGGCCAATTTTTAACAGCTGGAAACAATAAACGTCGTGG	0.78826	0.81677	1.05842	1.35346	1.77844	1.35703
ENST00000411857:3221059	0.0209316	1	10.87	19.19	0.57	down	3221059	274	ENST00000411857	9714	cdna:pseudogene chromosome:GRCh37:1:179416737:179426450:-1 gene:ENSG00000236539 gene_biotype:pseudogene transcript_biotype:processed_pseudogene	ensemble_cDNAncRNA		chr1	179416737	179426450	-	TGTCTATTACCGGTTCCAAAGTCACTTCCACATTTTTCGGTATCTTTTCAGCAGCACCCCACACCACTGGTACTAATTTACTGTATTAGTCCATTTTCATGCTGCTGATAAAGACATACCCAAGACTGGACAATTTACAAAAGAAAGGGGTTTAATGGACTTACAGTTCCACATGGCTGGGGAAGCCTCACAGTCATGAAGGAAGGCAAGACGGAGCAAGTCACATCTTACATGGATGGCAGCAGACAAAGCGAAAGAGTGTGTGCAAGGAAAC	2.81059	3.92462	3.67444	4.13678	4.52418	4.07143
n338812:3496999	0.0210226	1	6.76	3.47	1.95	up	3496999	91	NONHSAT034743	2991	| BC045767 | mRNAlike lncRNA | Homo sapiens | Human lncRNA | JounralRNA | 1235 | NULL | 0.3490130 | -0.2979233	NOCODE4.0		chr13	95413194	95587664	+	TTTCTCAAAGGCCTAGGGGACCTCAGCAGTTGCCTCTCTTCTTTCCTCTGTGTTCGTCATTTTATCAAATTACTGGAAGCTGGGAGTTGAG	3.31577	2.58055	2.36277	1.3616	1.80674	2.22748
FR0119149:3980322	0.0210402	1	20.63	13	1.59	up	3980322	51	FR0119149	267	conserved noncoding region (RNAz)	fRNAdb		chrX	68592519	68592785	+	AGAGAATCCTCGAATCAGGAGGGACCTCAAGGGGCCATCTGGCTTGGCTGC	4.60395	4.04385	4.51764	3.59731	3.89812	3.54957
n363479:2359346	0.0210683	1	3.79	6.34	0.6	down	2359346	113	NONHSAT006493	302	| NULL | lncRNA | Homo sapiens | Human lincRNA | BodyMapLinc | TCONS_00000313 | | 2.4101300 | -0.1500787	NOCODE4.0		chr1	152627952	152629280	+	TCAGTGCCTTTCATACCTTCAAGAGCTCTTGCCTCAGAGCATTGCTATGCCTGAGGTGTGTCTCAGAAGCAGCCATTGGCACAGTGGCTTGGGGCTGGGCTCAAAAATTTGCT	2.08477	1.97441	1.70353	2.70236	3.09386	2.17881
n375071:3679752	0.0210809	1	3.56	2.06	1.73	up	3679752	62	NONHSAT140466	1228	| NULL | lncRNA | Homo sapiens | Human lincRNA | BodyMapLinc | TCONS_00024326 | | -1.0101300 | -0.3288716	NOCODE4.0		chr16	9608551	9612183	+	CCTTAGGGGCCTTAACTGGATGATCTTGGATGACCTTGAATGCTGCAAGGTCCACTCCTTCA	2.33097	1.34761	1.78531	1.21198	0.9761	0.94459
ENST00000491602:4015445	0.0211156	1	3.78	2.08	1.82	up	4015445	84	ENST00000491602	2076	cdna:known chromosome:GRCh37:X:99929491:99933780:-1 gene:ENSG00000102362 gene_biotype:protein_coding transcript_biotype:processed_transcript	ensemble_cDNAncRNA		chrX	99929491	99933780	-	ATCTTCTTGGGCTAGGCCTGTGGTAGGGGAAAGGGGAATTTAGAGAGATAACTGTCCGCTTTGAGTAGGCTGTTGATTACTCCC	1.92709	1.30122	2.53327	1.03837	0.99902	1.15137
ENST00000521423:2881681	0.021206	1	7.57	3.3	2.29	up	2881681	327	ENST00000521423	926	cdna:known chromosome:GRCh37:5:150411611:150429464:-1 gene:ENSG00000145901 gene_biotype:protein_coding transcript_biotype:processed_transcript	ensemble_cDNAncRNA	TNIP1	chr5	150411611	150429464	-	GATCTGCTGTCACTTGTCCCATTTTCCCCAGTCCTCTGCCACAGCCCCACCTTAGGCATCCCAGCTCTCCCCTGGACCATTACAGAAACCTCCTGGCTGGCCTCTTTTTCAGCTTCTCCCATATGACCCTTCTTGGTACACATCTTTAAACACCAGAGTATATAGTATGGCGCTTAAGAGATTGGCTCTGGATTTACAAAGACCTGGATTCAAATCCAAGCTTAGCCATTCTCCTTGCTAGATGACCTTCAGCAAGTTATCCCCTCTGAGCCTCAGATTCCTTACCTGTGAAATGGGAGTGCCAGCCTGGGTTGTTATAAAGATTCA	2.36565	2.38423	4.06431	1.8147	1.79637	1.57612
ENST00000549788:3455259	0.0212517	1	4.06	6.99	0.58	down	3455259	388	ENST00000549788	647	cdna:putative chromosome:GRCh37:12:52668431:52672940:-1 gene:ENSG00000257830 gene_biotype:processed_transcript transcript_biotype:processed_transcript	ensemble_cDNAncRNA	RP11-845M18.7	chr12	52668431	52672940	-	TGGGGCTCATTCCATCCACCACGTGCAAGAGGGGAGTGAGTGACCCTGCCAGCCGACAGTTGAGCCAGACTACATTTTAAGCCCATGCTCTTTGCTCTCCACCAAGGTTATACACACCCCCTCAACCCAGAGAGCAAGAACTGTTCACACCAGCCCATTGCAAACTTTCTTCTAGGGCAGATGGAGTGTGGGGGAACAGACCTCAAAACATCATCTCAATTTCTGCTGTGTTCCCACTGCCCCCAACTTTTCTGCTCCTGTTCCCAAAAGCTGTATGCCCAACAGATCTGGGTGAAGTCCAAGACACCTCATCCCTGTGTGACCAGGGAGCCACGTGTATGAGTCTCACCATGGAGAAAGAACTGTGGTCTCCTCCAAGCCTCTCTTG	2.15491	1.72396	2.1829	2.94914	2.32051	3.09454
ENST00000580063:3730961	0.021265	1	2.63	5.6	0.47	down	3730961	72	ENST00000580063	562	cdna:known chromosome:GRCh37:17:61908042:61908883:1 gene:ENSG00000087191 gene_biotype:protein_coding transcript_biotype:retained_intron	ensemble_cDNAncRNA		chr17	61908042	61908883	+	CCTAACATCTAGCAAGGGACCCAGCACTCGGTAAATGTTCACTGAATGAAATGAGGGGTGTAGCTTTCTGCC	0.86021	1.93157	1.40261	2.77329	2.93917	1.72578
ENST00000412466:3054244	0.021321	1	4.1	2.23	1.84	up	3054244	291	ENST00000412466	1052	cdna:pseudogene chromosome:GRCh37:7:66760595:66767894:-1 gene:ENSG00000067601 gene_biotype:pseudogene transcript_biotype:transcribed_unprocessed_pseudogene	ensemble_cDNAncRNA		chr7	66760595	66767894	-	CCTTGCACGTTAGAGAGCCGGTACATGCAGGTGGGAAGCTCCACACGGAGAGGCGCGCCGCGCCCGTGATAAGGTTTTACCTGGTACATCGGCATGGCGGAACCAAAGCAAGAGAGGGTGGCGCGTGCCAAACACCAACGCTCAGAAACCGTCCGAGGCTACGACTGGGGGCGGACATCTCCCTTGTGACCCTGCTGCGGTCGTTCGGGAAAAAAAAAAAAAGCAGTCCGGTGTGCTCTGATTGGCCCATGCTCTTTGACGTCACGGACTCGACCTTTGACGGAGCTAATA	1.75249	2.77271	1.6026	1.18839	1.27312	1.02884
ENST00000522220:3101426	0.0213345	1	7.25	4.7	1.54	up	3101426	258	ENST00000522220	1081	cdna:known chromosome:GRCh37:8:66639109:66640392:-1 gene:ENSG00000205268 gene_biotype:protein_coding transcript_biotype:retained_intron	ensemble_cDNAncRNA	PDE7A	chr8	66639109	66640392	-	CTCAGCAAGATATCCCAAGGAGTTACAGAATTGGCAAGCTGAAGTGTGACAAAAGAATAATGAATCACAGATATATCTAAAATAAGCTCTACGCCATCACAGTAGTTTTGAATTAGCAGCCAATGGTAGTGGTGGTAATCTCCTCCCCCTTCACGTCATTCCTCAGGTGGTTGTTCATTAGGTTCACCAAGCACATCTGCCAGGTCCTGATCTCATCACCACACTGGCAAAGCCATGATACAACAGTGGCCCTGCCCA	3.03547	2.56908	2.98985	2.14035	2.43915	2.11447
ENST00000525559:3328411	0.0214735	1	3.2	2.12	1.51	up	3328411	89	ENST00000525559	448	cdna:known chromosome:GRCh37:11:44148453:44193461:1 gene:ENSG00000151348 gene_biotype:protein_coding transcript_biotype:retained_intron	ensemble_cDNAncRNA		chr11	44148453	44193461	+	GTAAGTGAATTCCAGTGCTAGCCACATGAGGCATGGTCCAGCTGTCAGGGTGGGTGGAAGGAAAAATGTACTACAATTGTAAAGGTTAT	1.78805	1.74077	1.48619	1.09472	0.86263	1.29299
ENST00000569209:3693813	0.0215013	1	17.78	10.02	1.77	up	3693813	92	ENST00000569209	873	cdna:known chromosome:GRCh37:16:58705934:58711481:-1 gene:ENSG00000103042 gene_biotype:protein_coding transcript_biotype:retained_intron	ensemble_cDNAncRNA		chr16	58705934	58711481	-	CCCTGGGATGGAACCCAGCAAGGAGGAGGAACCCAGGCAGAATGGAGGAAATCCTGGGGGGAAGGATGGAACAGGGGCCTCAGGACTTGCCC	3.6193	4.50611	4.3727	3.21793	2.99186	3.72077
ENST00000577393:3798351	0.0215057	1	8.27	4.99	1.66	up	3798351	90	ENST00000577393	531	cdna:known chromosome:GRCh37:18:9613794:9614531:-1 gene:ENSG00000154845 gene_biotype:protein_coding transcript_biotype:retained_intron	ensemble_cDNAncRNA	PPP4R1	chr18	9613794	9614531	-	CCGCCCTTCGCTCTCTTCTCCCGGCGCCCCCGAATCGCCTGCGGGCTCAGCAGTGGCGCGGCTGTTTTGGAAGGAGAAGCGGTGGGGCAG	3.41223	2.75506	2.98106	2.50465	2.38683	2.04206
ENST00000455744:2394581	0.0215442	1	2.04	3.43	0.6	down	2394581	128	ENST00000455744	378	cdna:known chromosome:GRCh37:1:6264900:6265840:-1 gene:ENSG00000226944 gene_biotype:antisense transcript_biotype:antisense	ensemble_cDNAncRNA	RP1-120G22.11	chr1	6264900	6265840	-	TCCACCGACTTTCCAGCGCTTGGGAGGCGGAGTGAGACGCCCTGTAATCCCAGCCCTGCCTTTCGCTGGTTGTGAGCTCTTGGCCATGTTACTGACCTCTCAGAGCCTCAGCGCTGGGTTAAAATAGA	0.87224	0.68608	1.53573	1.80767	1.59067	1.93634
ENST00000462818:2696859	0.0215865	1	4.33	2.33	1.86	up	2696859	240	ENST00000462818	1227	cdna:known chromosome:GRCh37:3:136218608:136323315:-1 gene:ENSG00000118007 gene_biotype:protein_coding transcript_biotype:retained_intron	ensemble_cDNAncRNA		chr3	136218608	136323315	-	AGTGTCACACTACAACTATAGAAGAAATTGTATGACTGCTGCCACTACCACTGTTATACTCTTCCAAATTCAGAACATATGCTGTTGGAAGTAGCTTATGTACTTGGATTTATACTGATGGAATATTAATTAATAGGATCATAAACTAATGTAGCTTTAATAAGATATTCTTGTTTTCACATTTAAAAAATTAAGTGCCCTACTTCTTGCTCTGTGGTACTCATTTTGTTCCATGGGCAA	1.79638	2.87026	1.7034	1.09753	1.18364	1.39555
n366748:2731735	0.0216506	1	2.38	4.97	0.48	down	2731735	477	NONHSAT096917	1141	| NULL | lncRNA | Homo sapiens | Human lincRNA | BodyMapLinc | TCONS_00007361 | | -1.0164800 | -0.2796733	NOCODE4.0		chr4	76279285	76287774	+	ATGGCAGGTCTACACAGGATCAACAACATAGATTCCCTTCCACCAAGTCTAAGCCAGCAACTGCCACTGCTGAGTGCTCAATCCCTCAATGAAGAGAACAACACACAGCCCTTGATATGACACCATTCATCACTGGACATCTCCACCTTAAGGGGACAGAAGCTCATCTTTATCAGAATCTATACCTACTTCATATCACCTTCCCTGCCTTCATTGCCTCTGCCAGCTCCAGCAACTGGGAGTTTATAGGATGCCTAATCTCAACATGGCACTCTGCATTATGTCTTCTCAAACCTCTCATCTTAAGGAGGTACAAGAGTGGGCCCATGACCATAGGATTTCCTGGTCCTACTATCTACCCCATTACCAGAAACAGCCAGCCTGACAGAACAGTGGAGG…	1.13294	1.11324	1.50755	3.14105	1.92331	1.80823
ENST00000571759:3697221	0.0216782	1	8.22	4.67	1.76	up	3697221	177	ENST00000571759	3609	cdna:known chromosome:GRCh37:16:70721344:70724952:-1 gene:ENSG00000103043 gene_biotype:protein_coding transcript_biotype:processed_transcript	ensemble_cDNAncRNA	VAC14	chr16	70721344	70724952	-	TAGCTGTTCCCACCAACTGCGGAAGAGGGGGATGCTCAGGGGCTTCCCAGCTCTGGGGCCCGCCATGACGGAAGAGTTGCCAGGCCTGAGACAGACGCCCACAGGCCGAGCCCACCAGCCTGTGGCTCTGCCTCTGACCCCACTGCCCTCCAGCAGTAACCCCCCTGTGAGCTGATC	2.44078	3.44044	3.32611	2.48343	2.22251	1.94659
ENST00000528902:3770541	0.021716	1	10.26	6.04	1.7	up	3770541	487	ENST00000528902	2341	cdna:known chromosome:GRCh37:17:72957692:72968858:-1 gene:ENSG00000167861 gene_biotype:protein_coding transcript_biotype:retained_intron	ensemble_cDNAncRNA		chr17	72957692	72968858	-	CGTCACAGGGAGAGCGCCCTTTAGGGCCGGCCATGCTCCTCCAAGCCTCTTCTGGGATTTGGGAAGTACAGGGGTGGGGCCAGTGGGTGCTGCTGAGGGATGGTGTTCAATGCCACCTCCTTGGGCCCTCAGTTCCCCTCCCATGGGGGTTTCTGTGCCCACAGTCTGGAGGAAGTAGGGTATGGAGAGAAGCTGAGAGCCAGGGGTCACTGGGCAGAGGTGGAGGCAGAGGAGCTGGGCCCTCTGAGGGCCGGAGAGGGACCACACTGTCCTCTCTCCCCCACACCACCTGCCCTGGGTTTATGTCCAGGTGAGGTGCTGAGGGATGCAACACAGTGATTCCTAGCAGGGCTGAGACTCTTGATGTTGGGGTCACCGCCCGGCCCCCTCCAGTCAGTA…	3.0919	3.09611	3.92876	2.29866	2.66755	2.79865
ENST00000492718:2351019	0.0217663	1	13.3	7.71	1.73	up	2351019	56	ENST00000492718	4208	cdna:known chromosome:GRCh37:1:110256166:110260460:1 gene:ENSG00000134201 gene_biotype:protein_coding transcript_biotype:processed_transcript	ensemble_cDNAncRNA		chr1	110256166	110260460	+	CACTCCCAGTCACCCATTTCCCTGCCTTTTGGCCCAGACCAGGGAGGGACTTCCAA	3.50709	3.48863	4.24883	3.05554	2.58361	3.15675
ENST00000524808:3157685	0.0218109	1	12.36	7.4	1.67	up	3157685	101	ENST00000524808	701	cdna:known chromosome:GRCh37:8:144714241:144715926:-1 gene:ENSG00000254812 gene_biotype:antisense transcript_biotype:antisense	ensemble_cDNAncRNA	RP11-661A12.12	chr8	144714241	144715926	-	TTGTTCAGGGTGTGGTAAGCGGCCTTCAGCCATCAGCTGCAACTCGCCAGGGTCACACCCTTCCCTGGGACAGCCCACATTGCAAAGTCCTGGACATCCTG	3.34971	3.46066	4.12099	2.78289	2.65765	3.18305
ENST00000513582:2846101	0.0218487	1	13.84	7.81	1.77	up	2846101	406	ENST00000513582	3500	cdna:known chromosome:GRCh37:5:271740:315084:1 gene:ENSG00000249915 gene_biotype:protein_coding transcript_biotype:retained_intron	ensemble_cDNAncRNA		chr5	271740	315084	+	TCCTTGACTGTGTTTGAAGTCCTTGGGAGGGTGGTCTACAGCCAAATATTTTTCCTGCTCAAGCCCACACAGAGTGACCAACTTCCTTGATGCTTCTGTAATTTTTGTTTGTTTTGTGGGTTCATGTGTAGCCTTAATGTGAGGGTCTGCATCATTTCTTTGGGTCCAGGGTCTCCCCAGCTGTATAGGCAGCTGGGTTTTTGTTTGTTTCTTTTAAGAGACAGGGTGTCCCTGTGTTGCCCAGGCCTGGTCTGGAATTCCTGGGCTCACGCAATCCTCCTGCCTCAGCCTCCCAAAAAGTGGGGATTACAGGTGTGCACCCCCATGCCCAGACGGTAGCCGGGGTGTGAGCTGAGGCTCCAGGCGCAGGCAGGTGTTCAGGAGAGTCGTGCTGTGTCT…	3.97809	3.98442	3.48229	2.41676	3.12908	3.35251
ENST00000589038:3849668	0.0220952	1	3.64	2.41	1.51	up	3849668	221	ENST00000589038	650	cdna:known chromosome:GRCh37:19:9898084:9903856:-1 gene:ENSG00000196605 gene_biotype:protein_coding transcript_biotype:processed_transcript	ensemble_cDNAncRNA	ZNF846	chr19	9898084	9903856	-	ATGATTGCCGGTTCTCCGCAGCACGAGTCAGGGAGGCCATGAGATGGAAGAGCCACCCCACAATGGGAAGAACCTGGAGACAAGGTTCTCCTTGTCTATGCCCAAGAGAAGCCACCCTTCAGGAGAGAGTTTCTGAGTTTCATGAACTTGGGGAACATTCTAAACCTATTCAAAATATGCTTACTCACAGAGAGGTCTCACAAGTAGGCACGTCGTCCATA	1.82567	1.84516	1.90923	1.57146	1.03	1.19495
n377324:3285903	0.0221004	1	3.11	1.96	1.59	up	3285903	221	NONHSAT083159	500	| NULL | lncRNA | Homo sapiens | Human lincRNA | BodyMapLinc | TCONS_00029359 | | -0.4742350 | -0.2650109	NOCODE4.0		chr22	17350367	17352016	+	CTCATGCCTGGTCTCACGAAGATTCAAAGGTGTTTGAGTCCTTCCTTATTATGCCCTTGGAAGATGCTTTGAGGACCCCAGTGATGAATCCCAAGAACTCTGTCTCCATTATCCCTGGTATAGGGCACCTCATCACTCCGGTGTTATCCCTGAAGGGCCTTCATAATAATGTGCTTAAAGAGTCCCCTATTATGTCCTTCAGGATGGAGCTTGACTTGCCC	1.39146	2.00147	1.52176	0.97726	0.7497	1.18719
n372578:3342489	0.0221199	1	2.77	4.62	0.6	down	3342489	811	NONHSAT023366	2168	| NULL | lncRNA | Homo sapiens | Human lincRNA | BodyMapLinc | TCONS_00019409 | | -0.4312230 | -0.3718014	NOCODE4.0		chr11	82783123	82786230	+	ACTAGTTACTTTGCGTCATTGAAGGTATGCACTTCCCCTCTATGTTAGGAGTGAATAAAATTAAAAATAGATCCTTATAACAAAGAAAGGCAGATAGAATGATTAAAAATGACCAAAACATGTTAGAAACAGTCTCTCAGGTGTATGCAGATGGTAATTACAAAAATACTTTTTCAAAAAATGATCTTCTGTGTCATGTTTCTGGGAACAAGTCAAGATGAATGAGTTTGATTTTTAAGCAGAAGTAGTATGTGTTGGTGTCATCCATGAATACAACAATGAAAAAGGCTCAAAGTTGTTGTTATTCAGAAACTTCTCTAAGTAATGGTGGTAAGTACAGGAAAAGGAGCAATGTCTACCATTTTCTTTCTAACCTTCGATTTAACTATTGTAATGTTG…	1.28918	1.64492	1.47173	2.54941	2.34116	1.71383
ENST00000467157:2639273	0.0221247	1	3.45	5.59	0.62	down	2639273	234	ENST00000467157	2232	cdna:known chromosome:GRCh37:3:122863354:122880950:1 gene:ENSG00000065485 gene_biotype:protein_coding transcript_biotype:processed_transcript	ensemble_cDNAncRNA		chr3	122863354	122880950	+	GCATGGTGCCACAACCTACACGCTGCCTGCAGCTAGGGCCTCTCACCAGATGGTTGGGTTTTCAACCCAGCTCTGTGACCATGGCTGTGTATATGGCCTTGGGCAGTCACCTGCCCTCTTGGTGCCTCAATTGTCTAATCCATAGAATGGAGATAATGTCAGTTCCTACTTTGTGGGGTAGTTATGAGGCTGTAAGGCACTGGTCAGTACCTGGCACACCAGTTGCCCGTATTA	1.42642	1.84196	2.10562	2.24985	2.41617	2.76157
ENST00000589314:3809678	0.0221268	1	5.98	3.28	1.82	up	3809678	218	ENST00000589314	1036	cdna:known chromosome:GRCh37:18:55268575:55273094:-1 gene:ENSG00000134440 gene_biotype:protein_coding transcript_biotype:retained_intron	ensemble_cDNAncRNA		chr18	55268575	55273094	-	GTCATCTGGAATCAGGTACAGCTCATGCCAAATATTTCATTCTCTATCTAGAATAACAATATTTAAAGACGTTGGGTTTTTTCACCCTCCCCTGATTGAAGTTGACATGCTTTGTTAAATTAGAGAAATGTAAACATTTGAATATTACATGATCATAGTGGCTCCTTTAGCCCTTGGAGCTTAATTGTAATTTTCATTTAAACTCTAGGGCAGTGCTG	2.83516	2.58896	2.33096	1.14639	1.80543	2.21117
ENST00000445563:2403280	0.0221936	1	5.33	3.48	1.53	up	2403280	100	ENST00000445563	662	cdna:pseudogene chromosome:GRCh37:1:28013321:28013982:-1 gene:ENSG00000226662 gene_biotype:pseudogene transcript_biotype:processed_pseudogene	ensemble_cDNAncRNA	CHMP1AP1	chr1	28013321	28013982	-	GAAAAGCACTCCTACGCCAACCAGGCCAAAGTGAAGAAGTCCCTTCAGCAGAAAAATGTAGAGTGCACCCGTGTGTACACCAAGAACACCATCTGCAAGG	2.07454	2.58974	2.61694	1.95443	1.76115	1.68343
FR0140243:3682395	0.0222085	1	2.95	1.92	1.54	up	3682395	69	FR0140243	315	conserved noncoding region (RNAz)	fRNAdb		chr16	17011015	17011329	+	CTCCTCAGCGGAAACGTCTGTGTTTGTCTGAGCAAGATGACACAGGCAAATACTGCCACCGGGTCAGCA	1.54989	1.23813	1.87618	0.88557	0.9118	1.02034
ENST00000486558:3974568	0.022242	1	2.5	3.88	0.64	down	3974568	69	ENST00000486558	798	cdna:known chromosome:GRCh37:X:40440234:40460133:1 gene:ENSG00000182220 gene_biotype:protein_coding transcript_biotype:processed_transcript	ensemble_cDNAncRNA	ATP6AP2	chrX	40440234	40460133	+	GGAGAGACAACATATCTTCCAAGAACACAAGCCTGGGCGTAAGAACACCCTGGCCATAGTCCTAACTTG	1.55306	1.36788	1.00706	1.8868	2.22759	1.77471
ENST00000526353:3362553	0.0222489	1	6.38	4.08	1.56	up	3362553	1786	ENST00000526353	5665	cdna:known chromosome:GRCh37:11:9978115:9989903:-1 gene:ENSG00000133812 gene_biotype:protein_coding transcript_biotype:retained_intron	ensemble_cDNAncRNA		chr11	9978115	9989903	-	GTCACATCAGCCCTTTTCAGTCAGTTTTCAGTTGTCCAAGCAGAGGACAATGAATGGTGGATAATCCAAACGATAAATGAATTACTTAATTAAGTATTTAAGTACTTTGTGTTTGTAAAGCACAACAACAAAATTTCCACTTGGCTTCAAAATGTGTGTATGATCTTTCAGAAACAAACTTCCCACAAAACAGTGAGGACAATTTAGGAGAAGCTAATAATCTTGTTTCCTCATCCTGCCTCCCTTGTTAGAGAGTCTATGACATTGGCATTCTGTTGAGAGGTAATGTAAAGTTCCTTTCTCAAACATTTTGCACAAGGTGGAAATGTAATTAAATATTAAGACTTCAAAGATCATCCGTGGGACTCCAGACAAAGTAAATAAATGCATGTTAAATAT…	2.74839	2.67397	2.61047	1.66835	2.09332	2.33116
ENST00000506637:2775148	0.0222662	1	4.71	8.37	0.56	down	2775148	80	ENST00000506637	2539	cdna:pseudogene chromosome:GRCh37:4:81307332:81309870:-1 gene:ENSG00000232327 gene_biotype:pseudogene transcript_biotype:processed_pseudogene	ensemble_cDNAncRNA	RP11-395C17.1	chr4	81307332	81309870	-	TGCCAAAGAAATGCCCCCGACCTGGACACAGTCTCGCTGGTCACCAACAGCATCTACACAATCTACACACCTTCGGCAGC	2.04058	2.17095	2.52195	3.58355	2.86203	2.67248
n424070:3189458	0.02229	1	4.46	2.85	1.56	up	3189458	223	NONHSAT134764	2730	| NR045006 | mRNAlike lncRNA | Homo sapiens | NRON | lncRNAdb | 424070 | http://lncrnadb.com/Detail.aspx?TKeyID=108 | -1.4318200 | -0.2806439	NOCODE4.0		chr9	129170053	129172783	-	GCCTAATGATTTTGCCGTCGCCATGGTTGTGCGGCAGCAGTGTTGTGAATATGTCATCCGGCACCCGTGAATTTGGAAAGTGTGTCAAAACACAACTTCAATTAGTTTGCTCTAATTATGGCTCTGGAGAGTTTGTAACTACATCACTCCTCATTAAAAGAGATTTTCTTATATGGATTAATGTAATATACAAAGGAAAGTTTCAAAGTTCCCGATGCCATTC	2.25499	2.25184	1.96875	1.82374	1.22222	1.49006
ENST00000598702:3872367	0.0224187	1	24.76	16.19	1.53	up	3872367	129	ENST00000598702	760	cdna:pseudogene chromosome:GRCh37:19:58175648:58176407:1 gene:ENSG00000269097 gene_biotype:pseudogene transcript_biotype:processed_pseudogene	ensemble_cDNAncRNA	AC003682.17	chr19	58175648	58176407	+	CGCTGTCCTCCACGGCCGCACGACCGCGCCGACTCCTCCCCCGCCCCGGGTGCTGCGGGGCGGGAACACCAAGGATTCCCTGACCTGGGCGGCGCTGGGTCCCAGACGCTGAGCGGCCACAGCGCCTAG	4.76432	4.4953	4.6776	3.80388	4.36294	3.82325
n377062:3924498	0.0224624	1	27.39	49.74	0.55	down	3924498	66	NONHSAT083011	415	| NULL | lncRNA | Homo sapiens | Human lincRNA | BodyMapLinc | TCONS_00028863 | | -0.9013790 | -1.0000000	NOCODE4.0		chr21	47472509	47473019	+	GTGCACCCACCGTGGAACCACAGCCACAGTGGAGCTGTGGAATGTGCCCGTCACCCACAGCCCGCC	4.9442	4.57909	4.88222	5.36137	5.22978	6.27473
ENST00000490517:3712874	0.0224748	1	3.76	2.47	1.52	up	3712874	1187	ENST00000490517	5805	cdna:known chromosome:GRCh37:17:17876217:17920173:1 gene:ENSG00000171962 gene_biotype:protein_coding transcript_biotype:retained_intron	ensemble_cDNAncRNA		chr17	17876217	17920173	+	AAGTACTGTTTTGTGTGCGTTCCCAGGGGCCAGGCCTCTTCCACACACTGTCCCAGGGCCACCTCACAGCCATCCTGCACTGTCTAGTTTTCCAGATGAAGAAGCTGAGGAGGGCTGGGAGCAGTGGCTCACGCCTGTAATCCCAGCACTTTGAGAGGCTGAGGCGGGAGGATCGCTTGAGCCAAGGAGTTCAAGACCAGCCTGGGCAACATAGGGAGACCCCATCTCTACAGAAACTACCAAAATTAGCCAGGTGTGGTGGCACACACCAGTAATCCTGGCTACTCACAAGGCCGAGGTAGAAGAATCGCTTGAGACTAGGAGTTTGAGGCTGCAGTGAACTAAGAAGATGCCATTGCACTCCAGCCTGGGCAACAGAGTGAAAAAATTAAAAAATTA…	1.84917	1.81065	2.07422	0.99648	1.40652	1.5246
ENST00000535139:3407853	0.0225115	1	29.51	19.19	1.54	up	3407853	102	ENST00000535139	1826	cdna:known chromosome:GRCh37:12:21680369:21685457:1 gene:ENSG00000134548 gene_biotype:protein_coding transcript_biotype:retained_intron	ensemble_cDNAncRNA	C12orf39	chr12	21680369	21685457	+	TCAGCCCGGGGTTGCGCTGGGAGCGCTGGAAACTCGGCAGCCCCGCGCGACCCTATCCTGGAGCAACCTGCCCCCTCCCCACGCCCGGGGACTGCGCTGTGC	5.01128	4.61047	5.10286	4.3619	4.11059	4.25613
ENST00000524772:3349278	0.0226262	1	4.05	2.58	1.57	up	3349278	220	ENST00000524772	832	havana:lincRNA chromosome:GRCh37:11:112658027:112666577:1 gene:ENSG00000254626 gene_biotype:lincRNA transcript_biotype:lincRNA	ensemble_ncRNA	RP11-27G22.1	chr11	112658027	112666577	+	GTGAAGTTGCATCCACATGTAAAGCATTGGTATTAAGGAGCTGAATAAAGCCTCCATGGCAAGGAAAACTGTCAGTGAGAAGTAGAAATACTCCCCCTCACAGCGACGCCACAGGGGTGACAGCGAAAGAACAGCTGCTCAGCACCCGAGCTTGTCGGGAGAAAACACAGTGTCATCAGAATAAACCGCATAAATAGAACCCTCTTGGAGTCGTGCACCA	2.25424	1.72462	2.06259	1.54892	1.10426	1.45279
n381541:3259974	0.0226272	1	3.39	2.14	1.59	up	3259974	77	NONHSAT015873	2157	| NULL | lncRNA | Homo sapiens | | UCSCGeneNoncode | uc001kof.1 | | -0.3093720 | -0.3670826	NOCODE4.0		chr10	99378561	99382516	+	AGTTAGATTTTGAGGACACCGAGTCAGGCTGCCTGCTGTGTTTGCCTTCTTGTTCTACCACTTAGAGTTCTGTGATC	1.57633	2.19228	1.5244	1.10998	0.93689	1.24835
ENST00000448964:2365084	0.0226551	1	2.51	5.15	0.49	down	2365084	55	ENST00000448964	625	cdna:pseudogene chromosome:GRCh37:1:165466961:165467585:1 gene:ENSG00000230748 gene_biotype:pseudogene transcript_biotype:processed_pseudogene	ensemble_cDNAncRNA	RP11-541H12.1	chr1	165466961	165467585	+	AGTGTTCGCCGCCTAATGACAGCGGTACCCAAATCCCTACAGCAAACACAGTACA	1.26299	0.81011	1.90793	1.81058	2.31248	2.97523
ENST00000591108:3772715	0.0227309	1	7.69	4.1	1.88	up	3772715	303	ENST00000591108	945	cdna:known chromosome:GRCh37:17:76899345:76901106:1 gene:ENSG00000267491 gene_biotype:antisense transcript_biotype:antisense	ensemble_cDNAncRNA	CTD-2373H9.5	chr17	76899345	76901106	+	CCTGAGTCAGGGACCAGATAACCTTTCCAGGGTCCTTCCAGCCCAGGACAAAGGGCTTTGTCTCAGGTTCAGCTCTCCTGAGAATTCATCCTCCCCGAGATTTGGACACCTCAGCCGAATTCCTGCTGTTTACCTTCTTCTCTCAAGAAACAACAACCTGAGGATTGTTGCTTTCACTTCTTCGGACCCAAATCATGATTTCCCAGCCACATTTCTCAGTTGTCAAATTTGTGGAGGATGCTGGAAGCTTCTAGTGAGTTGCTTACAGATGATCCAACTGGCGGCTTACTAAAACATATCTTG	2.31966	2.91554	3.6684	2.25691	1.81745	2.0049
n379970:2758087	0.0227589	1	6.59	2.35	2.81	up	2758087	213	NONHSAT094829	3006	| NULL | lncRNA | Homo sapiens | | EnsemblNoncode | ENST00000512712 | | -0.9530390 | -0.2142323	NOCODE4.0		chr4	2937272	2943596	+	TGCTTCCTCCAAGAGGCCGCACGGAGGGTGCACCAGCGCCCAGGGGTCAGCCCCTGCCAGGCCTGGACAGTCAGCTCTGAGCCGCGCTCTGCAGTCCCGATGGGTTTTCCAAGGATGGTCTCACTATCCTGCACAAGGTGACAGGAAGCCCCAAGGGACAGTCTCAGCTGGACCCAAGAACAAGTCTTTGATGGCACATCCTGTCCTCTACAG	1.58511	3.95252	2.70054	0.86345	1.06608	1.76109
ENST00000462467:3931397	0.0228093	1	23.58	37.89	0.62	down	3931397	71	ENST00000462467	1218	cdna:known chromosome:GRCh37:21:38633383:38639454:-1 gene:ENSG00000157538 gene_biotype:protein_coding transcript_biotype:processed_transcript	ensemble_cDNAncRNA	DSCR3	chr21	38633383	38639454	-	CAGCTCCGGGGCTGCGCTCTTCCCATCTGGCCCCTTGAACACCCGGCGGTGTTGGGTTCTCAGGCTTGAGC	4.464	4.3822	4.8818	5.58194	5.12401	4.9855
n411720:3480080	0.0228336	1	6.25	9.72	0.64	down	3480080	58	n411720	2422	| NR_044998 | lncRNA | Homo sapiens | | RefGeneNoncode | NR_044998 | | 6.8799300 | -0.2710306	NOCODE3.0		chr13	20248891	20357159	-	TCTTATTCCCAATTTTGAGAGTTGACCCAAAATTGTGGGCTATGAGGGATGGTTTTTA	2.70489	2.88599	2.36272	3.06259	3.58807	3.15274
NR_103444:2845420	0.0229047	1	3.67	5.65	0.65	down	2845420	183	NR_103444	1042		UCSC		chr5	602284	611873	-	CTGCACATCTCAGCCGGAGCTCTGAAGGCATTTAGCTGAGCGCTGGCCTGCACCTGGAGAGAGTGAGAGACACCAGCCTCCACTGCCAGGAAGGCCCAGGGTCCTCAGGGACCAAGACGCAGGAGACGGCCGCTGCCAGGGTCCTCGGGACTTCTGTGTGGCCTTCGCTACCGGAGCCCTGAG	1.86209	1.60072	2.1619	2.26488	2.75221	2.47234
n370377:3112513	0.0229864	1	3.69	2.23	1.65	up	3112513	126	NONHSAT128377	643	| NULL | lncRNA | Homo sapiens | Human lincRNA | BodyMapLinc | TCONS_00014838 | | -1.0157500 | -0.2550614	NOCODE4.0		chr8	117616758	117627525	+	TATCAGAGATCCATATAGAAGCCCAGCTTCAGCAACTACCTGGTGGCAAGGAAGAAGAGTCCTCGACACAGACATCGTAGGTGAACTCCTCCAGAATGAGATCAACAGGATCAGAAATGCCCTTCC	2.32306	1.66987	1.63281	0.94857	1.41619	1.12596
ENST00000428966:3200299	0.0230435	1	2.39	3.66	0.65	down	3200299	189	ENST00000428966	2007	cdna:pseudogene chromosome:GRCh37:9:17589159:17591316:-1 gene:ENSG00000228810 gene_biotype:pseudogene transcript_biotype:processed_pseudogene	ensemble_cDNAncRNA	PABPC1P11	chr9	17589159	17591316	-	AATCACGTCAAAGAGCATGGGGCTAACGGATCACAGACAATGGCCCACATGTTACGGGGCCCACAACCACCCTCAACCCTGCTGCTTACACCACAACACACTTCAAATGTGCTACACAAATCTGCAATCCTCAACAACTTAATGAACAACTTCAAAGTACCATGTAGCCATCCGATGTGCCTGCACTAA	0.95082	1.35679	1.46057	1.80947	1.75879	2.04718
ENST00000547140:3464879	0.0230541	1	3.51	2.18	1.61	up	3464879	56	ENST00000547140	604	cdna:known chromosome:GRCh37:12:89743259:89745359:-1 gene:ENSG00000139318 gene_biotype:protein_coding transcript_biotype:processed_transcript	ensemble_cDNAncRNA		chr12	89743259	89745359	-	TCTGCTCCGCTCAGCTGGAGCTTCGGAGCCGCGCTGCCCGCCTAGGGACCGGCAGC	1.87928	2.14813	1.39957	1.08668	0.94546	1.34077
n377616:2892021	0.0230573	1	3.32	2.08	1.59	up	2892021	105	NONHSAT106653	5665	| NULL | lncRNA | Homo sapiens | Human lincRNA | BodyMapLinc | TCONS_00029999 | | 3.1374600 | -0.3379665	NOCODE4.0		chr6	2370338	2376003	+	GCTAGTCACCTGTTTAACAATAGTAATAATTTGATTTGATCTCAAGGACAATTGAGATTGAAGGAAGGTTGTGAATTTGAGTGCAGTGTCTAAAGGATGACATCC	1.84869	2.02067	1.31576	0.98398	0.94327	1.25152
ENST00000553538:3534927	0.0230737	1	7.94	13.61	0.58	down	3534927	82	ENST00000553538	687	cdna:known chromosome:GRCh37:14:50235519:50244977:1 gene:ENSG00000165516 gene_biotype:protein_coding transcript_biotype:processed_transcript	ensemble_cDNAncRNA	KLHDC2	chr14	50235519	50244977	+	TGTGATATCACTCAGACGCGTTATGAGGACGGCCTACGAGGACTTCACCCTCTGGAGCTGGGAACCGCTGCCCACTTACAGG	2.35814	3.35912	3.33338	3.82584	3.67971	3.74111
ENST00000417736:3779582	0.0230776	1	8.12	4.59	1.77	up	3779582	208	ENST00000417736	2163	cdna:known chromosome:GRCh37:18:12308240:12326562:1 gene:ENSG00000176014 gene_biotype:protein_coding transcript_biotype:retained_intron	ensemble_cDNAncRNA		chr18	12308240	12326562	+	TCGGAGCCCGGTGCGGACCCGCGAGGGCCGCAGGGAGGGAGCGCCCGGGGCGTGGCCGGCCGGGGACCTTCTACTCTTCGCTCCCCACCCCCATCCCAACTGGGAGCGGCTGCCGGCGGCTCAGGCGCGCCTGGAATTCGGCCGCCGGGGCGCCTGGGGTGGGCGCGGGTGGCGGCGTCCCGGGCTCTGGGTTCTGAGCGTCTGTCCC	3.00913	2.62512	3.47875	2.62539	2.07855	1.86607
n341301:3068340	0.0231353	1	12.46	4.51	2.76	up	3068340	463	NONHSAT122778	541	| AF085922 | mRNAlike lncRNA | Homo sapiens | Human lncRNA | JounralRNA | 3770 | NULL | -0.8402280 | -0.1968345	NOCODE4.0		chr7	111821015	111821554	-	CAGTCTGGTCCCGAACTGTGCTGGCCTCAAGCCATCCTCCTGCCTTAGCCTCCCAAAGTGCTGGGATTATAGGTGTGAGCCTCTGGACCCAGCCCCAGTATCATGCTATTCCAAACAATGCTACCTCAAAATATTTTGCACTTATATGTAAATATATACAATCATATAATTACACGTGGGTTCATATCTCTGTAGAATATGGACTTCAGTGTGGAATTTCTGGGTCAAATGGGATGCATACTAAATATTTTTCTAGATCATAGCAAATTATCTTCTCAAAAGGCTGTATCATTTTATATTCCCACCAACATACTTGTTTACTCTTTCTTGCCAACATTGGATATTATCTCTAATATTTTACAAGTCTGTAAAGTGATGTTAGTATACCAAATGAGCAAA…	2.32278	3.85642	4.84948	1.95771	2.20037	2.35344
ENST00000473583:2623614	0.0231532	1	4.03	2.59	1.55	up	2623614	175	ENST00000473583	1021	cdna:known chromosome:GRCh37:3:52324090:52326498:1 gene:ENSG00000168237 gene_biotype:protein_coding transcript_biotype:retained_intron	ensemble_cDNAncRNA		chr3	52324090	52326498	+	AGGGCTGGTCTCCAAGGACGAGTAAGATCCTGCAGCTGCAGGCTTCAGGAAGTCTCCTGGGGCTATCAGATGGCTCCTTCTTGTAGCAGCAGCTGTGGGGTCCACTGGCCCTGAGCCCTCAGAGGGGCGGCCGTGGGGGACCTCCTGTCTTTTGCCTTGCAAGGGCCTCAGTTGT	2.12781	2.13947	1.76371	1.57164	1.06024	1.48911
n212:3078038	0.0231837	1	5.47	9.14	0.6	down	3078038	119	NONHSAT123948	211	| AC006315 | SRP_7SL RNA | Homo sapiens | SRP | NONCODE v2.0 | n212 | NULL | -1.2525600 | -0.2928376	NOCODE4.0		chr7	146113434	146113645	-	GGGAGCTCCTGGTTATAATGTGCCATGCTGATCACATGTCTGCACTATTTGGCATCAATGTGGTGACCTCTCAGGAGCTGTGTGTAATGTGGTTGCAAACGAGAGGCAAACTGACCCAG	1.9715	2.74524	2.69114	3.42289	3.07851	3.01364
FR0084458:2932715	0.0232457	1	2.47	3.85	0.64	down	2932715	92	FR0084458	278	conserved noncoding region (RNAz)	fRNAdb		chr6	156275355	156275632	+	GAGTTAAAGTTTGCTTGCGACTGTGTAGGTAAACGGAGCAACCTAATTATGTTCCCGGCATATCAAATACTGCAGCTCACTTTGCCTAAATC	1.02241	1.49982	1.39264	1.66875	2.21356	1.96294
n340729:3725350	0.0233206	1	5	3.27	1.53	up	3725350	560	NONHSAT054468	1450	| BC038560 | mRNAlike lncRNA | Homo sapiens | Human lncRNA | JounralRNA | 3192 | NULL | -0.8002980 | -0.2007195	NOCODE4.0		chr17	46782564	46784708	+	GTTAGGCTTGTCTCACCCAGTGTGTGAGTTTTTTTGGAAGTGACCTGATTTTGGAGTTTCCCTCCAAGCCTTTCTCAGGTACATGCTTTCTCTTTTATTCTGTCTTCTTTTTTTGATCTTCTTAAATCTGATTTTCTCCTTTTTCCCTCTCTTGTCTCCATCTTTTTTCCAGTCTCTCGCTTCTCTTTATTTCTCCCCATATTTCACTCTGTTCTCTCACCCCAACCTTTCCCTTCTGTTTCTCTCCCTCCCTCTCTTCCCACCCCCTGCCTGGCCTTCCATATATCAAGCAGAGTTTTATCACCTTATGCAGGGGCAGCCCTGCCACCTGCCATAAAGTTGATAGGCTAATGACATTTTGTGGATATTGCCATGTCACAAGTCCAGGACAGCATCAAA…	2.25783	2.10237	2.6143	1.6377	1.97005	1.53568
ENST00000570759:3645441	0.0234127	1	4.19	6.38	0.66	down	3645441	256	ENST00000570759	411	cdna:putative chromosome:GRCh37:16:2964262:2972652:1 gene:ENSG00000059122 gene_biotype:protein_coding transcript_biotype:processed_transcript	ensemble_cDNAncRNA	FLYWCH1	chr16	2964262	2972652	+	TCCCTGAGCCTCGATGTTGAAGTGTCCAGGTCAGCGGTTCACATTCATTGTTCATCCGTCACCACCGTCCATCTCCAGAACCTTTTCATCTTCCCCAACGGCTGCTCTGTGCCCATGAAACACTCCCTCCTCATCCTCCTGCCCCTGGCACCCCCATTCTACTTTCTGTCCCCATAAGTTTGACTGCCCTGGGGACCTCATACAAGTGGAATCAGACAGTGTTTGTCCCCTTGTGCCTGGCATGTCGTATGTTGCA	2.265	1.7919	2.1298	2.55879	2.93329	2.51265
n387396:2946657	0.0234658	1	4.8	8.17	0.59	down	2946657	186	NONHSAT108323	940	| NULL | lncRNA | Homo sapiens | | UCSCGeneNoncode | uc011dks.1 | | -1.1445700 | -0.1625443	NOCODE4.0		chr6	26987145	26988085	-	AACATCCGGCGTGTTTGCTCTGGTCGTCACAGCACCGGTTCCTCGGGCGCGCGCCCTTAGTCCTGGGGCCGCTTCTCCCCCGGACGCGTGCGAAGGCGGACTGGGTTCCGCTGCGGTCTCCACGGGAGCCACCGGTCCTGAAAGCGCGGAGCATGCTTTGTTTGCGGAAACGAAAGCGAATACTTC	2.03179	2.38624	2.40892	2.9599	2.58586	3.51265
ENST00000483923:3302775	0.023471	1	2.5	3.83	0.65	down	3302775	84	ENST00000483923	2865	cdna:known chromosome:GRCh37:10:100143322:100171634:-1 gene:ENSG00000119943 gene_biotype:protein_coding transcript_biotype:processed_transcript	ensemble_cDNAncRNA		chr10	100143322	100171634	-	CACCACATTGCAGCACTGTCTCCTTTGACCCATCTGAGTGAGAAACCTCCAGGCTGGGGGCAGCTGAACTCAGTCATCATCTCC	1.16273	1.15644	1.65106	1.75205	1.98795	2.06951
ENST00000482462:4049090	0.0235306	1	3.37	2.13	1.58	up	4049090	101	ENST00000482462	1770	cdna:known chromosome:GRCh37:7:540415:553104:-1 gene:ENSG00000197461 gene_biotype:protein_coding transcript_biotype:retained_intron	ensemble_cDNAncRNA	PDGFA	chr7	540415	553104	-	CCCGCAGCCCACTAATGAATTGGGTGTCTTATGCACTCCCAGCCCCTCTCAGTGAGACCTGAATCTCCTCTCCTGCCAGTGCCGCAGCTTGGGCCACCCTC	2.03107	1.44633	1.76421	1.33898	1.12343	0.81302
n363480:2359601	0.0235502	1	5.38	2.87	1.88	up	2359601	70	NONHSAT006510	2254	| NULL | lncRNA | Homo sapiens | Human lincRNA | BodyMapLinc | TCONS_00000314 | | -1.0621700 | -0.2656262	NOCODE4.0		chr1	153146993	153164152	+	TGTTCCTTTCCAGAGCATAGCTCTGACTGGTAGAGCCTCCGTCACAGTGCGCACCCTGACTGCAAAACAG	2.70441	2.9181	1.66434	1.40216	1.65855	1.52529
ENST00000444238:2351460	0.0235737	1	2.26	4.04	0.56	down	2351460	159	ENST00000444238	736	cdna:known chromosome:GRCh37:1:110955615:110964501:1 gene:ENSG00000224699 gene_biotype:antisense transcript_biotype:antisense	ensemble_cDNAncRNA	LAMTOR5-AS1	chr1	110955615	110964501	+	TGTCAGTGAATCAGCTTTATCTGTGCAGTGGGCAAGAAGGACCCACTGGGTGACTACAATATGGCACTTTGGTATGTTGGTTATTTTAAGTTAGAGGCCTTTGATGCTGGAAGAAGCTTTACTCTGATATCTCCTTATCTACCACAAGACTGGATCTGC	1.13568	1.61305	0.76843	2.43309	1.6201	1.95696
ENST00000435597:4023585	0.0237419	1	3.42	6.4	0.53	down	4023585	548	ENST00000435597	3018	havana:lincRNA chromosome:GRCh37:X:135923090:135929956:-1 gene:ENSG00000232611 gene_biotype:lincRNA transcript_biotype:lincRNA	ensemble_ncRNA	RP11-1114A5.4	chrX	135923090	135929956	-	TTATTGCCCACTAAGGTAACCAGCGGCTGAGTTTCTGACTCTTCACTCACTTTCTTCACTAATCTTCTAAAAATTCTCAAAGCTTTGATAACTTGTAATACCATATACCAAGATGATTTCCTGTGCTCCATAGATGGATCTGTCCAACATTTTGCTTCTTATTGTCCGGCCTCCTGTATCCCAAACTAGAGAGTAACATTCAAGTTTCCTGGCAATGTTATCCTTCTCAAAAGAAATCCAGTCCTATAGTTTGTACTGGTTCCTGAAAGTTTTTTGAGCAAAATCTGTAGCTAAGGAGGTCTTCCGGGAGGTGCTGTTCCCTAGCACGATGATTTTCAGTGCTGGTCCTGGCTCTCTTCCTTAGAGTCCTACATGATGTCCCAGGAACCATGCCTGCCC…	1.93677	1.99198	1.38248	2.69276	2.09286	3.20476
FR0391905:3098041	0.0237684	1	1.86	3.47	0.53	down	3098041	357	FR0391905	630		fRNAdb		chr8	53038151	53038778	+	ATGCCCTGCCAACCACAAGTGTATCTTAATCCATCATACCCCACTGCCTGACTTTCTCTGTTGGAGATCACTCCTTATTTAAAAATAAGGAAAACACCAAAAAATTGGTTTTTAAACAAAGTTATAATTTTAGTTCAAATCTGAGGAAACCTTTCTTCTTGTACATTAAAATTATGCTTCCCACCTAGAGAATACTTTGACACACGGAACGCTTTGGGGAGCCAGGGTCTACACCCTGCAGGAGGTGGTGACAGCCAGCCCTGTGCTCTTACCCCCAGTTGCTTTGAGCTTGATGGTCATGAGTTCTTCAGAAACCTTGCCCTTTTTGATAACTTGTGCATTGAGAGGACATCCAGA	0.94829	0.95119	0.77591	2.5092	1.28985	1.55323
n338404:2370374	0.0237836	1	10.15	3.69	2.75	up	2370374	231	NONHSAT008282	1791	| AK094510 | mRNAlike lncRNA | Homo sapiens | Human lncRNA | JounralRNA | 800 | NULL | -0.7960440 | -0.4130449	NOCODE4.0		chr1	181060244	181062035	+	AGATCCATCAAGTGCTGACTGCTTAAACTGAAGAAGGTGTCCAGGGCCTTAATTCTGCAAACATTTCCTGTTGTTAGAAAGTATGATGCTTGAACAGCGATCTCAGTGTATTTTATGTTTTAAAGGGGGTAACGTTTGGTGTGTTTAAGAGAGCTGATGTGTTTTGGATGAGACTAAAGTTGATCCTTGGTTTTACATTAAGATGAACCTGGGTCCATGTGTCTGCTTAAA	1.9868	4.16557	3.97961	2.27656	1.85929	1.50148
n375499:3762061	0.0237845	1	3.88	2.44	1.59	up	3762061	112	NONHSAT054569	1816	| NULL | lncRNA | Homo sapiens | Human lincRNA | BodyMapLinc | TCONS_00025182 | | -0.1736690 | -0.1549959	NOCODE4.0		chr17	47964960	47978257	+	GAGCTCAGGAGAAACGGTCTTCGCCAATCAGGTTCCAGGAAAGCCTCGCAGAGGAGAGAGCTCCCAGAACAGTGGGAAGGAGCAGAGGGCAGTGGTTCTGTGTATCCTGGGT	2.30379	1.86135	1.68352	1.43028	1.02784	1.3985
ENST00000432926:3435176	0.0238003	1	5.6	10.06	0.56	down	3435176	71	ENST00000432926	871	cdna:known chromosome:GRCh37:12:122459884:122482277:1 gene:ENSG00000110987 gene_biotype:protein_coding transcript_biotype:retained_intron	ensemble_cDNAncRNA		chr12	122459884	122482277	+	CAGTCTGTGGCTAGGTGTTCCAGGAGGCCCTGTCATGTGCCAGCCCCAGCAAGGAGACAGTAAAGAGAGGT	2.27777	2.36512	2.85938	3.23957	3.93259	2.75996
ENST00000570035:3698209	0.0238057	1	2.02	3.17	0.64	down	3698209	427	ENST00000570035	831	cdna:known chromosome:GRCh37:16:72556037:72698908:-1 gene:ENSG00000261008 gene_biotype:processed_transcript transcript_biotype:lincRNA	ensemble_cDNAncRNA	AC004158.2	chr16	72556037	72698908	-	GTGAGTAGCAGCCTAGCGAGCACTACTGCCTAAGCTCCACCTCCTGTCAGATCAGTAGTGACATGAGATTTTCATAGGAGCAGAAACCCTATTGTGAACTCCAAACACAAGGGATCTAGGTTATGCACTACTTATGAGAATCTAATGCCTGATGATCTGAGGTGGAACAGTTTCATCCTGAAACCACCGCCCCCATGTGTGGAAAAATTGTCTTCCACAAAACTGGTCCCTGGTACCAAAAAGGTCAGGGACCACTGCTGTAGGTAAACCTGCACTGGTACAAAATGACAGAAATATACACAGTCATTTATTATAGCATTGTTATATTGTTATATTGTTATTATAGCATTGTTGCATGAATACAGGATTGGAAATAAATCAAGGATCTAGTAATAAGGG…	1.09671	0.8949	1.04765	1.41399	2.10687	1.49778
ENST00000479663:2363259	0.0238299	1	7.53	4.16	1.81	up	2363259	2914	ENST00000479663	5083	cdna:known chromosome:GRCh37:1:160779539:160785129:1 gene:ENSG00000122224 gene_biotype:protein_coding transcript_biotype:retained_intron	ensemble_cDNAncRNA		chr1	160779539	160785129	+	GGGACCTCTCTCTTCGGCTTGTAGTTGGCCACCTTTTCACTGTGCCCCCACAGTCATTCCTTTGTCTGTGTTGTCTATGTCCTAATCTCTTCTTATAAGCACATCGGTCATACTGTATTAGGGTTCACCCTAACAATTCCATTTTAACTTAATTACCTCTTTAGATGCCCTGTCTCCAAATACAGTCACATTCAGAGGTACTCGGGATTAGAACTTCTACATATGAATGTTGTGGGAGGACAGAATTCAGCCCTAACATTCTACCCTCTGGCCTCTCAAAATTCATGTCCTTCTCACATGCAAAATACATTCACCACATTCCAACAATACCAGAAGTTTTAACCCATTCCAGCATCAACTGTAAGTCCAAAATCCATCTAAATATTATTTAAATCAGGT…	3.25053	3.08343	2.40179	2.10027	1.65935	2.39156
ENST00000576677:3739306	0.0239261	1	2.13	3.31	0.64	down	3739306	642	ENST00000576677	1926	cdna:known chromosome:GRCh37:17:80887301:80900580:1 gene:ENSG00000141556 gene_biotype:protein_coding transcript_biotype:retained_intron	ensemble_cDNAncRNA		chr17	80887301	80900580	+	CTGGGCTCCATCAGGTTCTAGATCGGCCTCCGCCCTCCACTTTCAGGGCTCCAGGCCCAGCTTCTCATGTCTGTGGGGAGGGTCTCCAGAGCCTTGGTCTGTGGCTGAGCTGTGGAACTTGAAGGCCTCTCTGCATCTTGTCACTCGTGGCCCCTGCACCTTGGGTCATGACCTGCTTTATGTGGCAACCCTGTGACAGCTGCTAAGTCCTAGAAAACACGTAACAGGACGTGAGGTGCCCTCTGCGCCGTGTGGGCGCGTGCGGGGAGACCCGGGCCCCAGGACGTGAGGTGCCCTCTGCGCCGTGCGGGCGCGTGCGGGGAGACCCGGGCCACATGCGAGCGGGGCCCCGAGACATTCTGCACTCGGGAATTGCGGGGATTATCAAATCCCGCTTCA…	1.10554	1.07024	1.08949	1.74559	2.10572	1.34505
ENST00000507731:2762491	0.0239307	1	34.26	20.28	1.69	up	2762491	144	ENST00000507731	533	cdna:known chromosome:GRCh37:4:17811048:17812334:-1 gene:ENSG00000163257 gene_biotype:protein_coding transcript_biotype:processed_transcript	ensemble_cDNAncRNA	DCAF16	chr4	17811048	17812334	-	ACCCAGCCAAAGAACCTAGGAGGATGGAGGGAAGCCGTTTTTCCCTCTCCTACACCTCAGTAACCTACTGCCAGCTGAAGAAATAGAACATTACTAAAGCCACCTGTACATCTTTCTCCTTTTGAATTACCTGCCCTCCGAAGA	5.49913	5.20592	4.64996	4.07305	4.42505	4.47777
n340270:2751145	0.0239632	1	2.17	3.5	0.62	down	2751145	298	NONHSAT099144	2356	| AK057697 | mRNAlike lncRNA | Homo sapiens | Human lncRNA | JounralRNA | 2731 | NULL | -1.2221700 | -0.3634950	NOCODE4.0		chr4	169763542	169765898	+	GAGGCTTTCCATATTAGGCTTTTTGGAGACATAGACATGGTGGTGATCGCATGGGGTGTTTGAGAAAATGGAGACTAATTGAATGCAAAGTATTCTGTGGGGCAAGCAGAGTAAAGAATCCAGTCAAATGATGTCAGCCAAGGATGGCAAGCCCATGCCCGAAAAACTGGCAGCAGCTCACCCATACCAAGCCACCTGAGACATTTCCTGGGCTGGAAACAACGTTACGGAAATTGAACTTCCGTGCCAAATTTACCACACCTCGCCAAAGCCTGGGCACCTCTCTTATTCATGGGTG	1.13678	1.36334	0.84173	1.535	1.721	2.17255
ENST00000602592:3665524	0.0239649	1	2.06	4.03	0.51	down	3665524	116	ENST00000602592	643	cdna:known chromosome:GRCh37:16:67515217:67515859:1 gene:ENSG00000270049 gene_biotype:processed_transcript transcript_biotype:retained_intron	ensemble_cDNAncRNA	RP11-297D21.4	chr16	67515217	67515859	+	CGCCTGTGGCCGCAGGGATTTGACTGGGCCTTCTCTAGCTTTCCCCGGTTTGCTGCACTTGACGCTGCAGGGCGGGCGGGGTAAAGAAGGGAGCGAGCCCTTCTCAAGCTTGGAAA	0.88148	0.83831	1.40847	2.70989	1.84264	1.44827
ENST00000508744:2831141	0.0239897	1	3.91	6.49	0.6	down	2831141	84	ENST00000508744	582	cdna:known chromosome:GRCh37:5:138609227:138629246:-1 gene:ENSG00000120725 gene_biotype:protein_coding transcript_biotype:processed_transcript	ensemble_cDNAncRNA	SIL1	chr5	138609227	138629246	-	GTCAGCAGTAGGAGTGACTGGCTTAATCTATTCGAAAACCTCCTGGAAAGATCCCGAAGACCGTGGACCAAGGTGACCTGCGTG	1.75338	2.04854	2.10919	2.23647	3.23932	2.62201
ENST00000468790:3264976	0.0240884	1	3.37	5.47	0.62	down	3264976	375	ENST00000468790	607	cdna:known chromosome:GRCh37:10:115478969:115481445:1 gene:ENSG00000165806 gene_biotype:protein_coding transcript_biotype:processed_transcript	ensemble_cDNAncRNA	CASP7	chr10	115478969	115481445	+	TAGCCGCAAGTCCAGCGCTCTTTTGTGCTGCTTCTTTGTGGAAGGAAATGTGAAGAAAACCCAGCGTCACCCTGTAAACCAGACAAAATACAAAACAGTGGAGAAGCCCAGAGAAGGCAAAACAGATTCCGGATATTTCTCTTTTAAAAGTAAAATGGCATCATGGAAGAAATTTGGCCTTCCGAAAGTGGAGGATAAAGTCATGTTCAAGGGGAAGAACAGCAATACAGCATCTGCGGCTTAGACATACAGAGCTCGTCTGTAATTTGGAGTAAGATAGGAGTGGGGGCGGAGAGGGGGAAGGCCATGCCCTTTCAGAGATTCTGAGAAACTCCAACCATAAAAGTCCATGACAACTCAAGTGCAGTACCCGTG	1.62797	1.67763	1.9488	2.10604	2.97716	2.27028
ENST00000451571:3175571	0.0241013	1	16.18	28.59	0.57	down	3175571	66	ENST00000451571	732	cdna:pseudogene chromosome:GRCh37:9:79607015:79608024:1 gene:ENSG00000229857 gene_biotype:pseudogene transcript_biotype:processed_pseudogene	ensemble_cDNAncRNA	RP11-159H20.3	chr9	79607015	79608024	+	GTGCGGGGTGGTGGCACTGTCAGCAGGGACCACTGGGAAGTTGAGGATGAGGACATCAAAAATAAC	3.9715	3.51858	4.62581	5.00991	4.84861	4.59809
n325948:3293450	0.0241598	1	6.5	4.01	1.62	up	3293450	152	NONHSAT013854	1963	| NULL | mRNAlike lncRNA | Homo sapiens | vega lncRNA | GENCODE | OTTHUMT00000048530 | http://vega.sanger.ac.uk/Homo_sapiens/Transcript/Summary?db=core;t=OTTHUMT00000048530 | 0.1702090 | -0.1468986	NOCODE4.0		chr10	72359687	72361820	+	AACCAGGCCTATAAGGGACATACCAGCTCTGACATTCATTGAATAATGACTTAAGAGATATCTCAGCCCCTCCCCTTCCATGTGCCCTGATAATCTGTGGCTGTGGGGGAAGGGAGCAGTCATCCTCCATCCCTCCACCCATGGCTTCCCAG	2.98329	2.41267	2.71536	2.07358	1.69764	2.22336
FR0319092:3751292	0.0241689	1	6.54	10.47	0.62	down	3751292	104	FR0319092	287	conserved noncoding region (RNAz)	fRNAdb		chr17	27333435	27333721	+	GGCTACGTGGGGACCCAGGATACTACCTTCAGCTGCCCACAGCTTGGCCCAGGTTGCCTCCTGCCAAGTGAAGAATGTCTCCCCAGGATGCGAGTGCCACTGGC	2.71731	2.62554	2.81542	2.88969	3.51358	3.74707
ENST00000537191:3345288	0.0241995	1	1.83	2.81	0.65	down	3345288	279	ENST00000537191	857	cdna:known chromosome:GRCh37:11:94597993:94599930:1 gene:ENSG00000166025 gene_biotype:protein_coding transcript_biotype:retained_intron	ensemble_cDNAncRNA	AMOTL1	chr11	94597993	94599930	+	TGTCCCTGAATAGTTCCTGGTCTCAGTTTACTCATCTGTGAAGTGGGGAGGGAAATCAGTCATACTTCAGTTATAGATATGTGGAAGCATTGTGTAAATTCTAAAGACTGCACCACTGGAGTAGCTCTTAGCCATGGGTTGACTCAGATCAGAATTATCTATTATTGTTGTAAGTTGAGGTGACCCTTATAACACAAAAGGCTCTCATAGAAAAGCCTAGAGACATCACGCCTCTGAACTTGGCTCTGCTCTAGACCAGTTGTATGACGGCTCCACCTC	0.8788	0.92914	0.79842	1.1222	1.62826	1.74474
ENST00000521509:3139001	0.0243459	1	6.25	11.22	0.56	down	3139001	263	ENST00000521509	3826	cdna:known chromosome:GRCh37:8:67955314:67974571:-1 gene:ENSG00000121022 gene_biotype:protein_coding transcript_biotype:retained_intron	ensemble_cDNAncRNA		chr8	67955314	67974571	-	TGGATCTGCAAGTAGAGCCTAAGCCCTCCGCTGGGGCTTTCACTCCCCTTTCTGTCGCTTTAATCCATTTGCCCCCGGGTGATGTAAGGGGAGAACAACAAGCGGTGATTTAAGTTGTCACTTCTGAACATCCGTATTGTCATATATGCCACACACCCTACCTTGAGCCCAGTGTCGACATGCACCTTGTTTGGGTCTTCAACTAATCCCAAACTGGGGATTGCAGCTGTTTTCAGAAATCGAGTCAGCAGCCCAAGGTCTCA	2.112	2.50825	3.39148	3.3998	3.44388	3.56642
ENST00000558142:3624334	0.0243567	1	1.63	2.53	0.64	down	3624334	105	ENST00000558142	510	cdna:known chromosome:GRCh37:15:52179757:52193320:-1 gene:ENSG00000259201 gene_biotype:antisense transcript_biotype:antisense	ensemble_cDNAncRNA	RP11-56B16.5	chr15	52179757	52193320	-	TGATGCTTCAGATGTGAACGACAGAGGACCTGAAATCCTTGAGCCCTTTAAAGAGATCACTGTGCTCTGATGCATGTGTGTGGAGGTCTACGAACACCTATAATA	0.63309	0.49316	0.97017	1.48967	1.51338	1.01628
ENST00000536943:3334168	0.0243635	1	6.46	3.8	1.7	up	3334168	176	ENST00000536943	458	cdna:putative chromosome:GRCh37:11:63768587:63769239:1 gene:ENSG00000167770 gene_biotype:protein_coding transcript_biotype:processed_transcript	ensemble_cDNAncRNA	OTUB1	chr11	63768587	63769239	+	GGCGTCCACCCTCTTATCTGGAATACCGGGACAGCGACCCTCCCACAGAGGAAAACGCCGCGTGCTGGCCGGGAGGACAGGGCCCATCTTTGGCAGCTCTGATCGCCCACGCCAGGAGCTCCTCAGGCACCAGCTGCCTGGTGCTCACAGGCGGGCATCAAGAGAGGACCATCATT	3.06004	2.52969	2.48205	1.50466	2.06155	2.21762
ENST00000460609:2746713	0.0243714	1	2.54	4.43	0.57	down	2746713	154	ENST00000460609	282	ncrna:misc_RNA chromosome:GRCh37:4:148730077:148730358:1 gene:ENSG00000240014 gene_biotype:misc_RNA transcript_biotype:misc_RNA	ensemble_ncRNA	RN7SL254P	chr4	148730077	148730358	+	GCTGTAGTGTAGTGTGCGATGTTAATCAGGTGTCTGCACTAAGTTTGGCATCAGTATGGTGACCTCTTGGGAGCCTGAGGAGGAGCCAACTGGCCCAGGTCAGAAATGGAGCAGGTCAAAACTCCTGTGCTGATCAGTATAGCATCATGCCTGT	1.53402	1.04598	1.43315	2.0154	2.74839	1.68943
ENST00000487488:2409982	0.0243773	1	4.57	2.33	1.96	up	2409982	73	ENST00000487488	593	cdna:known chromosome:GRCh37:1:45471317:45472639:-1 gene:ENSG00000126107 gene_biotype:protein_coding transcript_biotype:processed_transcript	ensemble_cDNAncRNA		chr1	45471317	45472639	-	TCTGCCCAGCCCCTAAAGGTTGGTCCTCCCTAAGGCTGTTCTGTACCTTGTTCTTTCACCACACACAAGATCC	1.60075	3.00226	2.00908	1.55103	1.15251	0.95709
n340798:2938414	0.0244217	1	1.85	2.99	0.62	down	2938414	218	NONHSAT106302	2249	| BC037855 | mRNAlike lncRNA | Homo sapiens | Human lncRNA | JounralRNA | 3261 | NULL | 3.5613800 | -0.2205284	NOCODE4.0		chr6	961240	1101567	-	CACGAAACTTGTGGGGCTACAGGCCAGTGGAACACTTCCAAAGGGCTTGACACCAGGCCAATGGCCTTCTTAGAACACTGTCATCATTGATTCTGTATCTACAGAAGTCATGTAACTGTGGCTGCCTCTTTTCAATGGAAACAGAGCGAAATACAACCTGGTCAGCTAAATCGTGCTGACCTTAAAAACACTGCATCCTCTTAGGCAACCACTTTGGC	0.88607	0.78421	0.97952	1.18594	2.07859	1.51448
ENST00000511010:2762399	0.0244343	1	6.24	4.08	1.53	up	2762399	277	ENST00000511010	750	cdna:known chromosome:GRCh37:4:17589090:17616194:-1 gene:ENSG00000249502 gene_biotype:antisense transcript_biotype:antisense	ensemble_cDNAncRNA	AC006160.5	chr4	17589090	17616194	-	ACTTTGGCCGGATTAGACCTGGTTGTGTGGAGAGGAGAATTAATAACTACAGTGGAGCGAGCCCTCCTGCGAGAGTCAGGATACTACTATGCTAGTCCCGACTCTGCCCCAAATGCCTGGAGAGACTTTGGCTAAGTCACTTTTTCTTTCCGCGGGCTGTTTACCGTTGGTAAAAGGAGAGGGTCACCCACTCACTCCACAAACATTTGTTGAGTCATTGGTTATAGCGGGAACAAGACAGGCAAAGTTCTTCCTGAATTCTGGTCGGAGATGGATA	2.60714	2.96057	2.37667	2.16932	2.05714	1.85062
ENST00000498147:2616335	0.0244431	1	2.73	5.39	0.51	down	2616335	279	ENST00000498147	802	cdna:known chromosome:GRCh37:3:33840432:33863524:1 gene:ENSG00000170248 gene_biotype:protein_coding transcript_biotype:processed_transcript	ensemble_cDNAncRNA	PDCD6IP	chr3	33840432	33863524	+	CGAGGGCTCCGTGGATCAGATACCTGGGAGCAGCAGTCTGCCCTGTACTGATCTCTTTTGCCACATTTACTTAGAACTAGTCTTCACTTTTTTGGGTCTCTAACTGAAGCTTCCCCTTTCGCCCCATTTTTCCATCACTGTCTTTCTTGGGCCACATTTTGATTTCATAATAGTAGTTGCTTGAAGGCAGTGGGGGAAGTGGGGGAATTGGGACACTGGACCAAATGTCTGATCAGCTCATCACATTGTCCACATGAAATGGACCGTCTTCCTCAGTTC	1.15753	1.27179	1.92355	2.91569	1.74206	2.57925
FR0360827:3310498	0.024448	1	3.79	2.35	1.61	up	3310498	194	FR0360827	1962		fRNAdb		chr10	123725279	123727215	+	AGTTATTTGTGAACCTTAAATTGCTTTTTCTTGTAGGGACAAAGATTATTTGGTATTGTAGAGGTGACAGTCATGATGCCGTTGTTTGGAGACTTTTGAAACTTTGATATGAAAGTTCATAAACACTAGGCCGGGTGTGGTGGCTCATGCCTGTAATCCCGGCACTTTGGCAGGTGGATGCAGGTAGATCATCT	1.78106	2.42036	1.58263	1.27463	1.11867	1.31765
n324536:2950986	0.0245097	1	3.3	2.01	1.64	up	2950986	113	NONHSAT112111	567	| NULL | mRNAlike lncRNA | Homo sapiens | vega lncRNA | GENCODE | OTTHUMT00000040212 | http://vega.sanger.ac.uk/Homo_sapiens/Transcript/Summary?db=core;t=OTTHUMT00000040212 | -1.3723700 | -0.1407174	NOCODE4.0		chr6	33989838	34000438	+	CGGTGGAGGACATGTGTTCTGAAGTTCCTGCGGTTCAGACTACCAGGCTTCTTAGAGACTCAGGCAACCTGGGGCTGTGTCTGGGCCATGTCATGCCGAGCTGCAAGATGCCC	2.1642	1.36577	1.60729	0.82718	0.955	1.2295
ENST00000592126:3772171	0.0245597	1	7.39	13.33	0.55	down	3772171	58	ENST00000592126	631	cdna:known chromosome:GRCh37:17:76171150:76183102:-1 gene:ENSG00000167900 gene_biotype:protein_coding transcript_biotype:retained_intron	ensemble_cDNAncRNA		chr17	76171150	76183102	-	TGGTCGTGGTGATAGCCTGTGTCCAGGCATCCGCGCAGGGCGGGCCCTCAAATGACCT	2.72024	2.37201	3.62771	3.53355	3.7359	3.87295
ENST00000418941:2986998	0.0245943	1	3.17	4.87	0.65	down	2986998	248	ENST00000418941	535	cdna:known chromosome:GRCh37:7:1068661:1083527:1 gene:ENSG00000225146 gene_biotype:antisense transcript_biotype:antisense	ensemble_cDNAncRNA	AC073957.15	chr7	1068661	1083527	+	TGGGCAGCAAGTCAGTATCACATCAGCAGGCGTGGGCCGTGGTGAGCCTCTCCCTGCCCTCCCGCTGGAATAGAAAGCTGATCCCGACGTCCCACTCCGACCCACGGTCAGGAAGCCGTCCTGTCCAGGAAGGTGGCTGAGGTACATCCCTGAACACAGTAGGCCACAGCATCATGCAGCGGAGGGCCAGTGGCCGCTATTCTTCCTGCTGGTGTTCCACTCGGCCCGCAGCTCACAGCAAGTCTATG	1.46081	1.85191	1.6795	2.56587	2.16989	2.08068
ENST00000472365:3859766	0.0246292	1	6.19	3.75	1.65	up	3859766	185	ENST00000472365	606	cdna:known chromosome:GRCh37:19:35988122:35988835:-1 gene:ENSG00000161249 gene_biotype:protein_coding transcript_biotype:retained_intron	ensemble_cDNAncRNA	DMKN	chr19	35988122	35988835	-	AAGCACCTTAGGGTGGGACCACATAGGCACAGCTCTGAGAAGATGGTGTTCTAGATGGAGCACAGGGACCGGGATAGAGATGTTACAGGGGAACTGTGGAGAAAAGAGCCTCCTGGTGGAAGGGTTCAGAGGTGGGACGCAGCGAGGCTGCATGGGCGAGAGGTGATAGCTTGGCTCGGCAGAAC	2.53705	2.94459	2.43121	2.25181	1.49406	1.94578
ENST00000522653:2829225	0.0246715	1	46.47	90.67	0.51	down	2829225	818	ENST00000522653	5340	cdna:known chromosome:GRCh37:5:133451043:133483674:1 gene:ENSG00000081059 gene_biotype:protein_coding transcript_biotype:retained_intron	ensemble_cDNAncRNA		chr5	133451043	133483674	+	GGCCTGCATCTCACAAGTCAAATTCCCATGCAAGAAACAGCTATATTATACTAAGTCCCAGGGAAACCCAGCAGAACTGGCTTCTGCTGGGTAGAATTGGAGTAGATGGTGCGTTCCTCTGCCTTGCACCCACTACCTTTGCTAGCTCCACTCACCAGAGAAACCAGCAAAGAACTGACTGTATGGTTTGATGCTTAGCCCAAACAATGTCCTGGCTAGTTCTGCTGAGACTGGGAGAGGCTGAGCTAGGCCCCATGACTAGGCCCAGTAGACACACAGCCTACTGGCTGGAGCCTGGCAATTTATCACCCCCACTTCAACATTTTTCATGGCAGTGCAAAGTGCTCTATGTAGAGAAGCCCACACCCTGCTGCAGGCCTCCTTCCTAAGGGTGAATTC…	5.64738	6.10756	4.90695	6.09318	6.96816	6.37999
ENST00000597336:3862326	0.0248505	1	2.34	3.63	0.65	down	3862326	77	ENST00000597336	2039	cdna:pseudogene chromosome:GRCh37:19:40529291:40531409:-1 gene:ENSG00000269069 gene_biotype:pseudogene transcript_biotype:processed_pseudogene	ensemble_cDNAncRNA		chr19	40529291	40531409	-	CAATGCCACCGTGTTATCCTGGTCCCTATGATGAGAGGATGCCTCCAAATCAGCTCTACAGTGTCCTGAACTCTTCC	1.00653	1.47084	1.20972	1.74533	1.683	2.14223
FR0261717:3921035	0.0248522	1	5.93	3.63	1.63	up	3921035	134	FR0261717	279	conserved noncoding region (RNAz)	fRNAdb		chr21	40033939	40034217	+	TGCTCCATGAAGCAAAGCCCTTAGCTCCCAGACATTCCAAAAAGTCTGCCAAAATAATAGAAAAAAAGAGAGGGAAGAAAAAACACACGGAGACCCCCAAGTCTGGGTCAGGCTCAGGGTTGGATGTGGGCAGG	2.80177	2.16654	2.74529	1.71534	2.21941	1.66648
ENST00000320161:2340778	0.0249127	1	4.79	2.99	1.6	up	2340778	166	ENST00000320161	680	cdna:putative chromosome:GRCh37:1:67160734:67170192:1 gene:ENSG00000118473 gene_biotype:protein_coding transcript_biotype:processed_transcript	ensemble_cDNAncRNA	SGIP1	chr1	67160734	67170192	+	TCTCTGCTGGTACGGAGCAAGACAATGATTTGGAAGCATCATGCCACTGCGTTGCTGTACACCCTTTGCCTCTACCAGAGCCCATTATTAAAGCTGACTTGTTGAGACTAATGGTCTGCCTGCCAGTGTACTCCTGGGGGTTCTGTGTCAACACTGATGGGAGATG	2.5258	1.83154	2.41545	1.36416	1.71626	1.68736
ENST00000487920:2905356	0.0249161	1	28.96	12.67	2.29	up	2905356	488	ENST00000487920	2617	cdna:known chromosome:GRCh37:6:36989318:36996845:1 gene:ENSG00000146192 gene_biotype:protein_coding transcript_biotype:retained_intron	ensemble_cDNAncRNA		chr6	36989318	36996845	+	TTTTTCATCCCTTGCTGGAGCCACCAACCCAAATAGAGCTTGTTCCCTCTCTGTTCTGCCTATACCAGCTCAGAGGGAGAGGGAGTGTCATCTGCCAGGAGAGACTGAAGGGACCAGGGGAAGCCTTCCCAGCGCATCCCCCGACTCAGGGCCTGAGCATTCCCCTTTAGCAAAACTTCCTTTGAGAGCCTGTCTGCACAGCTGTCTTGGGGAAGTGTTTCACGTCTCTGCAGCTCCAGCTGCAGGGGGCAGTAGGGTTTTGGGTTTGAAAGTATCTGAGAAATACAAAGTCTCAGGGAAGATGGAAGGTGAGTGAGGTGGGGGCTGGGGAGGATATCTGTGGTTTGAGTTCAGATTTGAGCTGAACTCTGGCTTGCTGAGTGACTGCTGAGTCATTTG…	4.7059	5.82836	4.03835	3.83499	3.35295	3.75466
ENST00000474669:2639109	0.024984	1	5.95	11.01	0.54	down	2639109	897	ENST00000474669	5229	cdna:known chromosome:GRCh37:3:122419373:122441494:1 gene:ENSG00000173193 gene_biotype:protein_coding transcript_biotype:retained_intron	ensemble_cDNAncRNA		chr3	122419373	122441494	+	TTGATCCACCATAAGTCTGCCAGTAAGACCTACATTTTCTTTGCAAATTTTTCTTACTCTCTATTTGAACTGCCAACACTGTTTATTCATGTTGTTAAGTACATCATAATTTAAAAAGATTCAAAGTGCCCTACAAAGATATAAACTATACCTTCAGATAAAATAAATATACAAAGAAAAATGGTTAAAGAGAAAAGAATGGCAGGGAAAATAAGATAATACAGACGAACTGCTAGTTCTCAAAAATATATAACATGAGGTTACCAATTTGTCCCTGAGCTTCCTAGTAGACAAAGCAAGAAGTAAACATTCAGGTACAAGACTCATAATGTCCGTAAATCAAAAAGCAAACCATTTGATAAGGAGGCTCACAGCTCCTCACAATACTGAGACTGACTC…	2.63787	2.45359	2.64636	3.21734	2.94423	4.17463
n408292:3705909	0.0250106	1	4.03	2.55	1.58	up	3705909	226	NONHSAT144857	2654	| NR_028502 | lncRNA | Homo sapiens | | RefGeneNoncode | NR_028502 | | 1.0650600 | -0.2438988	NOCODE4.0		chr17	1614797	1619566	-	CTACTTGCTGCAGGGGAGAATTTCCTGTCTGCACAGGCCTGAGCTGGGGATCACATACCACCTTGGAAAGCAAAGTGAGGAAAGAAACAGAGTAGCAGCAGTTAGAATCCCACCAAGGGGCTGCTGTCCTGCTTTGGATATCAGGGGAAGCCTTGGGCCACCCTTGCATGGGGGGAAGTCACGGAGAGGCGAGCTCTTACTAGCTCCTCGCATTGGTCTAACTCTA	1.80105	1.86676	2.38119	1.23288	1.1635	1.65547
ENST00000529280:3382240	0.0250385	1	2.55	4.18	0.61	down	3382240	218	ENST00000529280	684	cdna:known chromosome:GRCh37:11:74992658:74995357:-1 gene:ENSG00000137486 gene_biotype:protein_coding transcript_biotype:retained_intron	ensemble_cDNAncRNA		chr11	74992658	74995357	-	AACAGTCTTTGTGTCTAGGCTAAGCTGGTCCCACCTTGGACAACCAGTCTCTCTTCAGACAGGGCAGCAGGTACGGGGTCAGCCTCACTCTCCCATTCAGTGATGGGTCTGGAGGCTCTCCTGGGTGGCGTTGGCTGCAACAGGACCAAAGTGTTCTGAGGACCTACACCTGGCCTCATGTAACCCCTGGCAACCTGGAATCAAAGTGCGATCATCCC	1.41731	1.29884	1.32631	2.26276	1.54957	2.33416
n340946:3317577	0.0250422	1	3.91	2.47	1.58	up	3317577	426	NONHSAT017551	2664	| AX747870 | mRNAlike lncRNA | Homo sapiens | Human lncRNA | JounralRNA | 3411 | NULL | -1.0509600 | -0.2090418	NOCODE4.0		chr11	3050623	3062490	+	TTGTGGACCTAAGATCGCTGCTGTGGATCCCAATGGCTCTGACTTCTGCGTGCAACTGCAGAAGCTGCAGGGACACCCCGCGGTGGACCTACCTGGCGTGCCCCATGTGAGATGCGTCATAGACGGTTGGCCCACAGCAATACCACGTCACCTTTTTCCCATCTTGAGGTATGAACACTTCCTTTGTTAGGAATGAAGGAATGACGATCACAAGAAATGCAAGAAACACTGCACAGGATTACCAAAAACAGCAACAAACATCACAGTGTGGTTTGTGTTTAGTGTAAACAATTCAACAGAGACCATTTTGTTTTACTGTGAAAAGTCACAGTCTCAGTGGGAGCCCAGTGAGATGTACGGCACCTCCCACCAACTGAGCCCTGGGTGGGTGGGGCCTCT…	1.98337	1.72908	2.19065	1.60841	1.37902	0.93719
ENST00000495781:2951551	0.025058	1	9.13	5.98	1.53	up	2951551	114	ENST00000495781	582	cdna:known chromosome:GRCh37:6:35467847:35471913:-1 gene:ENSG00000112041 gene_biotype:protein_coding transcript_biotype:retained_intron	ensemble_cDNAncRNA		chr6	35467847	35471913	-	ATGCCCTGGGTTGGGCCAGCATTTAAAAAGACCTCTGCATAGGGGGAAGCCTGGGGCAGGGGACATGAATTGCTCAGTCCTAACTCACCCCCACCCTTGTAGGAAGCTCTCTAA	3.06733	3.51116	3.03055	2.71377	2.6936	2.29906
ENST00000497106:3294621	0.0251419	1	2.52	3.89	0.65	down	3294621	105	ENST00000497106	4773	cdna:known chromosome:GRCh37:10:75258053:75313098:-1 gene:ENSG00000166348 gene_biotype:protein_coding transcript_biotype:processed_transcript	ensemble_cDNAncRNA		chr10	75258053	75313098	-	AGAGCAAGACTGACAACAATAATTAAAATAAGAGAATAAAGAAGATGTAGTCAGAGGCCATTCTGAATGCATTCAGATTCTCAGTGTGTATGAGGAAGGCTGCCT	1.41318	0.99766	1.58201	2.1184	2.01913	1.73769
ENST00000517329:2881684	0.0251758	1	420.04	208.64	2.01	up	2881684	193	ENST00000517329	645	cdna:known chromosome:GRCh37:5:150414057:150415215:-1 gene:ENSG00000145901 gene_biotype:protein_coding transcript_biotype:retained_intron	ensemble_cDNAncRNA	TNIP1	chr5	150414057	150415215	-	GGTAGCAACCTTCCGTGCCCATGTGACTAGCCTTCTTTGGCCGTGTATGAGCCTTCCGTGCCCATGTATCCAACTTTCTATGCCCATGTTCCAGCCCTCCGTGCCCATGTACCAGCCTTTTGTGCCCATGCCCAGCCTTTTGTGCCCATGCCCAGCCTTCCATGCCCATGTACCAGCCTTCCGTGTCCATGTA	8.02709	8.4408	9.50729	7.65984	7.97234	7.46493
ENST00000596008:3848430	0.0251951	1	9.94	6.25	1.59	up	3848430	186	ENST00000596008	772	cdna:known chromosome:GRCh37:19:7591126:7592051:1 gene:ENSG00000090674 gene_biotype:protein_coding transcript_biotype:retained_intron	ensemble_cDNAncRNA		chr19	7591126	7592051	+	GCCCAGCCACAGCTGTTGATTTTAATCCCAGCAGCTCAGGCTCCCAACAGTGAAGCCTCGTCCTGCCCACTCACCAGTAACCACCATCGGATCAATGTCAAATGTGTCGTTGGCCGGGTCCACGTGGCCTCGGTGGTAGTACCGCTGGCAGAGAGCAAGCCCTGAGCCATTGGTCCAAGGGTCACC	3.45559	3.31547	3.18922	2.76416	2.93594	2.2049
ENST00000541712:3435599	0.0252229	1	21.18	32.24	0.66	down	3435599	72	ENST00000541712	711	cdna:known chromosome:GRCh37:12:123343372:123344876:1 gene:ENSG00000130787 gene_biotype:protein_coding transcript_biotype:retained_intron	ensemble_cDNAncRNA		chr12	123343372	123344876	+	CGGCAGCAGGGCACAGTCCACAAGGAGCCTGACCCCCAGCCTAGGCCACCCTGGGCATGAGACCCTCCACCC	4.31042	4.47371	4.48689	4.57922	5.35387	5.06235
n385371:3128688	0.0252267	1	1.88	3.1	0.6	down	3128688	224	n385371	3168	| NULL | lncRNA | Homo sapiens | | UCSCGeneNoncode | uc003xew.2 | | 7.3079300 | -0.2485030	NOCODE3.0		chr8	26236780	26240469	-	GGACTTGTCCAAGATTGACCTTGTGTTGGTAATTATTGAAGCTATGTAATACATTAAAGTATTCCTCTAATTTTTTAATATATTTGAAAAAGTCCATGCTAAAAGGTTTTTTTTAAGGATTGATTTGTCAAATCCCTTTGCAAATTCTTTTAAGATTTTGGTCAGAAATGAACTCTATTAATAGATTGAGTGCTGTTTCCGGTCATACCCGGAAGCAGGAGTTC	0.68062	0.99657	1.03838	1.97964	1.14714	1.75249
n368659:2938363	0.0252557	1	4.36	2.23	1.96	up	2938363	51	NONHSAT106135	1727	| NULL | lncRNA | Homo sapiens | Human lincRNA | BodyMapLinc | TCONS_00011201 | | -1.1626600 | -0.2612866	NOCODE4.0		chr6	775455	780214	-	GAAAATTCCTACCAGGGTGTGACGCCTTCAATCGCCCTTCGTTTCCCGTGA	2.40653	2.58724	1.37382	1.13821	1.58584	0.76147
ENST00000563742:3594865	0.0253173	1	2.89	1.9	1.52	up	3594865	746	ENST00000563742	1937	cdna:known chromosome:GRCh37:15:55641717:55647845:1 gene:ENSG00000069943 gene_biotype:protein_coding transcript_biotype:retained_intron	ensemble_cDNAncRNA	PIGB	chr15	55641717	55647845	+	GCCTTGGTCCCATTCAGTATTGTACTAACATTTTGGGCAAACCAAGGTTTGGATGAAGAATACCCAAGTTCAAAAAGAACTATTATCTAGTTCTATAAAAAGAGTGTATGTAAATTATGAACAAAATGTCATGCTTACTAATAAGCTTAATCTTTTCCAGTGGAAAGGCCTGTTCTTTGTATTCTCAGTAGATCCTAATATGTCCATTAATAGTGGCTGTTGCTGAAGAAAAGGACTATCAGAGGGGAGAGAGACTTTTACTTATCCTTTTATACCCGTCTATTCATTCTACTTGGTTTTTTCCTTTGGTTTTTTGTTTTGTTTTGCCCCACAGAATAATCCCTTTCATAAATCAAAAAAGAAAAATTGTTCAGCATCTCCAAATTGCCTGACTGTAGT…	1.27962	1.83759	1.47772	0.82754	0.8177	1.12596
ENST00000493861:2874974	0.025319	1	2.77	4.54	0.61	down	2874974	421	ENST00000493861	2066	cdna:known chromosome:GRCh37:5:131289597:131309728:-1 gene:ENSG00000164398 gene_biotype:protein_coding transcript_biotype:retained_intron	ensemble_cDNAncRNA		chr5	131289597	131309728	-	AGCAGCATCTCCAGTACTCATGGGGCTTACACACCTTCACCTTCCCAGAATTCCCTGGGGAAATCCAACAACTCTAAGACCTGGAGCAGACCCATTAGTAGGCTGTAGTACATCTCAAAGGCCTGAGTCCCCAGGGAGGCCCATGTCCAGGGTTTGGGAGTAGGTGAGGGGGGCACACGCCAGTGAGAATGGCTGCTTTGGCATCTCCCAGAGGCTCAGGATTCCACTCCATCTTCTGCTTCATCTCCCTGTGCCTGAGTGGGACTTGGTTGGAAGGTGAGGGGGTGGGGGTCACCTCAGATGGCATTCATCAGTGTCTCATGGCAGCAGCCAGAGCTGGGTCAGGGGGTCATGGGTGCCCTCCATGTAGGGCAGCACTTTGGACAGCTTTGGACTATC…	1.7162	1.22118	1.44249	1.83901	2.67614	2.04719
ENST00000464311:4053327	0.0253296	1	9.45	4.96	1.9	up	4053327	58	ENST00000464311	2756	cdna:known chromosome:GRCh37:1:1853396:1859368:-1 gene:ENSG00000142609 gene_biotype:protein_coding transcript_biotype:retained_intron	ensemble_cDNAncRNA		chr1	1853396	1859368	-	CCAGAACAGGGTGTGGTCAGCCGCAAACGCGCTGTCCCTCTGCTACTGCCCAACTCTG	3.02758	2.74951	3.98436	1.87238	2.54334	2.52359
ENST00000442243:2571072	0.0253605	1	5.4	8.8	0.61	down	2571072	64	ENST00000442243	330	cdna:pseudogene chromosome:GRCh37:2:112475085:112475414:1 gene:ENSG00000227842 gene_biotype:pseudogene transcript_biotype:processed_pseudogene	ensemble_cDNAncRNA		chr2	112475085	112475414	+	TCTGCTAATCGCCTGCGGCCTTCTGCAAGTTCCTGCATTCTGCTCGGGGCAATTGGGTAATTAA	2.5099	2.43341	2.37195	3.24302	3.51803	2.59387
ENST00000531577:3374621	0.0253774	1	4.4	7.4	0.59	down	3374621	90	ENST00000531577	414	cdna:pseudogene chromosome:GRCh37:11:59030862:59031275:-1 gene:ENSG00000254799 gene_biotype:pseudogene transcript_biotype:processed_pseudogene	ensemble_cDNAncRNA	SLC25A47P1	chr11	59030862	59031275	-	TGAGGTGGCTAAGGTCTGCCTGCAGACACAGATGCAGCAGTTGCGGCCCTTGGCCTCGGGGCCTTTGTCTGTGCCCCTCGTGTGTCCTGT	2.1959	1.60792	2.61644	2.99414	2.80858	2.81216
ENST00000560854:2758969	0.0254005	1	28.48	14.94	1.91	up	2758969	64	ENST00000560854	4516	cdna:known chromosome:GRCh37:15:77447542:77472150:-1 gene:ENSG00000173517 gene_biotype:protein_coding transcript_biotype:retained_intron	ensemble_cDNAncRNA		chr15	77447542	77472150	-	CAGGGGTGGCTGTTGTACTGTGGATTTTCGTGAACCGCAAATTCTGCTGCCTGATCATTCCTCT	4.80628	5.25486	4.47212	3.14779	4.19294	4.30153
n342857:3167964	0.0254347	1	4.17	2.49	1.67	up	3167964	361	NONHSAT130942	1298	| BC020828 | mRNAlike lncRNA | Homo sapiens | Human lncRNA | JounralRNA | 5361 | NULL | 1.4366600 | -0.3225028	NOCODE4.0		chr9	35507475	35508705	+	CCTATGCTGTTGGTAGTCTTGACTCATACCTCAGAAGGAAAAAGGAAGCCATCATATGTGAGCTCTCTTACTTCCTACCACCAATCTGCAAACGTGTCTACAGCCATCCTCTCCTCTCTAGTTGGAGGAAATATTCCACCTCCTAACAAAAGCTAAGTAATCCCTCCCTGGCGCTCTGGATTGCATACCCTCCTACTTGATCACAATTGGTTGCTTACTCAGCAATGACTTCTCTATTCCTCCTTTGAAGCGTAACAGTTTGTTTAGATATCCACCTTCCTCCACACATGCCTGTGAATGTGAACATATCTCAGTGTAATGTTTGAGATGACTACTGGAGCCATGCTCTGACCTAAGGATG	1.66152	2.24825	2.29743	1.75533	1.02784	1.15275
ENST00000421883:2904660	0.0255068	1	2.46	4.31	0.57	down	2904660	77	ENST00000421883	792	cdna:pseudogene chromosome:GRCh37:6:35410843:35417630:1 gene:ENSG00000227154 gene_biotype:pseudogene transcript_biotype:unprocessed_pseudogene	ensemble_cDNAncRNA		chr6	35410843	35417630	+	ATCATCCCCCACAAGTTCTGGGTGAGCAAGGGGGCCCAGAAGGAGCAACTCATCAGGAACTTCAAGGCTCGGACCAG	1.5398	1.63822	0.70532	2.2884	2.24915	1.77703
ENST00000572723:3740489	0.025522	1	2.83	4.35	0.65	down	3740489	214	ENST00000572723	959	cdna:known chromosome:GRCh37:17:1554134:1555440:-1 gene:ENSG00000174231 gene_biotype:protein_coding transcript_biotype:retained_intron	ensemble_cDNAncRNA		chr17	1554134	1555440	-	AGCTGCATGTGTGCTCATTTGCTTGTGAATACTATGCTTAATAATCAGCTGGGGAGCTTGTGAGCAGTGCAGATTCCTGGACCCCACTCAGGAGATTCTGATGTGGTAAGTCCGCGATGAGGTCCATGTCTAACATTTTGAACAAGCACCCCAGCTGATTCTGATACAGGGGGTTCTGATCACGTTTTAAGAAACTCTGTCCTCGTTCTTGGGG	1.49748	1.52242	1.46204	2.16171	2.46969	1.72998
ENST00000580409:3761080	0.0255241	1	2.18	3.36	0.65	down	3761080	137	ENST00000580409	763	cdna:known chromosome:GRCh37:17:46103533:46106791:-1 gene:ENSG00000005243 gene_biotype:protein_coding transcript_biotype:retained_intron	ensemble_cDNAncRNA	COPZ2	chr17	46103533	46106791	-	AGCATGTGGACCACTGGGTTGAAGCATCAAAGAATCAGAGCTGAGGGCTCTCCATGCTGAGGGAGAGTTCTGACTTGAGGGCTATCAGTGGGAAGGGACCTGGAAGGTGGAGATGTTGCAGGATGCCTTCGGAGAGG	1.32677	0.75705	1.27448	1.81692	1.56912	1.86528
ENST00000491748:2400335	0.0255571	1	4.63	7.06	0.66	down	2400335	52	ENST00000491748	706	cdna:known chromosome:GRCh37:1:21072085:21076744:-1 gene:ENSG00000127483 gene_biotype:protein_coding transcript_biotype:processed_transcript	ensemble_cDNAncRNA		chr1	21072085	21076744	-	GAACTCCGACCCACCTGGTGCAGAGGAGTCTTGTCTTGACCTGCTTTGGGAG	2.22762	2.14234	2.27225	2.43432	3.18883	2.8326
ENST00000465541:3489983	0.0255892	1	2.43	4.4	0.55	down	3489983	135	ENST00000465541	498	cdna:known chromosome:GRCh37:13:51523618:51530638:1 gene:ENSG00000136104 gene_biotype:protein_coding transcript_biotype:processed_transcript	ensemble_cDNAncRNA	RNASEH2B	chr13	51523618	51530638	+	GACTGCAAATTGCAGCGTTCCTTCAGCCCAGGCCAGATCTCAGATGAGTTAAACTCTGCTCCAAGACAGGGAAATAAACATGTGCACCAGCTTGTCAGTGAGGTCATTTCTTCAGCCAGCAAAGTAACGGATGCC	1.46083	1.259	1.09805	2.44245	2.54206	1.42007
ENST00000463266:2692154	0.0255896	1	4.72	2.71	1.74	up	2692154	376	ENST00000463266	481	cdna:known chromosome:GRCh37:3:122480381:122487589:-1 gene:ENSG00000169087 gene_biotype:protein_coding transcript_biotype:processed_transcript	ensemble_cDNAncRNA	HSPBAP1	chr3	122480381	122487589	-	TCCTGTTTCTAGCAAGACTCAAGACAGATTCCTGGGCCCACATTGACTTCAGACATTTGACTACCCATAAGTGGCTGAACTTAATTGGGAAGAGAATCCCAACTCTCAATGCTGTCTATTTTTACACTGACAATTTTGCTTTTTTTTTTTTTTTTTTGAGACAAGGTCTTGCTCTGTCACTCAGGCACTCAGGCTGGAGTGCTGTGGTGCAAACATAGCTCCCTGAAGCCTTGACCTCCCAAGCTCAAGTGATCCTCCCTTCTCAGCCTCCCAAGTAGCTGGGACCACAGGTGCATGCCACCACGCCCAGCCAATTTGTTAAAAAAAAAAAAAAAACCTTTTTGTAGAGACAGAGCCTCACCAAACATTGCCCACG	2.35041	2.5375	1.82689	1.43685	1.00137	1.87634
ENST00000579898:3734841	0.0256771	1	4.38	2.86	1.53	up	3734841	98	ENST00000579898	2596	cdna:known chromosome:GRCh37:17:73491623:73496163:1 gene:ENSG00000177728 gene_biotype:protein_coding transcript_biotype:retained_intron	ensemble_cDNAncRNA		chr17	73491623	73496163	+	CCCATGCAGGGAGTAAAGGAACCTGGGCTGGGATCAGCTGGGGAATCTTGTGGGTTGGAGTCAGAAGTGCCGATGTTCACATGATCCCGCTGCCGGGG	1.74451	2.40544	2.28037	1.55565	1.63592	1.37399
ENST00000494249:3195510	0.0256857	1	4.44	7.62	0.58	down	3195510	515	ENST00000494249	2038	cdna:known chromosome:GRCh37:9:140709788:140730193:1 gene:ENSG00000181090 gene_biotype:protein_coding transcript_biotype:retained_intron	ensemble_cDNAncRNA		chr9	140709788	140730193	+	AAGGAATGTTCTGAGGAGCGCCCTAATTGTTCAGAGCAGCCCCTGAAGCCGTCAAGCCAGAGTGTGCCTGGGCAGCCCTGGGCCCCGCGCCTCAGCTCACACAGCCCTGGGGGAGCATCTGCACCCAGTGCTGCTGTACCTGGCCTGGCTTCAGGGGGGTAGAAAGGGGAGCAGAGGGCTGGGTCCCTCCACAGTTGAGGATTTGCAAGGCAAGGAGGCCAGGAGTGCAGGAGGGTGCAGGAGGCCCCAACCAGCTGAAGAAAGCAGAGCAACCCAGGAGCTGGCAGCCTCGGTGAGGCTGGAGAAGCCCAGGCTGGGGGCTGGGAAGGCCCTGGGTGGACAGAAGCTGGCCCCAGGCTGGGCCTAGGGGAGCGCTCCAGGGGGTCTCCACAACCTGTG…	2.12776	2.37638	1.97265	3.38208	2.92426	2.41937
ENST00000591863:3829149	0.0257015	1	4.38	2.77	1.58	up	3829149	511	ENST00000591863	2903	cdna:known chromosome:GRCh37:19:33459815:33462897:-1 gene:ENSG00000121289 gene_biotype:protein_coding transcript_biotype:retained_intron	ensemble_cDNAncRNA	CEP89	chr19	33459815	33462897	-	AGGCTCGGATCCACAGCTGCAGTTTGGGTGGCTGTAGCCCTGCCCAAGAGGGTGGGGCTCCTGCCTGCTCCATAGAGCAGAAGGCCTGGGTCTGCAGCAGCGGTTTGCGGCTCCAGTCCCAACTCATGAGGGACGGGGCTTCCACCGGCTCCATGAAGTGTGCAGCCCTAGCCACACAGCGTGATGGCAGCAGCCACTGCCATCACAAGGACCCAAATTCATTTCTTGCTTCCCCTCCTCTTCCTGCGCAGAGTCCCTGTGCTTCAGCACTCAGCGTGGGCTTCCATTTCCCAAACAGCAAATAATTCATTCTTTTTTAGGCCTTGGTATTTGCTGTCTTCTGCACCCAGAATTCTTTCCTTACTCCCTGCCAGGCCCAGGCCAACTCTCCAGGCTGAC…	2.49831	1.83911	2.028	1.62107	1.27392	1.51358
ENST00000557582:3576886	0.0257109	1	2.01	3.08	0.65	down	3576886	97	ENST00000557582	2600	cdna:known chromosome:GRCh37:14:105203480:105213645:1 gene:ENSG00000185100 gene_biotype:protein_coding transcript_biotype:retained_intron	ensemble_cDNAncRNA		chr14	105203480	105213645	+	GTTTTCTCAGAACAGATGAACTGGCTGGGTGCGGTGGTTCATGCCTGTAATCTTAGCACTTTGGGAGGCCAAGGCCGATGGCTCACTTCAAGTCAGG	1.12125	0.91153	0.98203	1.98333	1.49293	1.38347
n411099:3377726	0.0257533	1	5.95	2.97	2	up	3377726	721	NONHSAT022169	1194	| NR_038923 | lncRNA | Homo sapiens | | RefGeneNoncode | NR_038923 | | 2.8487200 | -0.1043640	NOCODE4.0		chr11	65336690	65337884	-	GGTGCATTCTCCCTTTCCGCGTATTTCAAGACCACTCCCCTTCTGCATGCTCGGTGTCCCAGTCTGTCTCCTCGCTGCCTCCCGAGGCCTGGAACTGAAGCAAAGTTCGCCCCGAAGCCGACCGTTCTTTGAAGTTGAAATCCTCAAAAAGCCTGCAGACTGAATAGCGCTGTACTGGGCACGCGCATTGCGCTTCCAGCCGCCCTTGGGTGCTGCGTGCTGGGCCGGGTCGGGTTGGGGCCTTCCTACATACTCTTGCGACCATTAGGCTCTTCTTGGGTGAGTTGCAAGTTAAAATTACCAGGGCTCTCTGAACATGGACCTTGGTGCTTTTTTTCTCTCTCCCTCTTCCGTGTTCTTTTTCAAACGCATCTTCTCCCTTATTAGATTCAGAGAAGC…	3.27532	1.90603	2.5004	1.37368	1.41313	1.93597
n338427:2372388	0.0258714	1	2.94	1.92	1.54	up	2372388	839	NONHSAT008473	2345	| BC043219 | mRNAlike lncRNA | Homo sapiens | Human lncRNA | JounralRNA | 824 | NULL | -0.9825670 | -0.3806604	NOCODE4.0		chr1	188187530	188189807	+	TTCGACCACAGAACATTGAGGCCTACACTGAATCTTCACTTGTGCCATTGTTTTTCACTTGTGTCAGTTTAAAAATGCATTTCACATCTTCTGTAATTGGTAATCCCATTTTATATCTCTTTTATTTATTTTCTTTGCTTCAGTTTATTATTACATACAATCACATGCAGTCCTAACAGATTTTGGTGACAAATACAGTCAGGTACAAACATAGAAGGAATTCCCACCTTTATATTTGTAGAAGTATTTTCAATTACCATCACTCTTGAAACAAAATCACAAAGAACATACGGGAGAAATTGTTATTCTCATTTTATAAAGACACAAATGCCCAAAGAAGTGATATATCCTATGTAAGGACATACATTGCTACCTTTTAAACACAAAAAATGAATAAAA…	1.71422	1.7044	1.23083	1.18839	0.78571	0.84923
ENST00000548622:3429317	0.0259452	1	8.2	4.58	1.79	up	3429317	329	ENST00000548622	839	cdna:known chromosome:GRCh37:12:104324160:104325954:1 gene:ENSG00000166598 gene_biotype:protein_coding transcript_biotype:retained_intron	ensemble_cDNAncRNA	HSP90B1	chr12	104324160	104325954	+	AAGCCGTGTGAACCTTGTGAGTTACGGTCACTTCTTATGTATCTCTTCTCCAAAGGTCCAGATAAAGTCTAACACCCTGTATTTAAATACCCGGTGAGTTGTGTGCATACATACCTCCTAACTTGTCCCTAGGAGTGATGAAAACTGAGTGAATTCCTTTGAAAACTATATTGCAGAATACTAGCACCATAAACTTTGTAAGACTTTATAGAAGATACTTTCAGTTGGATTTGTATTCATTAACTGTGTACACCGAGTAAGTTTAAAAATGGGATTTCTGTCAGTTGAACAATATTTTAAAATTTGGCCTCTTGGGACTTATTGACAGT	3.38969	3.14064	2.57318	2.14891	2.67848	1.77244
ENST00000508114:2778010	0.0259489	1	4.81	2.76	1.74	up	2778010	54	ENST00000508114	1576	cdna:pseudogene chromosome:GRCh37:4:93103628:93105203:-1 gene:ENSG00000248817 gene_biotype:pseudogene transcript_biotype:processed_pseudogene	ensemble_cDNAncRNA		chr4	93103628	93105203	-	AAGCTAGAAAGAGACGTCAGCCTGGGCCCGACCCCCATCCCCGATGGGGGATCA	2.83699	2.00409	1.92321	1.57022	1.21265	1.60242
ENST00000504678:2890973	0.0260923	1	4.3	2.49	1.73	up	2890973	132	ENST00000504678	1527	cdna:pseudogene chromosome:GRCh37:5:180526140:180527666:-1 gene:ENSG00000214295 gene_biotype:pseudogene transcript_biotype:processed_pseudogene	ensemble_cDNAncRNA		chr5	180526140	180527666	-	TGACTTGGACGGCATGCTCACTGAGCCCTTGGACTGTGACATGGAATCCAAATCTTCATTTGGAATGACCTCATGGATGGAGACACGCTGGATTTTTCACCTTGGCAATGTTTTGCCCAGCCAAAGCTCCTC	2.35497	1.65202	2.29966	1.42176	0.86675	1.65535
ENST00000568967:3647379	0.0260986	1	5.98	9.34	0.64	down	3647379	189	ENST00000568967	1672	cdna:known chromosome:GRCh37:16:8725104:8740079:1 gene:ENSG00000067365 gene_biotype:protein_coding transcript_biotype:processed_transcript	ensemble_cDNAncRNA		chr16	8725104	8740079	+	GTCAGATTCTGAGTCCCGTGCCTTCCTGCTGGAGAATCGGGCAAGTCGCTTAGCCTCTCTGAGTTCAGTTTCCTTGTCTGTACAAGGGGTACAACCTCCTCCAGTTGTAAGGAATTCAGAGAGACAGCACATACAAAGCTCTTAGCGTAATGCCTGGCACGGATTCAGTGTTCCGTAAATGTAAGCCTC	2.35344	2.5985	2.82464	3.46417	3.27769	2.86304
n380154:2994192	0.0261526	1	2.82	1.86	1.52	up	2994192	1248	n380154	3157	| NULL | lncRNA | Homo sapiens | | EnsemblNoncode | ENST00000521028 | | 4.7160700 | -0.1822524	NOCODE3.0		chr7	27241648	27246878	+	TGGTGACATACTTCGCTGGCGCATCTCCTTACTCACTCTTACTTTTCCGACCCCTCACCATTCCCTCTCCTGTGGCTTGGTAAATACACCTGCCCTCCGTGGAAGGTGAGTCCTGGACTGGCGTTGCCAGGTTCGCATGTCCTCCCCAGAACCTCCGTCTGGCTCCAGGGACTCTCACTGAGCGGGTCTAGAGCACCCAGCACTTTTCAAGGAACAGCCGCGGTTCCTTTGTCCCGCGGCTCCAGCCCCGTTCGGCCCAGCTCTCAGGGAAACGAAGCGCTCAGTAAGAACTTTTGATATTAGTTTGTATGGGTATTTACACTCTGGTGAGGGGAGCTGAGTACGGAAGTTCCATTAATCATACTCCAACCTTGGGTTTAGATATTCAGTTTATGGGTT…	1.80644	1.22579	1.42672	0.74402	1.02109	0.90817
FR0125490:3462778	0.0261794	1	6.77	3.42	1.98	up	3462778	83	FR0125490	205	conserved noncoding region (RNAz)	fRNAdb		chr5	87678549	87678753	+	ATGGCTGCAAACAGCAGCTTCCTTGGTAGTGTATGCAGCCTGTTTGTTGTACGGGTTGCTCTAAAGGGCCTTGGAGACAGTCC	2.41832	3.19091	2.70411	2.53967	1.38782	1.36272
n409224:4028409	0.0263636	1	5.09	3.17	1.61	up	4028409	102	n409224	1113	| NR_033381_2 | lncRNA | Homo sapiens | | RefGeneNoncode | NR_033381_2 | | 1.6837700 | -0.2422753	NOCODE3.0		chrX	2527305	2556370	+	GCTGCACTCGCGGACGATCTCTGCTCGCCTTGGGCGCGCCGTGGCGCGCGGGGCCGTGCTGGCGCTGCGGCTCCTCGGCCTGCTCCGCCGTCTGGTGGCCGC	2.0178	2.18683	2.88443	1.53202	1.69266	1.78376
ENST00000475730:2394705	0.0263641	1	6.73	4.28	1.57	up	2394705	99	ENST00000475730	477	cdna:known chromosome:GRCh37:1:6521816:6522667:-1 gene:ENSG00000215788 gene_biotype:protein_coding transcript_biotype:processed_transcript	ensemble_cDNAncRNA	TNFRSF25	chr1	6521816	6522667	-	GTCATCAGTGGATGAGACCAGCACAGTGCCTGCCCTCAAGGGGTGCTCAGTCAGCTGGAGTTCAGATTCGTACACAGGAGCTAACAGTTCAATGGAAGG	2.74452	2.55534	2.98262	1.73181	2.15497	2.41257
ENST00000498686:2541545	0.0263943	1	2.61	4.5	0.58	down	2541545	271	ENST00000498686	292	ncrna:misc_RNA chromosome:GRCh37:2:16090812:16091103:-1 gene:ENSG00000243541 gene_biotype:misc_RNA transcript_biotype:misc_RNA	ensemble_ncRNA	RN7SL104P	chr2	16090812	16091103	-	CAGGCACGGCAGTGTGTGTGCACCTGTTGTCCGAGTTACTCAGGAAGCTGATGCAGGAGGATCACTTGAGTCCAGAAGTTCTGAGCTGTAGCACCCTATGCCTACTGGATGTCCACACTAAGTTTAGCATCAATATGGCAACTCCTGGGAGTAGGGGACCACCAGGTTTCCTAAGGAAGTATGAACTGGCTGGCCCAGGTCAGAAATGGAGCAGGTCAAAACTCCTGTGCTGATCAGCAGTGGCACTGTGCCTGAGATTAGCCACTCCACG	1.38995	1.23626	1.51484	2.74809	1.8088	1.91033
ENST00000487892:3220163	0.0264151	1	4.93	2.92	1.69	up	3220163	248	ENST00000487892	540	cdna:known chromosome:GRCh37:9:113006299:113007396:-1 gene:ENSG00000136810 gene_biotype:protein_coding transcript_biotype:processed_transcript	ensemble_cDNAncRNA	TXN	chr9	113006299	113007396	-	ATCGCTGGAGTATCTGATGCTAGTAACATTCTGAACATTCTGCCTGTTAATGTGCCCGTCAAAGGAAGTAAATATTAATAAAACTTCTTCATTGAGAATATAACCGGTTTGGCTTTTGTAATGCCATTATATTCATTATATTAATTTTCATATGCTGAAAAATGTCCTCATGCGGAAATGTGGGGTACATGACAGGGAAAAGTTTCTGGTTTTGGATTACTTCTGTCAAAGCTCAGTACTCGCAGTCT	1.79344	2.79288	2.36643	1.71994	1.2827	1.63866
ENST00000423154:3962658	0.0264478	1	4.31	8.68	0.5	down	3962658	342	ENST00000423154	397	cdna:pseudogene chromosome:GRCh37:22:43249409:43249805:-1 gene:ENSG00000226989 gene_biotype:pseudogene transcript_biotype:processed_pseudogene	ensemble_cDNAncRNA		chr22	43249409	43249805	-	GTCCTTTTCGGCAATGTGTTCGGTACTGGGGGCTTGGCCCTTGTGTATTACCGCATACAAAAGACTTTTTCCAGGGCTTTGTATTACCAGTTGGCATTGGAGCAGGTGCATAGCCATCCCAAGGCACAGGGAGCTCTGGGCCCTCTTCTCAACATTCACTGTCTCAAACTCACCAAGCACAACTTTGTGGACATTGCTGATGCCAAGTTGAAGATTCCTAGCTCTGGATCCAAGTCAGAGGGCCATCTCCATGTCAGCTCATCCAGAAGTGCCCCTTTCAGAGGTGGCACCTTGATGAGGTCTTCCTAGAGCCCAAGGATGGCCAGCAGATTCCCTTGTTCA	2.09079	2.09783	2.14676	3.7853	2.29831	3.18775
ENST00000474155:3235300	0.0264817	1	10.31	6.28	1.64	up	3235300	87	ENST00000474155	728	cdna:known chromosome:GRCh37:10:11865338:11908775:1 gene:ENSG00000148426 gene_biotype:protein_coding transcript_biotype:processed_transcript	ensemble_cDNAncRNA	PROSER2	chr10	11865338	11908775	+	GGGCGTCCCGGAACAGTCTGCGCCAGACGGGCGGCGGCGTGAGGGCTCCGGGTCGCTGGCGGCGTGGACACCTGAGTCCCGGGGTAG	3.43187	3.0541	3.65442	2.34334	3.14007	2.47268
n338108:3946117	0.0264822	1	7.5	13.82	0.54	down	3946117	99	NONHSAT086823	1287	| CR598431 | mRNAlike lncRNA | Homo sapiens | Human lncRNA | JounralRNA | 496 | NULL | -0.4222040 | -0.2507917	NOCODE4.0		chr22	40356400	40360687	+	TGGATCTAATGGTAAAGGCTCAGCCCACCCTTCCTAGATGGATAAAATCCATTTTCTCTAGCCCTGGTTCGAATGTGTCCCATCACTTGTGAGTCCAGA	2.60247	3.61096	2.55266	3.2673	4.08794	3.94834
ENST00000528321:3324059	0.0265098	1	5.89	9.36	0.63	down	3324059	76	ENST00000528321	2266	cdna:pseudogene chromosome:GRCh37:11:23499614:23501976:1 gene:ENSG00000254465 gene_biotype:pseudogene transcript_biotype:processed_pseudogene	ensemble_cDNAncRNA	PRKRIRP4	chr11	23499614	23501976	+	CCCAACTGCAAGCGGAGGAGCATGTGGTTGGACCTGGCCTTCTTCAAGTTCCTGCAGTATCGGGCCAGAGCCCAGA	2.33567	2.75068	2.61883	3.50606	2.88775	3.21078
ENST00000572721:3645301	0.0265258	1	11.37	4.66	2.44	up	3645301	180	ENST00000572721	841	cdna:putative chromosome:GRCh37:16:2817857:2818940:1 gene:ENSG00000167978 gene_biotype:protein_coding transcript_biotype:processed_transcript	ensemble_cDNAncRNA	SRRM2	chr16	2817857	2818940	+	TCCGAGGAAGGAGACTACCCAGCTTCAGCTTCCACACCTGAGCCCAGAGGCCTTATTCCTCCATCAGGGACATTCTTGAGGTTTAACCTTGATCCCTTATGCTGCGGGCCCCAGCCTGTTGCTTCTGTTAGCAGAGGTTGGGTCAGCTCGCACCACTGCTCTCCAGAGAATTGCTGGCTC	3.53407	3.60529	3.44563	2.98594	2.66485	0.97647
ENST00000460786:2539631	0.0265488	1	2	3.02	0.66	down	2539631	169	ENST00000460786	550	cdna:known chromosome:GRCh37:2:9048284:9098771:-1 gene:ENSG00000143797 gene_biotype:protein_coding transcript_biotype:processed_transcript	ensemble_cDNAncRNA	MBOAT2	chr2	9048284	9098771	-	TCTGAGTTTCCTAGAGAAGGCGCTCAAGAGTGCGTTTTACTTCTATGCATTTCACCTATTTTCAGTGTTCTCCATTCAACACCAGTATTCAGTTGAGTAGTGGAAATAATTTCTGGCATTTGTTCCTTCAAAGGGGATGTATTTTCTTCCTGGTACTAGATGAATCTTT	1.04207	1.11869	0.83905	1.57387	1.91447	1.31064
ENST00000570022:3676106	0.0265833	1	2.81	4.34	0.65	down	3676106	188	ENST00000570022	468	cdna:known chromosome:GRCh37:16:1763528:1764209:-1 gene:ENSG00000261399 gene_biotype:antisense transcript_biotype:antisense	ensemble_cDNAncRNA	LA16c-329F2.1	chr16	1763528	1764209	-	AAAAGTCGATCCTGTGCCCTGAGCACAGGCAGTCCTGAGGTGCGAGCGGTTTCCCACCAGGCTCTTCTTGGCCTTTCGAGAACTTCAGCCCCTCTCTGCTGTTTCCTGTTGCTGGCATCCACTTTCCCATCTCACAATATTTTCTCCTGTCTGGTCTCCTGTATCTGAAACCCACTGCTACGGGATCT	1.38202	1.42313	1.65993	2.43924	2.11497	1.78214
n376973:3893133	0.0266936	1	7.5	12.62	0.59	down	3893133	239	NONHSAT080822	2071	| NULL | lncRNA | Homo sapiens | Human lincRNA | BodyMapLinc | TCONS_00028727 | | 0.2838480 | -0.2231936	NOCODE4.0		chr20	61666362	61668882	-	CAGCAGGACACGCATGCAGGGTCACGGGTCAGCCACCCACAGGACACGCATGCAGGGTCACGGGTCAGCCACCCGCAGGACACGCATGCAGGGTCACGGGTCAGCCACCCGCAGGACACGCATGCAGGGTCACGGGTCAGCCACCCGCAGGACACGCATGCAGGGTCAGGGGTCAGCCACCCGCAGGACACGCATGCAGGGTCACGGGTCAGCCACCAGCAGGACACGCATGCAGGGTC	3.30844	2.96319	2.44361	3.42367	3.96864	3.52003
ENST00000581550:3796770	0.0267608	1	5.02	3.07	1.63	up	3796770	496	ENST00000581550	1572	cdna:known chromosome:GRCh37:18:3983108:4248697:-1 gene:ENSG00000170579 gene_biotype:protein_coding transcript_biotype:processed_transcript	ensemble_cDNAncRNA	DLGAP1	chr18	3983108	4248697	-	TTGCAGTTTCATGTTCCCGGGGAGCATTTCAGTGGTAACTCAGTCATTATAGGGGTGTTGTCTAAGAACTTGCCTAGCTGCAATGGTCCTGCTGATTCTGTTATCTCTTTAAACAATGCGGTAGACGTTAGAATGGGCTGATGATTTATTTTCCCATTCTGGCAAGTTTTACAAGTGCTTCTTTCATAATAGGAGAGTCTTTTTTAAACGGGGGTAATTTAGATTTGTTTGTTCTTGGAAGGAGGGTGGGGTATGAGGAATGCCATAATCTTACATTATGGTATTAATCATTCTTTGTTCAGTTTGTTCTTTTACAGGTTTAATCTTGCATTCAGTTTTGATAGAGAACATAAAGCATTTTTTTAACCTAATGATGTCTCAAGTAGCGGTGGTACTTGA…	2.49624	2.54712	1.93764	1.96609	1.35087	1.53294
ENST00000401718:2917793	0.0268119	1	5.12	3.16	1.62	up	2917793	69	ENST00000401718	499	cdna:pseudogene chromosome:GRCh37:6:96077991:96080805:-1 gene:ENSG00000219549 gene_biotype:pseudogene transcript_biotype:processed_pseudogene	ensemble_cDNAncRNA	RP11-374I15.1	chr6	96077991	96080805	-	AATGGGCATTGACAGAGTAGACAGGGATGTGGGCATTTTGCCCAGTGGACCTCACACTCTGAGCAGGAC	2.44311	2.69545	1.92646	1.4706	1.59241	1.93036
n364546:2505127	0.0269044	1	7.44	4.41	1.69	up	2505127	275	NONHSAT074231	1086	| NULL | lncRNA | Homo sapiens | Human lincRNA | BodyMapLinc | TCONS_00002721 | | -1.0173200 | -0.1979423	NOCODE4.0		chr2	129622178	129626301	+	TGCTGAAGACACATAGCCGCACGTGTGAACATGGCCTCACAGCTTGCCTCTCCATAAGAGGTTTATTTGTCTTCTCATATTTGTTCAATGTGGACAAGAACCTTCTGGCCCCTGCTCCTCTTTTGCATTTGGAATCCTTTGACTTCTGCTTTCTTGAGGAGTGAGGCTCCTGGGCAAGTTGTCACCCAACTCTGGGCAGTCATCCCAGGACCTGAGAGTCACTGCAAATCCTTGCTCAGAACCCCATGCCCATGTGTTCATCCTTGCGTACTTTC	2.72638	3.50864	2.48523	2.14993	1.98724	2.25952
n378278:3893414	0.0269455	1	4.9	7.74	0.63	down	3893414	58	NONHSAT080865	513	| NULL | lncRNA | Homo sapiens | | EnsemblNoncode | ENST00000428531 | | -0.9214280 | -0.1957924	NOCODE4.0		chr20	62000233	62002524	+	AGGAGTGTAACGATTGGGACCCAGCTGGACAGGTCCCTGTGAGCCGGCCTGGGTCCTT	2.01898	2.11125	2.78226	3.06312	2.95272	2.79835
ENST00000441268:3932893	0.0269711	1	3.13	2.07	1.51	up	3932893	132	ENST00000441268	2088	cdna:known chromosome:GRCh37:21:42513427:42520060:-1 gene:ENSG00000226496 gene_biotype:antisense transcript_biotype:antisense	ensemble_cDNAncRNA	LINC00323	chr21	42513427	42520060	-	GAATAAATTCCCGGAAGCAACTGGCCAAGGAATGAAAATCCTGGAGAACAGAGTGGAAGAAACGCGTATTCCACATTTCCTGTTGATTTTCTTTCCTCCCTAAACACTGACCTCCCGCAGTCTTCACTAGCA	1.86146	1.38603	1.67021	1.21232	1.14588	0.79698
ENST00000417513:3504768	0.0270074	1	5.05	3.32	1.52	up	3504768	144	ENST00000417513	440	havana:sense_intronic chromosome:GRCh37:13:21951116:21952013:-1 gene:ENSG00000236953 gene_biotype:sense_intronic transcript_biotype:sense_intronic	ensemble_ncRNA	ZDHHC20-IT1	chr13	21951116	21952013	-	GATTGTAAGCCAGGTCCATGCCACCAAGAGCTGGAGCTGTGGAGTAGTACTTGGTCCCCAGAAAAGCCCTCAGTCTGAGGTCCACATTTCTTCTTAATGTGGGCAGAAATAATTGCTGATGCTTGTGGTGGTTGAGAATCCTCA	2.25474	2.08845	2.69043	1.92737	1.63895	1.62759
ENST00000585852:3723398	0.0270138	1	7.56	4.04	1.87	up	3723398	121	ENST00000585852	877	cdna:known chromosome:GRCh37:17:43308036:43312054:1 gene:ENSG00000184922 gene_biotype:protein_coding transcript_biotype:retained_intron	ensemble_cDNAncRNA		chr17	43308036	43312054	+	CACACTGCTGCATCTAGCCAGCCCACCCCGGGCCCTTGGGGTTGGCGAGAGGGGTAGCCATGCATTAGGGGTCCGAGTAAGGGACTCATACAGAGTTTGGGACACCAGTATGTTAAGAAGC	2.62756	2.73461	3.45572	1.96496	2.6596	1.4434
n374304:3569794	0.0270216	1	2.27	3.81	0.59	down	3569794	177	NONHSAT037495	561	| NULL | lncRNA | Homo sapiens | Human lincRNA | BodyMapLinc | TCONS_00022775 | | -1.2039200 | -0.2786699	NOCODE4.0		chr14	69283615	69284659	-	GAGAAAGTTGTTCCGTCCACTCGTCCTCCGGGGCTAGCAGGACATATTCTGTATTAAATGAGTAGATGACAGAAACCCCGTGAGAGAAAGAGTGAGCCGAGCCAGTGGTTCTCTAAGTGTGGCTCCAGGACCAGCGGACCAGCAGCTCAGCATCGCCTGAGGATTTGTTAGAAATGC	1.20836	0.84695	1.48105	2.28866	1.49343	1.97414
ENST00000429872:4049506	0.0270773	1	7.15	3.81	1.88	up	4049506	69	ENST00000429872	731	cdna:known chromosome:GRCh37:7:642822:648119:1 gene:ENSG00000237181 gene_biotype:antisense transcript_biotype:antisense	ensemble_cDNAncRNA	AC147651.4	chr7	642822	648119	+	GTGCTTCCCCACTTGTCCCGGGTGCCTCTGCCAGCTCCCCCATGCCCCTTGGGTCCTGTCTGCATGGTC	2.01559	3.35078	3.24337	1.90755	1.81015	2.06639
ENST00000454229:2468283	0.0271007	1	8.11	4.85	1.67	up	2468283	108	ENST00000454229	922	cdna:pseudogene chromosome:GRCh37:2:6636009:6636930:-1 gene:ENSG00000231610 gene_biotype:pseudogene transcript_biotype:processed_pseudogene	ensemble_cDNAncRNA		chr2	6636009	6636930	-	TGTTGTCGCTGTGCCGATCACCGATGCCCAGCACGTACGTGGCCACACAGTAGCCAGCACAGGAGAGGGTGAACTCTTCGTTGCCTCCATCCATGTTGCGGTTGTTGA	3.1651	3.24093	2.66381	2.66451	2.20388	1.93169
ENST00000497951:2534633	0.0271577	1	14.05	22.96	0.61	down	2534633	1749	ENST00000497951	3800	cdna:known chromosome:GRCh37:2:238987206:239000114:1 gene:ENSG00000132330 gene_biotype:protein_coding transcript_biotype:retained_intron	ensemble_cDNAncRNA		chr2	238987206	239000114	+	CGTGTGCAATCAGGCCCATCTAATTGTTGTATTTTTAGTAGAAACAGGGTTTCTCCATGTTGGCCAGGCTGATCTTGAACTCCTGGCCTCAAGTGATCTGCCCACCTTGGCCTCCCAAAATGCTGGGATTACAGGCGTGAGCCACTGCAGCCAGCCACAAATATCATTGTAGTTAATTTCCTGTCTTTTCTTTCTTTCCTTCCTTCCTTCTTTCTTTCTTTCTTTCTTTTTCTTTTTTTTTTTTTTTTTTTTTTTTTTGACAAGATTCCACCCTGTCACCCAGGCTGGAGTTTGGTGTCACAATCACAACTCACTACAGCCTCAACCTCCCAGGCTCAAGTGATCCTTCCACCTCAGCTGCCCTAGTAGCTGGGACTACAGGCATATCCCATCGCACTG…	3.73796	3.98523	3.77653	4.97535	4.24805	4.2809
n338877:2488236	0.027199	1	1.73	2.63	0.66	down	2488236	85	NONHSAT071557	1788	| BC044944 | mRNAlike lncRNA | Homo sapiens | Human lncRNA | JounralRNA | 1303 | NULL | -0.6987860 | -0.3921546	NOCODE4.0		chr2	71601070	71603450	+	GCCACCGCGCATAGCTAAGTTTTAATTTATTTTTTGTAGATATGAGGTTTCACTTTGTTGCCCAAGGTGATCTCACACTCCTGGG	0.9876	0.7772	0.59571	1.44538	1.6909	1.07524
ENST00000506935:4047681	0.027204	1	6.49	4.11	1.58	up	4047681	316	ENST00000506935	792	cdna:pseudogene chromosome:GRCh37:5:12794843:12795634:1 gene:ENSG00000249053 gene_biotype:pseudogene transcript_biotype:processed_pseudogene	ensemble_cDNAncRNA	RP11-419C19.1	chr5	12794843	12795634	+	CGGCGAAGAGGCATTCTGACCTCCAGGGCTGCCGCAGGCCTCACCATGTCCTTGGATGTGTGATGCCCTACGGGGACAGCCAGGCCGCTGTGGGGCCACCCCCGAAGGCCACTGGCCACTCCGACGAGCACCCGGCCCAGACCAAGAGCCCTGCAAACAACCGTCATAGGAAGCGGCCAGGCCGCAACCAGGCTGTCGCAGCTCAGAGGCCTCCAGGGCGGGGTCTGTTTCCTCGGCCTTTGCAGCCATCTTCTCCAGGGTCCCAGCCTAGCAGCCGTTGCGGTTCCCGGGCTTCTGTGTCGAGTCAGGCAACGCA	2.75409	2.5069	2.86682	1.65837	2.45166	2.02024
n376074:3812787	0.0272369	1	5.03	7.56	0.66	down	3812787	52	NONHSAT059800	264	| NULL | lncRNA | Homo sapiens | Human lincRNA | BodyMapLinc | TCONS_00026551 | | -1.1292700 | -0.3568491	NOCODE4.0		chr18	69449269	69454242	-	AAATTAACTTTTCTGGGGCGAGATGACAGACGAATGTGCAAAGGCTTTCCTG	2.49205	2.07367	2.42664	3.06726	2.77665	2.86894
n379010:3296807	0.0272643	1	4.1	7.82	0.53	down	3296807	93	NONHSAT015095	381	| NULL | lncRNA | Homo sapiens | | EnsemblNoncode | ENST00000455378 | | -1.0757300 | -0.1717753	NOCODE4.0		chr10	80815780	80828817	-	CTTCTATGGACCCAGTGGAGCTCAGACAAGGGTCCAGGCCCTGACACTGCCCCAGAGCAGGGGTGCCAGCACCTATGAGGATGCCAAGCTCAG	2.14386	1.72818	2.24238	2.97635	2.28387	3.59586
ENST00000451352:3736225	0.027394	1	15.28	7.64	2	up	3736225	103	ENST00000451352	2404	cdna:known chromosome:GRCh37:17:76156145:76162236:1 gene:ENSG00000187997 gene_biotype:protein_coding transcript_biotype:processed_transcript	ensemble_cDNAncRNA		chr17	76156145	76162236	+	GCCCTTGGATTTCCAGAGGGGCAGCTGGCGCTTCTGTGCCGGGAGGGTGCTAGTGTCCAAGACACAGGTCGATGGGAAGTGGGACAGCTCTACCCGGCCACTG	3.91482	4.26544	3.67968	3.5513	2.18514	2.98021
ENST00000548675:3414060	0.0274134	1	8.47	5.42	1.56	up	3414060	62	ENST00000548675	666	cdna:known chromosome:GRCh37:12:49949955:49951420:1 gene:ENSG00000135519 gene_biotype:protein_coding transcript_biotype:retained_intron	ensemble_cDNAncRNA	KCNH3	chr12	49949955	49951420	+	GGACGCTGGGGCATCCCGTCCCGTATGACCCCACAGTGGCTGCCTGTCCATTGATTTGTTGT	2.9272	2.79233	3.57885	2.41831	2.58651	2.28988
ENST00000492310:3048006	0.0274148	1	3.89	2.35	1.65	up	3048006	288	ENST00000492310	2186	cdna:known chromosome:GRCh37:7:43153340:43478362:1 gene:ENSG00000002746 gene_biotype:protein_coding transcript_biotype:processed_transcript	ensemble_cDNAncRNA		chr7	43153340	43478362	+	CTCTCTGGTGTCAGCCCAATGCAGACTGAGGCGCGCTGTGCCCGGAACCACAGGAAGCCGGGCATCTCTGCAGCCTGTGTCCCTGCCAGCTCCCCCTACGCGCTGAAATTCGGCAGGGAAGAAGTTATGGTGCCCAGCCTCTGTGTGCAAGACAGAGACACCGCGCATCATGGCTCTGAAAATCAGCCAAGTGGCCGGGACGTCAAAGCGGCAGAGCAATCAGAATGCCCTGGAGCCGGGGATGGAGGGGCCACATTGTTTGAGCCCTCGGATTTTGCTGCATTGTCA	2.31195	1.88842	1.65167	0.88507	1.62033	1.21576
ENST00000586679:3807790	0.027419	1	9.65	5.23	1.85	up	3807790	133	ENST00000586679	533	cdna:known chromosome:GRCh37:18:47801527:47802519:-1 gene:ENSG00000141644 gene_biotype:protein_coding transcript_biotype:retained_intron	ensemble_cDNAncRNA	MBD1	chr18	47801527	47802519	-	ACCTTCTCAGATACGGTGATGAGGCTAATGGGGGACTAAAATTCATGGTGATGCCAGCTGATGTAGGGTCAGTAGACATGGGAGGACCAGTGCTTCTGGAGCAGGCCCGTGATCTCGTCCCTACCATTCCTGG	2.84342	3.67745	3.36566	1.7056	2.81445	2.65465
ENST00000515572:3761641	0.0274482	1	2.7	1.77	1.53	up	3761641	69	ENST00000515572	687	cdna:known chromosome:GRCh37:17:47007750:47010953:-1 gene:ENSG00000159210 gene_biotype:protein_coding transcript_biotype:retained_intron	ensemble_cDNAncRNA		chr17	47007750	47010953	-	GCAGAGCTGAAACTGTGTTGTTAGGTCTGATTCTGCCAAGGGTCGTTAAGCAACTCTTCCTTACCTCAG	1.27351	1.82959	1.18361	0.91393	0.81326	0.74462
ENST00000557350:3533393	0.0274521	1	1.88	3.59	0.52	down	3533393	240	ENST00000557350	500	havana:lincRNA chromosome:GRCh37:14:39572344:39573016:1 gene:ENSG00000258651 gene_biotype:lincRNA transcript_biotype:lincRNA	ensemble_ncRNA	RP11-545M17.1	chr14	39572344	39573016	+	TGGTGCCACTCGGACACCTTAGCTCACCGAGAGAAATGGAGACGGCCTCCAGGACATCTTAGGACCCTGGTTGATTCCGAGAATCACAAATCACATCTCTGAAAAAAGTGAAAAGTTCATTCTTTCACTTAGTGCAACAAATGTTTACTGAAACTTACTATGTGCCAGACACAATTGAGATGCTGGTAATATGATGCAGGCAAAGTAGGCCCAGATCCCTGGCCCGAAAGAATTCACGTA	1.36936	0.71487	0.63244	2.44561	1.82526	1.23893
ENST00000489980:2491748	0.0274523	1	6.58	3.43	1.92	up	2491748	132	ENST00000489980	2055	cdna:known chromosome:GRCh37:2:85921465:85925870:1 gene:ENSG00000115523 gene_biotype:protein_coding transcript_biotype:retained_intron	ensemble_cDNAncRNA	GNLY	chr2	85921465	85925870	+	CCTCGGGATCGATCCTGATGGCCCACCCAGCCTCGCACTCTCAGGCTGGCTGAACCTGGAGCTTGGACTCTGTGGGCACCCAGGTGCCCCTGCCTCCCCCCGGCCTTCTCCCCCGTCATGGAGGCCTGGCCT	2.71204	3.45317	2.01229	1.84954	2.02505	1.46969
n370897:3198177	0.0274532	1	2.02	3.19	0.63	down	3198177	111	NONHSAT130170	743	| NULL | lncRNA | Homo sapiens | Human lincRNA | BodyMapLinc | TCONS_00015913 | | -1.1801000 | -0.3646681	NOCODE4.0		chr9	7177449	7178549	+	TGCCCGGGGTTTCTCAGTCATAGGCCCACTTGCTGGAGAGTTCCGGCCTCATCAGAGACTAGAAATCATTCGCCCCACTGGCCAATGCTATGTGTTCCTACAACATGTCGG	1.359	0.72738	0.93739	1.84431	1.83516	1.35088
ENST00000488053:2444291	0.0274724	1	6.45	10.29	0.63	down	2444291	137	ENST00000488053	520	cdna:known chromosome:GRCh37:1:173157603:173174863:-1 gene:ENSG00000117586 gene_biotype:protein_coding transcript_biotype:processed_transcript	ensemble_cDNAncRNA	TNFSF4	chr1	173157603	173174863	-	CATTCACCAGTCTGGGAGCCCTGAGAGTGCTTTTTCTAACAACCACAGTGTTACATATTTCCTTACACCATGGGATGATAAAACACAGGACACATGGCTCCATTCAAGGCTAACTGATTGCACAACGGCTCTGAGCA	2.67462	2.74816	2.67734	3.05996	3.92209	3.06744
n346060:3146384	0.0275407	1	7.02	11.28	0.62	down	3146384	63	n346060	1930	| NULL | lincRNA | Homo sapiens | Human lincRNA | Scripture Reconstruction LincRNAs By Luo[unpublished] | linc_luo_1610 | NULL | -1.3731000 | -0.2091543	NOCODE3.0		chr2	234774109	234777015	-	GGCACAAAGCCAAGCCGGAAGCATTGCAGGCTCTGAGGCGGTCCGCGTGCCACACCACCAACT	2.82389	2.93329	2.70737	3.45269	3.09263	3.88306
n405633:3868411	0.0275482	1	47.18	20.8	2.27	up	3868411	85	n405633	1330	| NR_002798 | lncRNA | Homo sapiens | | RefGeneNoncode | NR_002798 | | 5.1033000 | -0.1413985	NOCODE3.0		chr19	50837056	50848005	-	ATCCGTGATTTTCGGGGAAGCTCTGTGGGAATCCAGCCTGGTCTTCACTGTTTCCCGCCCCGATGGGATATTGGGCCTCGGTTTT	6.45589	5.55361	4.66993	4.62427	4.36647	4.10276
n405504:2756333	0.0275748	1	4.29	7.26	0.59	down	2756333	227	NONHSAT094546	1895	| NR_002451 | lncRNA | Homo sapiens | | RefGeneNoncode | NR_002451 | | 3.3560500 | -0.2506742	NOCODE4.0		chr4	419223	467998	-	ACTGCCCAATCAGGCGCGCAGTCTGAGAGGAGGGGGCGGCATCCGGGATCTTCGGCGGCCTTGGCCTGTTGCTTCAGCCTGAGCTCGGTTAGGGCCTCACTTCCCTGCTTCCACACCTCAGGGAGGCCTCGGTGATTTTGCCAGAGCCTCAGCCTCCATCGCTCTGTAACCTGCGGGTATTGGATGATTCGTAGCTAAGACTTCGCGACACCCTTGAAGCTGAGAAA	1.89161	2.11465	2.32115	2.23576	3.25921	3.09527
n366084:2683688	0.0275873	1	3.02	1.95	1.55	up	2683688	55	NONHSAT090570	409	| NULL | lncRNA | Homo sapiens | Human lincRNA | BodyMapLinc | TCONS_00005789 | | -1.0434400 | -0.2573000	NOCODE4.0		chr3	78087855	78095945	-	CCCACGGAGATCAAGAGCTTGGAGCAGAAATAATAGCTCTCCTCACAAAAAGACA	1.17152	1.84769	1.76581	1.0715	0.86664	0.96541
ENST00000523722:2876718	0.0276099	1	17.68	10.69	1.65	up	2876718	80	ENST00000523722	771	havana:lincRNA chromosome:GRCh37:5:135236042:135253850:-1 gene:ENSG00000253927 gene_biotype:lincRNA transcript_biotype:lincRNA	ensemble_ncRNA	GS1-39E22.1	chr5	135236042	135253850	-	ATGGTTTTGTGGGTGAGGCTCCTGCTGGGTCCTGTGCTTGGTGTCTCAGGCATTCTGGCAATGGCAGGAACATAACCAGA	4.53447	4.01862	3.93477	2.97926	3.66696	3.58176
ENST00000331497:3608053	0.0276342	1	5.61	3.22	1.74	up	3608053	154	ENST00000331497	2784	cdna:known chromosome:GRCh37:15:90808891:90816463:1 gene:ENSG00000182768 gene_biotype:protein_coding transcript_biotype:processed_transcript	ensemble_cDNAncRNA		chr15	90808891	90816463	+	CCATGGTGTAGGCAATCCCGGATTAAGAGGTCCCTTTTACAAATAAGGAAATAGACTTTAAGATGGCTGCCAGTAAGTGGCAGTGCTGGGACTTAACTCGGGTCTCATCATTAATCCAGGGCTTCTGGAATTCCGGGAATATGGCACTGTCTGC	2.8327	2.62855	1.99515	1.37257	2.14205	1.57387
ENST00000580011:3766629	0.0276397	1	6.38	3.82	1.67	up	3766629	347	ENST00000580011	1297	cdna:known chromosome:GRCh37:17:62081615:62097955:-1 gene:ENSG00000108622 gene_biotype:protein_coding transcript_biotype:retained_intron	ensemble_cDNAncRNA		chr17	62081615	62097955	-	GCCCGCTGGCATCTCAAGACGCAGACAACCCACATTTTGAGTCTTGCTTAGGGGAGGACAATCTAACCAACATTTAGCCAAATCCAGAAGTCATTTCCCAACATAGCTGAGTCACCAGAGCACCCCATGTCCCATGCCAAGTAGTGGGGTCACCATCAGGGGAGCTGAGCCTGTCCATCTCATGGCAAGAAGGTTGAAGTGTCGCCCAGGGTTTTTATCTTCCCCTCAGGGCCCACAGCAAATGTGTGGCCATCACACTCCACCTGCACATGAGCCATGAAAACCTTCCAGATGGGCTGGGATAGGACATCTTGGCGCTAAGGGTATCACCTGGGTCCATTCCATCA	2.89927	2.61297	2.51204	1.44028	2.39587	1.99095
ENST00000575253:3645829	0.0276553	1	2.57	6.14	0.42	down	3645829	435	ENST00000575253	1289	cdna:known chromosome:GRCh37:16:3365991:3367446:1 gene:ENSG00000162086 gene_biotype:protein_coding transcript_biotype:retained_intron	ensemble_cDNAncRNA	ZNF75A	chr16	3365991	3367446	+	TCTATCCTAGTTGAGGGCCAGTGGCTAAGGAATAAAGGCTAAATAAAAAGTAGCTGTAATTATAATAGTAATCACTTGTGCTTATGATACTCAAGTCAGCGTCCTTCACATTGGCTTTGCCATACCTGGTCTTATCCAGGCTGAGTCCTTCTGAAGAGTTAATAAGACCAGCTTATATTCCCTGCAACTTCTGGAGCTTGGTTCCCCCTTGGTTGGATATAGGGTATTGATGGCAAAAGAGAGAGAACATGTACTGGATTCCCATTCCCTATATCCTTTTCATTGATCCACCGTAGATTTATTTCTTAGTCTCTGCTTTGCATAGCTACCTATAAGTATAACATAGTATAAACGTGATACTTAATCTTGGAGTCTATCCATTTAACCATTTGGAGTAAC…	1.06859	2.49203	0.56414	3.05538	2.41562	2.32817
ENST00000492196:2474727	0.0276971	1	2.84	5.24	0.54	down	2474727	1055	ENST00000492196	2537	cdna:known chromosome:GRCh37:2:27914425:27917840:1 gene:ENSG00000163798 gene_biotype:protein_coding transcript_biotype:retained_intron	ensemble_cDNAncRNA	SLC4A1AP	chr2	27914425	27917840	+	TCTTGGAGAATATTTCAGGCACTGATGAGAAGATTGTATATTCTGCAGTTCTGGAGTAGATGTTCTGTAAATATGTTAGTTGATTTGTTCTGGAGTATAGTATAGGTCCAGTGTTTGTTGACTTTCTGCCTTGATGATCTGTTTGCTGTTGTCAGTGGAGTGTGAAGTCTTCCACTATCATTGTGTTGCTGTCTTTCTCTTTTGTTAGGTCTGGTAGTAGTTGTTTTATGAATCTGGGAGCTCCAGTTTTAGGTGCATATATATTTAGGATTGTAATATCTTCTTGTTGGGTTGATCCTTTTATAATTATATAATAGCCTTCTTTGTCTTTTTTTCAGTGTTGTTGCTTTAAATTCTATTTTATTTGATATAAGAAAAGCTACTGCTGCTTGCATTTGG…	1.22709	1.27981	2.01879	2.3251	1.89501	2.92399
n379932:2888782	0.0277493	1	3.59	5.82	0.62	down	2888782	188	NONHSAT105418	502	| NULL | lncRNA | Homo sapiens | | EnsemblNoncode | ENST00000511565 | | -1.1206900 | -0.1872948	NOCODE4.0		chr5	176870067	176871478	-	CTTACGTCCACATTTAGGCAGCCAGGCCACCTTAGCCTTGGAGGGGAGGACACCAACGGGGCCCGCCTTACCAGCAGTCAGAAACAGACCCACATCCCAGTGGGTACCCAAGGCTTCTTTCCTTAGGCCCCATCCCATTTAGGAAGTTGGGAAACCCACTGGGTGAGCCCAAAGGCTACCAAAGCCTG	1.59578	2.03992	1.90176	2.02898	2.88078	2.71843
ENST00000524768:3340694	0.0277742	1	6.3	2.63	2.39	up	3340694	527	ENST00000524768	842	havana:sense_intronic chromosome:GRCh37:11:75486949:75487974:1 gene:ENSG00000254826 gene_biotype:sense_intronic transcript_biotype:sense_intronic	ensemble_ncRNA	CTD-2530H12.2	chr11	75486949	75487974	+	GATCGAGCACCTTCTCTGCGCCTGACCCTGTGCTGAGCACCAGGGCCCAGATGAATGAGACATGGTCCCTGCAAATGCACACACATACCTTTTCCCATAATGAGAAAGGGCTGAGTACAGGGGTGAGATGGGACAGGCAGGGATGCGGTCAATCCAACCCAGGTGGAGGAGAAGGAAGACTTTCCAGAGAAAGAGTCAACAGGTTGGTCTCTAGCAGGCCAGTGCTCAGTGCCTGGTGGATGCCTGGTATGCATGTGCTAAAAGACTGACCAAACTAGACTTAGAAGCAATAGAACTCTACCTGGAGGCACTGCAGTGAAGTCCCTCCTTCCTGGAGGGAACGAGTCTCTGGCTGAGCACATGGTGAGGCACCAAGTGGAGACAGCTTCCTGTGTGAGG…	2.3952	1.81025	3.79158	1.46883	1.85312	0.89071
n341067:3340338	0.0277932	1	3.58	2.37	1.51	up	3340338	102	NONHSAT022919	1997	| AK025669 | mRNAlike lncRNA | Homo sapiens | Human lncRNA | JounralRNA | 3533 | NULL | -1.0601900 | -0.3374328	NOCODE4.0		chr11	74541626	74543555	-	ATCTAACTAAGCAAAAGACTTCCTGTGCTCATGGATTAGAAGACATAATATTGTTAAGATGGCAATACTCTTGAAGTCGTTTTACAGATTTAGTGTAACATC	2.11892	1.91666	1.47425	1.27387	1.22041	1.24229
ENST00000565609:3662911	0.0279377	1	3.04	4.78	0.64	down	3662911	131	ENST00000565609	2560	cdna:known chromosome:GRCh37:16:57759386:57765365:1 gene:ENSG00000159625 gene_biotype:protein_coding transcript_biotype:retained_intron	ensemble_cDNAncRNA		chr16	57759386	57765365	+	GCCCTGAGAACCCACGAAATCCATTGTCTGGCTAGGAGGGGCTATTCCACGTGAATCGCCAAACGACCCCAGACTCCAGTGTCCTGAACGTTCGTTGCTCCTGCCTGCGGGCATGCACAGAAATCTCCTCT	1.72685	1.38313	1.68096	2.53221	2.38635	1.83528
ENST00000598112:3823832	0.0279522	1	1.81	2.8	0.65	down	3823832	415	ENST00000598112	1467	havana:sense_intronic chromosome:GRCh37:19:16744614:16746080:-1 gene:ENSG00000269044 gene_biotype:sense_intronic transcript_biotype:sense_intronic	ensemble_ncRNA	CTC-429P9.3	chr19	16744614	16746080	-	CAAGCGCTGGGATTGTTCTGATCTCTGGGAGCCTCCAGGGCTGACTCCAGTATGGCTAATCTAAAGTGAGCTTGTAATCTCCAAAATCCTGATGGTGGCTTTTCTATTAGGCAGACTAATAGATTCAGATATAGGTCCCAACAGTTTGTGTTTTCCTTACTGTCCCAGTTTTATATCATTATTCTTAGTACTAAACAGAGTGACAACAGGGAGTGACATTTGTTGAGGACCTACGATGTGTCAGGGTCCATGCTGGGGACTTCACATGAGGGCTCCATGAAGCCCCCTTGGACACTCAGGTCCTTGTGTCATCCCCACTTCCCGCCCGCCACTGACGCTGGGGTGAACCTGCAACTCACTGTGACTAAGAGAATGCAGTGGAAACCATGCTCTACCCAG…	0.75005	1.10101	0.72391	1.74104	1.59388	1.12512
ENST00000425514:2388330	0.0281424	1	10.68	4.87	2.19	up	2388330	62	ENST00000425514	462	havana:sense_intronic chromosome:GRCh37:1:242366857:242373825:-1 gene:ENSG00000232689 gene_biotype:sense_intronic transcript_biotype:sense_intronic	ensemble_ncRNA	RP11-561I11.3	chr1	242366857	242373825	-	TCCCTCTCTTGCCACTGATGTGCCTGCTTCCCCTTCACCTTCTGCCTGGATTGTAAGCTCCC	2.47234	4.38486	3.44747	2.06618	2.61255	2.1723
ENST00000564168:3590792	0.0281553	1	6.27	4.14	1.51	up	3590792	83	ENST00000564168	771	cdna:known chromosome:GRCh37:15:42213615:42221081:1 gene:ENSG00000259883 gene_biotype:antisense transcript_biotype:antisense	ensemble_cDNAncRNA	CTD-2382E5.4	chr15	42213615	42221081	+	TTTCTCAGGGGAGCCCGGATTCAAACCCAGGGACTCGGATCCTAGAGCCTGTGCTTTCACCCGCTGCGCTGCACCATATGTGT	2.82109	2.4741	2.66485	2.06003	1.79673	2.27017
ENST00000566677:3588729	0.0282693	1	1.88	3.01	0.62	down	3588729	2101	ENST00000566677	5843	cdna:known chromosome:GRCh37:15:36996514:37101699:1 gene:ENSG00000186073 gene_biotype:protein_coding transcript_biotype:retained_intron	ensemble_cDNAncRNA	C15orf41	chr15	36996514	37101699	+	TCAAACCTTTTCTTGGTGGACCTCATGTCCCCCTGTGATTCTTAAGTATATGTTAACTAGTTTCAGATGTGTTTTGTTCGCTGACTCAAAATCAGCTCTTTATTTTAAGAAAAGAAATTGTGTAATTAGTACTTAATTGCTTTGGATATTTTGGGCATTTGGAGAAGAGGGTAATTCAAAGGCCAGAGAAATTAAACTTTCAGAATGTTCTTTATGCGTCTGTAATTTCTTTTTAAAAAATGCCCTCTAAAGACAGTCCTGACAACTTAAAAATGAATGAAGACCTGGGTTGTTTTTAAAAATTAACATCATCTTTGGATGTGGTTTTATTGATTTATTTAAGATAAATTGGAGAGAGGACCATTGAAGTGCTAGAAAACAAGATACTATCTAGTTCAT…	1.0842	0.61097	1.02501	1.49662	1.28077	1.98896
ENST00000557745:3550666	0.0282739	1	2.38	3.61	0.66	down	3550666	60	ENST00000557745	840	havana:lincRNA chromosome:GRCh37:14:97582692:97587838:1 gene:ENSG00000258393 gene_biotype:lincRNA transcript_biotype:lincRNA	ensemble_ncRNA	RP11-907D1.2	chr14	97582692	97587838	+	ATCTTGCATGAGCACCTCTCATTGAAGAACCTACTGTGTAACCCCGCTGGTCACAGAGGC	1.02118	1.31191	1.41738	2.13976	1.76944	1.64104
ENST00000409887:3747237	0.0283284	1	4.54	2.74	1.66	up	3747237	2093	ENST00000409887	3157	cdna:known chromosome:GRCh37:17:16344891:16351608:-1 gene:ENSG00000181350 gene_biotype:protein_coding transcript_biotype:retained_intron	ensemble_cDNAncRNA	FAM211A	chr17	16344891	16351608	-	GGCGCTTCTCCTATCAGGTGGGTTAAGGATATTGCCAAAAATTGGCCTGGGCCACCCACCTACAGAAAGGCAAACCATATCATCTGGGGAAGGGGATTTGTGTTAAAACTTCCCGTTGGTCCTCTGCATCTGCCCCCTATCCCATTATCTGCCATTTGGTTCTTAAGTCATCCCAGGCCCCAGAGAACCCTCTCAGCTCAGCTCATGGCCTTCCCCAAAGACTTGTGGAAATGGGCACATGGCTGGAGGTACTGTAAGCCTGAGCCATTGTGAACACCAAGAGCTTTCCCCCAGAAAAAGAATACAGTAGGGCCCCTACATGTACTGCATTACATTTTTCATTTAGGGGAACAAGCTCCAACCAGAGGAATGTGTCCCCACTCAAGGAAGGTGGGAATC…	2.24385	1.84079	2.46502	1.84192	1.50852	1.01357
ENST00000567396:3629897	0.0283322	1	3.56	6.32	0.56	down	3629897	254	ENST00000567396	428	havana:sense_intronic chromosome:GRCh37:15:66058798:66059736:-1 gene:ENSG00000261544 gene_biotype:sense_intronic transcript_biotype:sense_intronic	ensemble_ncRNA	RP11-16E23.3	chr15	66058798	66059736	-	TGGGATTTAATGGATGATCACTCTCTGCCCTCCTTATCTTTTGTGTGCCTATATATGTCTGTGTGTAGTATCCCTCACTGTCTGCTGGGGACCAGTTCCAGGACCACCTGTGGATTCCAAAATCCACTCAAGCCCCACAGTTGCCTGTTGAGAACTTGTGGATACAAAAAGCTGGCCTATTTTTGCAGCTTTCGTGTCCCACAATACCATATTTTTGATCCAAGTTGGTTGCAGATGCAAAATTGCCCATACTG	1.42456	2.21644	1.86812	2.0862	3.17326	2.72785
ENST00000491548:3526406	0.0283731	1	8.41	14.49	0.58	down	3526406	131	ENST00000491548	654	cdna:known chromosome:GRCh37:13:113845017:113862966:-1 gene:ENSG00000126226 gene_biotype:protein_coding transcript_biotype:processed_transcript	ensemble_cDNAncRNA		chr13	113845017	113862966	-	TAAGGACTTGAGGACCGACCACCAGACGCTGTTGGTGGTGTTTTCATTGCAGCGTTCACCCTTTCTGGCCTGTGTTTATTGTTGACACATATTTCATTTCTACACATGCTATAATCCCACAACCATTGTTA	3.22648	2.91165	3.08868	3.22393	3.90497	4.38505
ENST00000586841:3810576	0.0284135	1	2.88	1.76	1.64	up	3810576	115	ENST00000586841	546	cdna:known chromosome:GRCh37:18:57230941:57235847:1 gene:ENSG00000267061 gene_biotype:antisense transcript_biotype:antisense	ensemble_cDNAncRNA	RP11-760L24.1	chr18	57230941	57235847	+	CAGCCAATGCTGTTTCCCCTCTAAACATCGAGGTACCAATGATTTGGGGTTATGATCACGAACAACTCTGGTACATTTCTGGAAATGTTGCACATGTTTTACTGACTTGTAAATC	1.87814	1.61041	1.06129	0.66941	0.66637	1.10625
ENST00000506435:2809867	0.0284525	1	4.25	2.44	1.74	up	2809867	76	ENST00000506435	770	cdna:known chromosome:GRCh37:5:54529762:54591029:1 gene:ENSG00000251307 gene_biotype:antisense transcript_biotype:antisense	ensemble_cDNAncRNA	RP11-506H20.1	chr5	54529762	54591029	+	CGCTGCGCCGGTTAAAACATTCTCCCAGGGGGCATCTCTCTGTCCTTGGCCAGATGGTCTCGACACGTGCGGGCAC	2.11467	2.274	1.88017	1.7172	0.65051	1.48774
ENST00000469833:3160539	0.0284713	1	4.45	2.71	1.64	up	3160539	164	ENST00000469833	773	cdna:known chromosome:GRCh37:9:3937094:4035998:-1 gene:ENSG00000107249 gene_biotype:protein_coding transcript_biotype:processed_transcript	ensemble_cDNAncRNA	GLIS3	chr9	3937094	4035998	-	GATCCTTTGGTCGTGTTGGCTGTCCTCGGGGATTCACAGAAAGCGGTATCACAATTTTTCCCAGTTGTCACTTCTGCTGCTGCTTTTGCAGACTGCCACATTTACAAGTCTTCAAGAAATTGTTTGGGGAGCCACATGACACCGGGATCACAGGAACTCTCTTT	2.52421	1.67604	2.2429	1.28248	1.72886	1.32695
ENST00000506519:2801188	0.0285198	1	1.74	2.65	0.66	down	2801188	98	ENST00000506519	805	cdna:known chromosome:GRCh37:5:9001886:9046052:1 gene:ENSG00000250619 gene_biotype:antisense transcript_biotype:antisense	ensemble_cDNAncRNA	CTD-2215L10.1	chr5	9001886	9046052	+	CCCATGGAGGACTTGCCTAATTACCAGAATAAGGTTGGCAGTTTGTGATATCTTCTGGTTAAGTTTTCAACTTTAGTTATGAAGTTACCACGAGAAGC	0.72943	0.81083	0.85702	1.79591	1.16629	1.25152
ENST00000481907:2691165	0.0285413	1	3.99	2.33	1.71	up	2691165	127	ENST00000481907	1439	cdna:known chromosome:GRCh37:3:119961707:120003921:-1 gene:ENSG00000175697 gene_biotype:protein_coding transcript_biotype:retained_intron	ensemble_cDNAncRNA	GPR156	chr3	119961707	120003921	-	AGATGGAGCCCACAATCAGAAATTAACAACTTCCTCAAACCAGCCAAACTCGTCCAGCCCCACTCCAGCCTTACCCTGTGTGGTGACCAAGCATGTCGTGCTCCATTGCCTGTGGATTTGACACTCA	1.70363	1.77123	2.53284	0.79648	1.46558	1.42189
n364731:2503837	0.0286222	1	3.26	2.02	1.61	up	2503837	92	NONHSAT074093	801	| NULL | lncRNA | Homo sapiens | Human lincRNA | BodyMapLinc | TCONS_00002998 | | -1.0835100 | -0.4408055	NOCODE4.0		chr2	123822896	123825298	+	GAGTTATGCTGCCAAGGAATATCTGGAGCCATCAGAAGCTGGAAGAGGCAAGGAAAGATTCTCCACTGGAGTCTTCTGAGGGATGCCAACAG	1.77898	1.81715	1.49874	0.8359	1.53148	0.68952
ENST00000589981:3814887	0.0286314	1	4.53	2.77	1.63	up	3814887	108	ENST00000589981	676	cdna:pseudogene chromosome:GRCh37:19:279495:280170:1 gene:ENSG00000267447 gene_biotype:pseudogene transcript_biotype:processed_pseudogene	ensemble_cDNAncRNA	VN2R11P	chr19	279495	280170	+	TCCTGGTAGTCTGCGTCCTGGGATACCTGAGCTCCTTGGCCCTGGGAAGCTTCAGTGTGACTTTCTTGGCCAGGAACCTGTCTGACACCTGCGTGGAGCCAAGTCCCT	1.87408	1.97044	2.72266	1.31921	1.37953	1.72775
ENST00000448869:2438394	0.0286395	1	2.39	5.05	0.47	down	2438394	367	ENST00000448869	758	cdna:known chromosome:GRCh37:1:156616299:156631216:-1 gene:ENSG00000229953 gene_biotype:antisense transcript_biotype:antisense	ensemble_cDNAncRNA	RP11-284F21.7	chr1	156616299	156631216	-	GGACCTCACAGCGATAGATACCTGAGTCGTTGGGGCGCAGCTCGCTCAGCGCCAGGGAGACGTCGGTGAGCGACGCTGGGTACGCAGGCAGTGCCACGCGGAACCGGTAGGCCTCGTTCACCTTGACGCGCACTCCCCGCGCCACCAGCACCTCTGCCTCCCGGCCCCGGGACAGGAAAGTCCACTTGACCCGCGGAGAGCCCAGCACAGCCCGGCGGCTCGGCGGTGGCCGCAGGTAGTGGACGTGGCAAGGGATGGTGAGGGCGCCGCCGAGCACGCCCTGCAGTGGCGCGTCGCCCGCGATGCGCACGCGAAAAGCGCGGTCCTCTGTGAACGGGTGGAGCCGGCTGGAACTTAACGCTGTCGA	0.99857	1.29728	1.46924	3.25853	1.80756	1.86954
n376601:3892811	0.0286581	1	2.63	4.35	0.6	down	3892811	268	NONHSAT080768	461	| NULL | lncRNA | Homo sapiens | Human lincRNA | BodyMapLinc | TCONS_00027981 | | -0.6146330 | -0.1673598	NOCODE4.0		chr20	61265123	61267214	+	CGGGGACCTCTGAGACGTTTCTCCAGGACAAGGAACAGCACGAACATGTCAGCCTGCGTGGATGAAACCGGGAAGATGGCCGCGAGCCGTGTGCCCACACAGGAGTGTGGCCATGGCTGTCGGTGTGAGGCTGTAGCTCTGTGGAAAACGCAGACCACACAGTACAGAGGCGAGGCCGTCTCCAGAGCTGGCATCATCAATGTGGCTACCATCGGGCAAGGCCAGAAGAAAATACGGAAAATAGGAAAATCGCTGCTGGACTCATGTC	1.49645	0.84582	1.81931	2.25006	1.98223	2.10959
ENST00000493126:3116588	0.0286678	1	1.66	2.59	0.64	down	3116588	140	ENST00000493126	482	cdna:known chromosome:GRCh37:8:133848590:133850061:1 gene:ENSG00000129292 gene_biotype:protein_coding transcript_biotype:retained_intron	ensemble_cDNAncRNA	PHF20L1	chr8	133848590	133850061	+	TGTCCAGAGACAAGTACAGTACAGTATTCTTATTTGTTTGCTCCCCCTTTTTAAAATGTTTAATAGCTTATGTTCACTTCTCATAGCTCCTTTCTTTATGAAAAATAACATGAAAATAGAAAAGTTGTTCTAAGTATACT	0.60737	0.92025	0.65539	1.71183	1.45026	0.96755
ENST00000535658:3662446	0.0287161	1	23.4	12.86	1.82	up	3662446	173	ENST00000535658	527	cdna:known chromosome:GRCh37:16:57023506:57025038:1 gene:ENSG00000140853 gene_biotype:protein_coding transcript_biotype:processed_transcript	ensemble_cDNAncRNA	NLRC5	chr16	57023506	57025038	+	TTTCAGGTGTATCTAGACTCCCATCCAGCGTGCTTTCTGCAAAACTTACTGAACCATAGCCCAGAATGGCCATCCATGATGCCCACCCGCCTTGTCTCCTGAAGCACATTGCCAGGTGGACCTGCACATGGTGTGGACGGCAGACAGACTGGGGCTCTCAACAACTGGTATTT	5.21011	4.23427	4.26269	3.32297	3.70995	3.95733
ENST00000455209:3503854	0.0287226	1	5.51	9.05	0.61	down	3503854	268	ENST00000455209	792	cdna:known chromosome:GRCh37:22:38764903:38794926:-1 gene:ENSG00000244627 gene_biotype:pseudogene transcript_biotype:processed_transcript	ensemble_cDNAncRNA	RP3-449O17.1	chr22	38764903	38794926	-	CCAGGGCCGAAACAAAATTAGACAGATTAAGCAAGGCAAGCATTTCCTTCTTTCCCCACTCCAAACAAAATAAAGCAGGTTTTCATTTTATTTTATTTTTAAATTACAAAGTCTCATTACATAGATATAGGAGGAATTTGCAGTAGTCCCTGTGAGAAATGCTGGTGTTTCATACCAGGGGGATGATATTGGATTTATAGTAAAAGCTGGAATCAGTGCTTGGCTTTGACATCATATATTCATTCACCTGATACTCAGCAAGTCACTA	2.77439	2.62757	1.98268	3.16778	3.43089	2.88018
ENST00000507203:2742652	0.0287617	1	10.55	17.18	0.61	down	2742652	114	ENST00000507203	393	havana:lincRNA chromosome:GRCh37:4:126597873:126673948:1 gene:ENSG00000250149 gene_biotype:lincRNA transcript_biotype:lincRNA	ensemble_ncRNA	RP11-399F2.2	chr4	126597873	126673948	+	AGAGCCCATGCTCCCAACGACCTGCCCGTCTGCATGCTCCTCCCCTAGGGGTTTGAGCTGCTGCAGCAGAGCGCCAAAGAAGCAAGCCACACGCCATCACACGCCCTGCCAGGG	2.98112	3.31113	3.95746	3.8037	4.35182	4.10337
ENST00000584684:3720443	0.0289534	1	2.94	1.79	1.64	up	3720443	164	ENST00000584684	649	cdna:known chromosome:GRCh37:17:37873596:37876550:1 gene:ENSG00000141736 gene_biotype:protein_coding transcript_biotype:retained_intron	ensemble_cDNAncRNA	ERBB2	chr17	37873596	37876550	+	TTCCACTGTGGAACCTCCTGTCATTTTCCACTTCACCAAGTGACAGAGGACCTGCTCAGATGCTGAGGGGAGGGGACTGCAAGGAAAGATGGCTAGGAAACCCAGTCCCTCCACACCCTAGAGTAACTTGATGCCTTGTGAGGGACACAGGCAAAGTTCAATTC	2.11017	1.27617	1.24839	0.92351	0.84999	0.74629
n364822:2535560	0.0290072	1	6.54	4.05	1.62	up	2535560	101	NONHSAT077803	348	| NULL | lncRNA | Homo sapiens | Human lincRNA | BodyMapLinc | TCONS_00003134 | | -0.8114380 | -0.1045515	NOCODE4.0		chr2	240547391	240552533	+	TCCTAGAACGGAGGAGAAGTTAGACCCTGGGAATCCAAGATGCTGCAACGTCAGGCAGCTGGTCCCCAGCAAGGCTGGCACGTGGAAACCTCACGGAGAAA	2.50274	2.90922	2.75691	1.49759	2.32633	2.24028
ENST00000525585:3538798	0.0290399	1	4.16	2.56	1.62	up	3538798	289	ENST00000525585	708	cdna:known chromosome:GRCh37:14:61449262:61454308:1 gene:ENSG00000139974 gene_biotype:protein_coding transcript_biotype:retained_intron	ensemble_cDNAncRNA	SLC38A6	chr14	61449262	61454308	+	CTAACTCTCTCCCAACAGTTTGTTGGACTGTCATAAAGGATTATTATGCTCAGATTGAATTCATTGGTAAGAGAAAGAGCTATCATGAGTTTTTATGAAATAACTTCTTCATTTATTTGCTGGTGGTAAAGGGTAAAGAGAAATTTTCATCTTTATAAAAGTAAAGGATTTCTTCACATGAAATTCTACTTTAGATTTTATGGAGCGTTTGGGGTCTATCAGGACTTTTCATGGGAGCTGAGGTGGAATGTAAAGAACCTTATTCTCTCTAGCCTTCGTTTGTCATCTG	1.71345	2.41932	2.06048	0.96596	1.47267	1.64371
n346356:3767112	0.0290579	1	7.47	4.07	1.84	up	3767112	63	NONHSAT055312	4276	| NULL | lincRNA | Homo sapiens | Human lincRNA | Scripture Reconstruction LincRNAs By Luo[unpublished] | linc_luo_1906 | NULL | -1.3318000 | -0.1273038	NOCODE4.0		chr17	62774791	62793418	-	GCAGAACTCCCAAGGCCTACCAGCCGCCAAGCAGCAGAGTGGGGCATCATACCTGCCTGACCC	2.44994	2.72116	3.59718	2.39246	1.60151	2.04643
n338384:3543664	0.0291011	1	8.12	5.03	1.61	up	3543664	374	NONHSAT037715	1379	| BC019855 | mRNAlike lncRNA | Homo sapiens | Human lncRNA | JounralRNA | 780 | NULL | -0.9439750 | -0.2571671	NOCODE4.0		chr14	73989247	73991015	+	CTCCGTGTGAGGGATGACTGCTTTTCAGCAGTATCCCATGCTTCCAGTTTGTCTTTAAATGTTGCTTTCTTTCATTCAAAAGGCTTATAGTGTAAAGTTCAGACTATTCAGCATGGCATTCAGGGTTCTCCATGAGTTTGGCCTCAGTTTATGACTTTGTCCTGGCATGTAACCTCTGCTTGAGCCAGTCCAGTCTCCTGGCTGTTCTCTGAGTATCCTCTCTCCACATAATGAAGCTTCCTTCTGTGTCCTCTACATGAAATGGCCTTTCGTACTTGACACAAATTCTATCCAATTTCCAGGCCCAGCTCAATTTGTGCTGCTCCATAACTCTTTCTTGACCTATCCAGGCCACCAGGTCATACCCAAGTTTA	3.30404	2.61463	3.15196	2.34088	2.09264	2.53469
FR0229340:3698967	0.0291189	1	4.79	2.6	1.84	up	3698967	75	FR0229340	2692		fRNAdb		chr16	74498575	74501266	+	CGGAGCTGTTGCTCTGGGAAAATGCAGAGAGCCTATCTCCAAAATGAATGTGGACAAGGAGCAGCTCTGGAAGGC	1.51932	2.51228	2.81088	1.15727	1.32285	1.67134
ENST00000477536:2692987	0.0291398	1	48.01	26.75	1.79	up	2692987	214	ENST00000477536	1054	cdna:putative chromosome:GRCh37:3:124732316:124738340:-1 gene:ENSG00000173706 gene_biotype:protein_coding transcript_biotype:processed_transcript	ensemble_cDNAncRNA		chr3	124732316	124738340	-	ACTAGGTGACAGTTCCGCCAATGCAGAGGACAGGACTTCTGGGGTGCCCTCTCTCGGCACCCACACCTTGGCTACTGTCACTGGAAACGGGGAACGCACACTGCGGTCTGTCACCCTCACCAACACCAGCATGAGCACGACTTCTGGGGAAGCAGGCAGCCCTGCAGCGGCCATGCACCAAGAAACAGAGGGTGCCTCTCTGCACGTAAACGTG	5.52922	6.03162	5.27135	5.27441	4.54879	4.35809
n410143:3205392	0.0291445	1	4.88	2.83	1.73	up	3205392	449	NONHSAT131038	4375	| NR_036592 | lncRNA | Homo sapiens | | RefGeneNoncode | NR_036592 | | 2.6032400 | -0.3142398	NOCODE4.0		chr9	37079892	37090398	+	TGTACCGAGGAAGGCTAGACTGTTAAGTGTCACGTATATACGGTCTCAATGGAGCCTCAGGAAGCTATTAAACAACCTCAAATCACAAAATCAGAAAAGTGTTGAACATTTAGAGGAAGAATAGAAAGGAAAAAAAAGCCTCCAAGTTGTGTATTATTTGTCAGTAAAGCAAAACAAATGTGTAAGCCCACTTATATTTAATAATGTCTCACTGAAATTAAAGTAATAGGGGAGAGTCTGAAGTTTCCACAGATAAAGAGAGTGCTGTACTCAAATTTACTACAAAATTAATAATAGTAAATGTAAAATATGTATTTATACAGCCTTTTGCAGACTTATGAACTATCTCAAATTCACGAATCCTATTTTTTAAATACAGTTTTAAGTTTCAACCACTTG…	2.49108	2.61121	1.75092	1.84204	1.13399	1.51221
ENST00000480413:2344894	0.0291455	1	22.68	36.37	0.62	down	2344894	75	ENST00000480413	551	cdna:known chromosome:GRCh37:1:86046883:86047782:1 gene:ENSG00000142871 gene_biotype:protein_coding transcript_biotype:processed_transcript	ensemble_cDNAncRNA	CYR61	chr1	86046883	86047782	+	TGTCGGGACCTCTTGGTGGGAGCAGCCTTCCGAGGTGGCCGGGCTGGACGAGATCAGAGGCTCCCCGTCGATAGG	4.40388	4.60555	4.54731	5.28517	5.59627	4.64389
ENST00000507620:2698885	0.0292878	1	2.76	1.81	1.52	up	2698885	256	ENST00000507620	837	cdna:known chromosome:GRCh37:3:142215239:142218944:-1 gene:ENSG00000175054 gene_biotype:protein_coding transcript_biotype:retained_intron	ensemble_cDNAncRNA	ATR	chr3	142215239	142218944	-	TTGGAATTGCTTACCTCTGAATTTATGTGTGTTCAGTTGGCTCTTTTTCTTCCTTGCTCTTTGTTCAAATTAAGCATGCAGCTATTTTTACAATGGGCTTAGTTATTATTCAGGAATTAACTCTGCTCTAATATATGGCACACTTTAATTTGTTGAAGAATGTCATTTTAAATGGTGTATCAGAAGTAATTAGTGAAAAAATATTTTTGAAGGATGGAAAGATTAAAATTTTCTGGATAGTTTCTGGATAGAGATA	1.86229	1.23034	1.2726	0.8532	0.89099	0.83031
ENST00000509323:3545049	0.0292888	1	5.64	3.36	1.68	up	3545049	156	ENST00000509323	443	cdna:known chromosome:GRCh37:14:76905985:76929770:1 gene:ENSG00000119715 gene_biotype:protein_coding transcript_biotype:processed_transcript	ensemble_cDNAncRNA		chr14	76905985	76929770	+	GCTCCCGAGTGCTGGTCCAAACAGAGGTGTGCTGAGTGTACAACACATGCCTGCTTTAGAGGACTTAATAGGACCATAAAAGGCAGTGTAAAGTCTGGTGGTGATCCTTTTAAAAATGTGATTGCATGCAGAAAGGCTAATCTTCTGGACATGTTA	2.33611	2.58326	2.59727	1.25922	2.36254	1.65371
ENST00000522321:3097063	0.0293818	1	2.74	4.19	0.65	down	3097063	61	ENST00000522321	760	cdna:known chromosome:GRCh37:8:48601004:48626206:1 gene:ENSG00000164808 gene_biotype:protein_coding transcript_biotype:processed_transcript	ensemble_cDNAncRNA		chr8	48601004	48626206	+	CTGCACACAAAAGGACCCTGGTGTGGGGGACCCTTACAAAAGAGGACGGAAACAACATAGT	1.22165	1.57114	1.5721	1.75263	2.42493	2.03919
ENST00000463841:2521487	0.0293898	1	1.97	3.55	0.55	down	2521487	116	ENST00000463841	700	cdna:known chromosome:GRCh37:2:198365606:198368105:1 gene:ENSG00000115541 gene_biotype:protein_coding transcript_biotype:retained_intron	ensemble_cDNAncRNA	HSPE1	chr2	198365606	198368105	+	TTAGTACATTCAAATGCGCTTCCTTAACGAATAAGCTGAGGTTTGGTGTTAACTTTCAAAGCCAAAACGTGTTGAGATGTATAGCACGGTGGCGTTGCCTGTTGATAATGTGATTA	0.48114	1.38091	1.06124	2.26657	1.87935	1.32711
ENST00000451364:3301621	0.0294269	1	1.97	3.17	0.62	down	3301621	281	ENST00000451364	716	cdna:known chromosome:GRCh37:10:97621070:97849912:-1 gene:ENSG00000226688 gene_biotype:processed_transcript transcript_biotype:processed_transcript	ensemble_cDNAncRNA	ENTPD1-AS1	chr10	97621070	97849912	-	CAACTCTTGATGAAGGCCCTGACCACATTTCTTTCATGTTCTAGACAAAATACCTGGAGAGAATGGCAAGCTTCCAGGCTCTTGCTCAGCCTTTCTTCCCCCTTGTCAGTGCAGTCAGGGATAAGCATCTATTTTTAATTAATAGTATTTCTTAAGAATGAAAACACCATTCACTTTTGCAACTGTCAACTTAAGTACAGCTGCTGTTTTGAGCTATGTCTTTTATAATCGGAGTGGATTCCATACCTCTCATCCCTGGATTTTCATCTTGTGGCACTGGA	0.76191	1.04522	1.11269	1.38209	2.20133	1.44191
ENST00000583662:3712646	0.0294367	1	7.01	3.94	1.78	up	3712646	161	ENST00000583662	425	cdna:known chromosome:GRCh37:17:17494742:17513799:1 gene:ENSG00000264666 gene_biotype:antisense transcript_biotype:antisense	ensemble_cDNAncRNA	RP11-524F11.2	chr17	17494742	17513799	+	TTTGAGGCGCCGCAAGCCTTCACGCCCCTCGGGCCTTGCAGATCCCTCTCCCAGTTTCCGCGGCGGTCCGGTGCGGTCAGTACCTGTCTAAAATCAATATTGCCGAGGCCTCCGCAGCAGTCAGGCCCTGCCACCGAGCTGTTCGTTACCTCGGCTCCCGG	3.15523	2.48377	2.79036	2.42231	1.44789	2.02491
ENST00000539643:3773755	0.029475	1	5.99	9.24	0.65	down	3773755	90	ENST00000539643	1988	cdna:known chromosome:GRCh37:17:79218804:79221435:-1 gene:ENSG00000157637 gene_biotype:protein_coding transcript_biotype:retained_intron	ensemble_cDNAncRNA	SLC38A10	chr17	79218804	79221435	-	GCCTGCGTGCATCACTGAGCTGTCCGGGCTTCACGGTCACAGTCATGATGGGTGTCACCAGTGGCCAGTGTTCGGGCACACTCCCTGCAG	2.8594	2.16561	2.72322	3.13753	3.26318	3.1799
ENST00000555974:3557639	0.0294762	1	5.87	9.52	0.62	down	3557639	64	ENST00000555974	349	cdna:known chromosome:GRCh37:14:24032682:24033300:-1 gene:ENSG00000213983 gene_biotype:protein_coding transcript_biotype:retained_intron	ensemble_cDNAncRNA	AP1G2	chr14	24032682	24033300	-	CCCAGGAGTCGAAGAGGGTAGAATCTGGGGAGCGTCAGTACCAGGACTGATGAGCCATATATCC	2.88553	2.07282	2.7061	3.16286	3.48041	3.05568
ENST00000463014:2999823	0.0294789	1	6.99	4.49	1.56	up	2999823	200	ENST00000463014	608	cdna:known chromosome:GRCh37:7:44246932:44248179:1 gene:ENSG00000106636 gene_biotype:protein_coding transcript_biotype:retained_intron	ensemble_cDNAncRNA	YKT6	chr7	44246932	44248179	+	GTGCGATTTCCACTGGCCAGGCATGCACAGATCCATCCTCGTTTTAATATAATAGTAACCACGGCACTCTCCAGCAAGTGGGATTGCCCACCCCTTCCCCCACCCCGGGCATCAGACTGTCTTTCCTATACCCTTCTCTTGGTTAATGGCACCCATTGTTTCTAGGGGACCAAGCTGGGAACCAGTGGAACCCTCAAGTC	2.79489	2.9718	2.67613	1.80829	2.1438	2.54725
ENST00000481928:2532043	0.0295149	1	4.96	2.75	1.8	up	2532043	191	ENST00000481928	1635	cdna:known chromosome:GRCh37:2:232573240:232578216:1 gene:ENSG00000187514 gene_biotype:protein_coding transcript_biotype:retained_intron	ensemble_cDNAncRNA	PTMA	chr2	232573240	232578216	+	CTTGTCCTGGGGCAGTTAATGTGCAGGTTTCATGATGGAGCCTGGAGGGTGTTGACTGGAGAAGGGTCTCTGGGGTGGGCTTGGCTTGGCTGGGCTGTAGATGCAGCCGCCAGCCTCTGGTGGGAGGCCGGGCATCAGGAGCAACGCTCTGTCCAGCCTGGGGCCAGCTGGTAATGACATGGCCTGTTTTC	2.7128	1.57511	2.6226	1.67408	1.35443	1.35638
ENST00000471189:2673520	0.0295203	1	8.43	4.71	1.79	up	2673520	103	ENST00000471189	955	cdna:known chromosome:GRCh37:3:48636435:48638858:-1 gene:ENSG00000010256 gene_biotype:protein_coding transcript_biotype:retained_intron	ensemble_cDNAncRNA		chr3	48636435	48638858	-	AGTGCCAGCGCGAGCATGGGACCTCGCCTTCAGGGAAGAGAGGGTGCTGGGGCTGTGTGCTCCTGTGCGTGGGGGTCACAGTGTGCGTTGAAGACAAGAGGGT	2.71404	2.84418	3.73023	2.56408	1.81015	2.29094
n341007:3368337	0.0295517	1	4.15	6.86	0.61	down	3368337	176	NONHSAT018658	4677	| L25110 | mRNAlike lncRNA | Homo sapiens | Human lncRNA | JounralRNA | 3473 | NULL | -1.1143700 | -0.1995375	NOCODE4.0		chr11	32455620	32460282	+	GCTTCCCAAGGGCCGTGAGGATAGCGGAAGCGGCGGCTGGGGAGGAGGCCGGAGAGTGGGAGTGCACGCAGGCACTGGCCCCCGACATCCTCCAAAGCCAGGCAGAGCTAGGAGCCTGACTGTTCGCAAGAGCCGGGAGGGCGTCTGGGGCCCCTTAGAGTCCGAGAGATTCCGGG	2.15814	2.02884	1.97738	2.93639	2.23393	3.12142
n371937:3231688	0.029586	1	3.33	2.06	1.61	up	3231688	66	NONHSAT010871	505	| NULL | lncRNA | Homo sapiens | Human lincRNA | BodyMapLinc | TCONS_00018077 | | -0.9669770 | -0.1485270	NOCODE4.0		chr10	736183	737679	+	GTGGGTTCGTCCTTCGCTCCAGACTGCGTTCAATGCAACAGATACGGGTGGCACAAGCATGTGGCC	1.95854	1.29487	1.94067	0.81512	0.95797	1.36731
ENST00000528691:3120099	0.0297969	1	16.3	9.37	1.74	up	3120099	104	ENST00000528691	4491	cdna:known chromosome:GRCh37:8:145164630:145171285:1 gene:ENSG00000179698 gene_biotype:protein_coding transcript_biotype:retained_intron	ensemble_cDNAncRNA		chr8	145164630	145171285	+	GGGCTGGGGTCTCCTACCTCTGCTCCTCACCAGAGCCCACTGGCTGGACTGAGTGGAGAAGGCCTTGTCCCTGCTGAGCCTCGGCTGCCCTGGGTGCCTCTCCA	3.83755	3.63702	4.67628	3.32032	3.45984	2.84081
ENST00000525521:3378919	0.029805	1	8.16	12.37	0.66	down	3378919	63	ENST00000525521	292	cdna:putative chromosome:GRCh37:11:67267110:67267484:-1 gene:ENSG00000110697 gene_biotype:protein_coding transcript_biotype:processed_transcript	ensemble_cDNAncRNA	PITPNM1	chr11	67267110	67267484	-	TAAAGATACCGCCTAGGACACCGGCCCCCAGCACCCGTGTACAGCAGGTCATGAGTTTAATGG	3.03076	2.84519	3.24852	3.86351	3.41657	3.55209
ENST00000587645:3860782	0.0298161	1	5.27	8.19	0.64	down	3860782	80	ENST00000587645	319	cdna:known chromosome:GRCh37:19:37619581:37632542:-1 gene:ENSG00000267437 gene_biotype:antisense transcript_biotype:antisense	ensemble_cDNAncRNA	CTC-454I21.4	chr19	37619581	37632542	-	TGGTCTTGGGATCCTAGGCATCATGGAGGGCTGAAGAAACATCAAGGGGAGCCCCAGAAATTCACCACGGGATCCCAGCC	2.19392	2.63371	2.40013	2.57989	3.33757	3.17957
ENST00000488600:2454516	0.029996	1	53.1	32.49	1.63	up	2454516	97	ENST00000488600	439	cdna:known chromosome:GRCh37:1:212002521:212004064:-1 gene:ENSG00000123684 gene_biotype:protein_coding transcript_biotype:processed_transcript	ensemble_cDNAncRNA	LPGAT1	chr1	212002521	212004064	-	CAGCCGCGAGGGGAGTAGGGCGCCAGCGCGCCCGCTCGCGCAGCGCCTCGGGCCGCTTGGGCCGCCACCGCGTCCATGACCGCGACCCCTCGGCGGG	5.84103	5.32364	6.08611	4.55687	5.20929	5.22538
ENST00000464429:2676835	0.0300145	1	3.03	4.67	0.65	down	2676835	206	ENST00000464429	493	cdna:known chromosome:GRCh37:3:53700405:53708074:1 gene:ENSG00000157388 gene_biotype:protein_coding transcript_biotype:retained_intron	ensemble_cDNAncRNA		chr3	53700405	53708074	+	TGGCAAGCATTGGAAACACGGAATCTCACAGACAGATACAGGCAGAAAGAATCACAGTTCAATCCAAAAGCAACACACTGAGAGGACATCAGAGTCCAAACACATGCAGAGAAGCTGTCAGGGAGCAGCTAGGAGACACGCAGAGTTGCCTCACACGTGGCAGCAGGAGAAGGTGCAACACGGATCCGACTGCTTACCCACTAAGG	1.26513	1.8032	1.72386	2.44558	1.96789	2.23006
ENST00000598988:3834230	0.0300441	1	2.93	1.67	1.75	up	3834230	122	ENST00000598988	540	havana:sense_intronic chromosome:GRCh37:19:41905277:41906270:1 gene:ENSG00000268987 gene_biotype:sense_intronic transcript_biotype:sense_intronic	ensemble_ncRNA	CTC-435M10.10	chr19	41905277	41906270	+	TCTCTTGATTACCTTTCCTCTTGCTTCCCCTACTTCATTTTTGGTGGGGAGTGGGGAGGGAAGAAGTCCCTACTTTTTATTTATATATATTTAAATTTGTATTATCTTAAGAGTTATTGTTT	1.85897	0.87728	1.90852	0.6851	0.54391	0.99644
ENST00000527008:3329468	0.0300521	1	5.24	8.31	0.63	down	3329468	53	ENST00000527008	699	cdna:known chromosome:GRCh37:11:46724265:46726072:1 gene:ENSG00000175213 gene_biotype:protein_coding transcript_biotype:retained_intron	ensemble_cDNAncRNA		chr11	46724265	46726072	+	GCAGTGAATGTTCCAAAGGCACGGCGTCCTTTAGGACCCAGACTGCTTGGGGA	2.49024	2.38413	2.30407	2.88918	3.58423	2.65881
ENST00000434040:3903526	0.0300878	1	3.1	5.1	0.61	down	3903526	295	ENST00000434040	519	cdna:known chromosome:GRCh37:20:33284722:33302432:-1 gene:ENSG00000198646 gene_biotype:protein_coding transcript_biotype:processed_transcript	ensemble_cDNAncRNA	NCOA6	chr20	33284722	33302432	-	TGGTGCTCCCATGAAGGACCAAATGCTATGTGTGGAGAGGGCCACAAGAGGAGGACCCAAGAGGGACCTCTACAAGCTGAGAGTTGAGAGTGGTCCCCTGCCAACAGAAAGTGAGAAAACAGGGCCTTGCTAATATGGTCACAAGAAAATGAATTCTTCCAACATCCAGAGGGAGCTTGGAAGTTGATCTTTCTCTAGTCAAGCCTCCATATGAGGACACACCTGGCCAACACCTTGATTTCAGACTTGTGGGATCCCAAGCAGAGAACCCAGATGTGCCTAGACTTCTGACTTA	1.51587	1.44216	1.93293	2.73015	1.92382	2.34213
ENST00000401636:2962601	0.0301925	1	2	3.11	0.64	down	2962601	468	ENST00000401636	979	cdna:pseudogene chromosome:GRCh37:6:82973713:82974691:-1 gene:ENSG00000220537 gene_biotype:pseudogene transcript_biotype:processed_pseudogene	ensemble_cDNAncRNA	RP3-492P14.2	chr6	82973713	82974691	-	AGATGCCCAGTGAATGCTTTAGGTGGCTCTGGAATGCCTAGAATGAACATGGGTCTGGAGGGTGGCAGATCTTGGCCAAACCCAACAAATGCCAATTCAGTACCATACTCCTCAACATCTCCTGGGAATTACATAGGCCCTCCAGGAGGTGAGGTCCACAGGAACACCCGTCATGTCTAGTCTAGCAGATTTAATCAACCCTGGAGATATGAATGAATGCAGTATGTTGTAGACCTAACAGACCTAATTTTCCAGTGGAATCTGGGTCAGATGGTACCATGGATGGAGTAGGAGGAGGAATGGAGTCACATCACATGAATGGCTTTTAGGCTCAGGAGATATGGACGGTATTTCTAAGAATTCTCCTGATAAAATGAGCCTGAGTAATCAACTGGGCTC…	0.90256	1.07278	1.01728	1.95443	1.77617	1.18154
n337760:3623933	0.0302009	1	3.28	2.12	1.54	up	3623933	70	NONHSAT042445	630	| AL355694 | mRNAlike lncRNA | Homo sapiens | Human lncRNA | JounralRNA | 142 | NULL | 0.2715790 | -0.2169000	NOCODE4.0		chr15	51213503	51214133	+	CAACACGGTGAGAAACCTCACCTCTATTAAGAACACAAAAATTAGACAGACGTGGTGACACTCTCCTGTA	1.9408	1.27331	1.90797	1.03647	1.00236	1.22652
ENST00000395360:3452708	0.0302014	1	18.82	28.55	0.66	down	3452708	58	ENST00000395360	2325	cdna:known chromosome:GRCh37:12:48131039:48138689:-1 gene:ENSG00000079337 gene_biotype:protein_coding transcript_biotype:retained_intron	ensemble_cDNAncRNA		chr12	48131039	48138689	-	TGAATGCTGTGTGGCGCCCGTGCTCCTGGTGACACAGGGACCTCACAATCCCTCCCTC	4.15036	3.9856	4.64901	4.6027	5.0475	4.79798
ENST00000458490:2478754	0.0302023	1	4.37	2.43	1.8	up	2478754	237	ENST00000458490	552	cdna:known chromosome:GRCh37:2:42396586:42397441:-1 gene:ENSG00000224875 gene_biotype:antisense transcript_biotype:antisense	ensemble_cDNAncRNA	AC083949.1	chr2	42396586	42397441	-	ACATACACGCCTCTCTTTCAGGGTGGGGATCGCCTTCACCCGAACAGAGGCTCCTTTTTAGGGGAGGGACCCTCATTCCCTCTTCAGGAAGGGGGCATCCCCCGCCCCCAAGTCTTCACTTTAGATTTGAAGGCGACTTTCCAGTATCCTTCAGAGTAGTAGGCAACTTCCTTTTCAATCCCTCCACTTCTCTGAGCATTTTGCAGTGGTGGAGAGACCTAGAAGCATCGGAGCATC	2.38849	2.39831	1.59771	1.18839	0.8536	1.79638
ENST00000579141:3776856	0.0302363	1	3.21	5.08	0.63	down	3776856	148	ENST00000579141	507	havana:lincRNA chromosome:GRCh37:18:5084991:5095814:1 gene:ENSG00000265514 gene_biotype:lincRNA transcript_biotype:lincRNA	ensemble_ncRNA	RP11-92G19.2	chr18	5084991	5095814	+	CGATGCCCAACAGAAGCAGCGATGCCTGGTGCACATAGCAGGTTGCTAGCAGGAGTCATCTGGGGTGATTCACCTGTCTTGTTGGTGAGGATATGGACATCATCTGGGGACTCTCAGAAATCCCTGAAGTGATATAGAGTCCCACATG	1.83526	1.3312	1.86208	1.94071	2.57973	2.52041
ENST00000485875:2567478	0.0302676	1	4.06	2.06	1.97	up	2567478	132	ENST00000485875	570	cdna:known chromosome:GRCh37:2:101644807:101646434:-1 gene:ENSG00000204634 gene_biotype:protein_coding transcript_biotype:retained_intron	ensemble_cDNAncRNA		chr2	101644807	101646434	-	TTACCTTGGTCTAAAAGTCAGAATCAATGAACTAAGCATGGACGCTTTTCTGGACTCAAATTCCATCTCTTTGTTCTGGTTACCTCAGAGTGATTTTAATTTCAGACTGACCTTAGAGAGTGAGTCCTACCC	1.47624	2.94602	1.67267	1.35676	0.89803	0.8719
ENST00000550162:3458043	0.0304238	1	21.43	11.88	1.8	up	3458043	77	ENST00000550162	863	cdna:known chromosome:GRCh37:12:57033743:57036962:-1 gene:ENSG00000110955 gene_biotype:protein_coding transcript_biotype:processed_transcript	ensemble_cDNAncRNA		chr12	57033743	57036962	-	TGTGGTCGTTTCTCCGATTTGGGAACCTTCAGTATGTGGCTTCTCTACTCCTTTGTCAGGTTTTACGATTATGTATG	4.60903	4.40011	4.28294	2.85219	3.6673	4.17423
ENST00000469820:3985670	0.0304374	1	3.85	2.47	1.55	up	3985670	54	ENST00000469820	766	cdna:known chromosome:GRCh37:X:102883912:102885145:1 gene:ENSG00000172465 gene_biotype:protein_coding transcript_biotype:processed_transcript	ensemble_cDNAncRNA	TCEAL1	chrX	102883912	102885145	+	CCACGGCCTGGGTGTTAGTCCAGCCGCTTAGTATTCTGACTCTATTCTGCCTTT	2.0103	2.32068	1.51208	1.18883	1.38782	1.36134
ENST00000581725:3797544	0.0304524	1	1.86	2.83	0.66	down	3797544	702	ENST00000581725	1902	havana:lincRNA chromosome:GRCh37:18:6919495:6929804:-1 gene:ENSG00000265933 gene_biotype:lincRNA transcript_biotype:lincRNA	ensemble_ncRNA	LINC00668	chr18	6919495	6929804	-	CACCTTGACTGAGCGCTGACGAAGACCACGGGGCCCTCTGCGCTGCAAGGGCGGAGGTGGCCCAGAAGCCCGCAGTGCCCACGTGCAGGACCCAGGGTAGGGGGTGAGGCCGGACGATGGCACCCGCCCCGCTGGTTCCCAGCCACACAGGGAGGCAAAGCAAAGGCAGCCCGCGGGCGGATGGAGCTGCAGGGGCCGAGCGTCGGCAAGCCCAGGACGGCCTGGCGCAGGGTTGCGGGCGCCCGACCTCCAGCGTGGCCCGCGGATGCAAGACAAAGCTTTAAAGCCTCCGGCCGCACAGCCACCCACTAGTCCCCAGGTATGAGGACGGTCTGAAGAACCTCTCTCTCCTCTGCCTGCTGAAGAGTTCCAAGACAAGTAAGGCAACAGCAAGGACGA…	0.86286	0.92019	0.90695	1.82537	1.12502	1.53961
ENST00000497283:2675524	0.0304794	1	2.08	3.13	0.66	down	2675524	102	ENST00000497283	793	cdna:known chromosome:GRCh37:3:50649759:50651548:1 gene:ENSG00000114738 gene_biotype:protein_coding transcript_biotype:processed_transcript	ensemble_cDNAncRNA	MAPKAPK3	chr3	50649759	50651548	+	TGCTTGCTTTCTCAAATCTGTAGTCTCTTCTCCCCTGACTGGCAGGGCCGGCCAGAAACCAGTGCCAGCCAAGACTGGATGGTCTGCCTGATTCGAAAAGTT	1.03057	0.89966	1.24015	1.96079	1.58806	1.38773
n364540:2496183	0.0305202	1	3.82	5.77	0.66	down	2496183	314	NONHSAT072771	3115	| NULL | lncRNA | Homo sapiens | Human lincRNA | BodyMapLinc | TCONS_00002715 | | -1.0421100 | -0.1978183	NOCODE4.0		chr2	100824715	100867946	+	ATGCTGCGGGTGCTTTGTATGCTAAGGAAGTGCTACGATGCCATCGTCTGTCCAGGAAAAGAAAGGAACACCCATCCATGTGGTTAAGCCATCAGAAAACTGGAGCATTGGGAATAAAGGAATTATTTCCACGAGACAAGCACGCCAGCCATTGGCTCATAATGAGCTGAAAGACCAATGACTGCTTCTCAGAGACTCCCTAGGGCCCAGTGTCCTGGGGGCAGACCTGTGGCTGAGTCAGCATGGTGCACAGCAGAAAGTGGGGGGAGAGTGGCCAGCGCTGCCCCGGCGGGCTCTGTCTGCATCACCTGGAG	2.10189	1.54144	2.15908	2.58269	2.50358	2.47268
ENST00000506231:2879943	0.0305507	1	1.88	3.36	0.56	down	2879943	502	ENST00000506231	3707	cdna:known chromosome:GRCh37:5:145493474:145512189:-1 gene:ENSG00000133706 gene_biotype:protein_coding transcript_biotype:retained_intron	ensemble_cDNAncRNA		chr5	145493474	145512189	-	CGCCTAAAGTGTAGACTGAAAATCCTGCCAGAAAAATTTTAAATTCTTCAATAAATTGTGATTTTAAGTTATTATCTTTGGTATTTTTTCTATTGTGTCCATTTAATTTAATAATTCTGCTCCTAGTTAAGCTATGAGCATTAATATAAAGGAGATTAAATCTAAAATTCAGCTATACTTTCCAGGAAAACATTTCAAAATTGATAAAAACAAAGGCAAAATTGTAATTAATTGCCATTAATTTGAGAGCAAGCGTTTTCTGAGGTTTTCCACAAGGTGTCAGTATTTCCTCAAGTTTGGCATTTAAAGTGCTTAAAGTAAAAATGTAGCTTTACGCAATGAGCTGTGTAAAATATCACATTGAGTTTTATATAACTTGGTTTTCAGAGTTGTGGTTAA…	0.94147	1.08457	0.71258	1.88404	1.06123	2.26441
n378500:3758218	0.0305976	1	2.59	4.04	0.64	down	3758218	100	NONHSAT053783	579	| NULL | lncRNA | Homo sapiens | | EnsemblNoncode | ENST00000436546 | | 2.7306800 | -0.1369782	NOCODE4.0		chr17	41031606	41050721	-	GTACCCAAGCAAGCCACTCCTCAGGCATTTTCCCCACAACTAGAAATCCAGAGGCTTTGGATCTTGAGAAGAACATGAAGGAAAGATGCCAGGAAGTACA	1.49782	1.42915	1.17597	1.63474	2.03204	2.38472
n337797:2402805	0.0306917	1	4.5	2.67	1.69	up	2402805	1475	NONHSAT001841	2033	| BC033844 | mRNAlike lncRNA | Homo sapiens | Human lncRNA | JounralRNA | 179 | NULL | -1.1347800 | -0.1786405	NOCODE4.0		chr1	27018622	27020622	-	CCTACACGTGGGCAAGCTGTTTTGAAAACAGTCACCATTTTTCTCTAGCAATAAGGTAAAGTGCACAAAAATCTATCCACCTGGGTTGGAGGAGATAATGTGGAATTTCTCTACTTTTTTTTTTTTTTAATTCACTAGGGTTCTCTTCCACTTTTACTTTTAGAGCCCCACACCACGATCCCAGGAAATGTTGGGCTGAGGGAACTTTTTTAGAAACTGGCCCATCAGCTTTCCCTAGGGGCAGTGGCAACGGGAAAGCGGGGGAGGGGAGGAGCTGGGCACGTGGCTGGCCCGAGCAGCGAGACCCCGGCTGGGGGCAGTGGGTCCTCCCTTCGGTGGAGTTTTTTCCCCCACGGCCCCTGCCTTTTAACCCCACACCCAGGCAGCTCAGGAATCCCG…	2.61492	2.10788	1.76938	1.02439	1.66648	1.58198
n338394:2446245	0.0307918	1	5.24	3.36	1.56	up	2446245	318	NONHSAT008225	1004	| BC004969 | mRNAlike lncRNA | Homo sapiens | Human lncRNA | JounralRNA | 790 | NULL | -1.1170900 | -0.2007190	NOCODE4.0		chr1	179850741	179851730	-	AGGCTGTTGCGCAGTTTCCCTGGAATCTTTTTGATCGACTGCTACGTTGACCATGTCCTTCCCAGTGTCCTTAGCAGGAGTGATGGCCAGAGAGAGAACTTTTGCACATGCCATGTTTTCGTGGCAAAAATTTTAGTTTCAAGTACCTTATGAGGGCGGTTACCTAGTTTTGAATTTTGTCACTTGTTGAGGGTGTACAAAATCCTATCTAGAGTCATACTCGTTGGATGTATTTTCTTTTCCGAAATGTACCCATAGGACACATAACCTTATTCCTGGTCTTTAATATTTCTCGGTTTTATACCAAGCAGCAGTGTT	2.63754	1.98078	2.54494	1.744	1.98292	1.53555
ENST00000602820:2770435	0.0308464	1	3.01	2	1.51	up	2770435	148	ENST00000602820	447	havana:lincRNA chromosome:GRCh37:4:57827093:57827539:-1 gene:ENSG00000269949 gene_biotype:lincRNA transcript_biotype:lincRNA	ensemble_ncRNA	RP11-738E22.3	chr4	57827093	57827539	-	TCCTAGCTGAGTAAGTAGTACCACAGCTGTGTCATGAAGAATTGGCAAGTCAAGTCCCAGATCCTAATGTTGAAATAAATGCTGGTAAGATAAGCTAGGCTGAAACGCAGTTAGAGCCATGAAATTCCTGAGAGGACCATGTTCTGTC	1.45076	1.4423	1.8651	0.70462	1.09047	1.19922
ENST00000480892:2474585	0.0308577	1	3.59	2.21	1.63	up	2474585	244	ENST00000480892	477	cdna:known chromosome:GRCh37:2:27668808:27670443:-1 gene:ENSG00000138002 gene_biotype:protein_coding transcript_biotype:retained_intron	ensemble_cDNAncRNA	IFT172	chr2	27668808	27670443	-	AGATGCAAATGGGAGTGAGCAAGCTGGGCTTGAATGCTATTTCTCTGGGATCCAGGGAGAAAAATCCAGGAAGACATAGGAGGACTACATCCTCCGTAACATCAGCCCTACACTCAGCTTTCCTCTACCAGAGCAGAAGGGATATTCTATTTTCCAACCTTTAACTTCCTCCTATCTGCCCCACCCTTCCTTGTCCCAGCTCACCTTGGCAGCAATGCCTGCTTCATAGAAGGCTTTGTCTACA	1.50069	2.20442	1.84472	1.02891	0.84746	1.55751
n365961:2633346	0.0308858	1	2.01	3.4	0.59	down	2633346	141	NONHSAT090835	962	| NULL | lncRNA | Homo sapiens | Human lincRNA | BodyMapLinc | TCONS_00005559 | | -0.9307550 | -0.2957173	NOCODE4.0		chr3	98699901	98701940	+	GCTCCTGAGCTGACACTAACTGCTCATGACTCCTCTGTGGGAGAAGTAGGTGGTTTCCTAGAGGAAGAAGTTTGGGTAATGAAGCCACAGAGATTTGCTGATACATTTGCTAGGCACGACTTCTGGTCATTTAGAAAGCTA	1.32478	0.8117	0.87728	1.90919	1.22516	2.134
n342624:2792446	0.0309093	1	2.94	4.92	0.6	down	2792446	111	NONHSAT099102	1007	| CR599612 | mRNAlike lncRNA | Homo sapiens | Human lncRNA | JounralRNA | 5126 | NULL | -1.2420500 | -0.3283020	NOCODE4.0		chr4	166143200	166144207	+	CCAAGGGAAGGAGCACTTGGTGTTACCTTCCCTGCAGTTTAGTGAGTCATGCCCAGGTCAACAGAGACCCACTCACATTAACACCAGCAGAAAGCCAAGGCTACCCGTGCC	0.99502	1.73264	1.95564	2.06604	2.59996	2.22416
ENST00000460969:2489397	0.030939	1	2.83	5.14	0.55	down	2489397	119	ENST00000460969	2894	cdna:known chromosome:GRCh37:2:74741774:74744769:1 gene:ENSG00000115297 gene_biotype:protein_coding transcript_biotype:retained_intron	ensemble_cDNAncRNA		chr2	74741774	74744769	+	GAGGTTGTCTGACCCCTCCAGCGTCACGCCCGACTCTGACCCCGTCTCCTCATTTCTTAGCTTTCTGCTCCAACTCAAGGACCCCTTTCACACCTCCCACTAGATCCTCCCAGGGGATC	1.54042	1.56571	1.37954	2.89083	2.55908	1.60222
n342341:3550206	0.0309562	1	2.51	4.23	0.59	down	3550206	70	NONHSAT039499	2931	| AK023027 | mRNAlike lncRNA | Homo sapiens | Human lncRNA | JounralRNA | 4833 | NULL | -0.9523220 | -0.2470408	NOCODE4.0		chr14	96342728	96391899	+	GCCACCACCTGGCTCGCGCGCAGCCCCGGCCCAGAATGCCTTAACCTGCGCCGATTGCTGCCGCCGAGGT	1.50816	1.27981	1.17756	2.64335	1.75735	1.8049
ENST00000564654:3693437	0.0309801	1	3.91	7.64	0.51	down	3693437	159	ENST00000564654	875	cdna:known chromosome:GRCh37:16:57965669:57980529:-1 gene:ENSG00000070729 gene_biotype:protein_coding transcript_biotype:processed_transcript	ensemble_cDNAncRNA		chr16	57965669	57980529	-	GCAGGAAGGATTGCTGGCTCCTCTGCCACTGGAGCCACCCTGGCTCGGGAGCTGGGCTCCCACTTGCATGCACCGACCCAGGCTTGGGATGAACGCCACAGCCCCCAGCTGAACCCCTGCACCATGGGCATCCTGACTGGTCCCGACCGAGAGATCCAA	2.26935	1.27962	2.34009	3.4735	2.60076	2.64364
n341734:3216830	0.0310049	1	2.28	4.43	0.51	down	3216830	78	NONHSAT133503	3475	| AL833510 | mRNAlike lncRNA | Homo sapiens | Human lncRNA | JounralRNA | 4207 | NULL | -1.0410200 | -0.2168696	NOCODE4.0		chr9	100153117	100158947	-	GCACTCAGGAGCATATGGTGGCATCCCTGGACCAGGCTTCCAGAGCAGACACATACCCTACAGCACCACCTTCCTGGG	0.89297	1.14998	1.52535	1.67883	3.05252	1.75187
ENST00000528534:3358557	0.0311073	1	20.67	31.43	0.66	down	3358557	72	ENST00000528534	321	cdna:putative chromosome:GRCh37:11:874722:883279:-1 gene:ENSG00000177830 gene_biotype:protein_coding transcript_biotype:processed_transcript	ensemble_cDNAncRNA		chr11	874722	883279	-	CGTTTTCTAATGGTGGCTCAGGGCGGCTCACAGCATACCATGACTGCTCTACCTTTGGAGCCAGGACAGCCC	3.93889	4.54044	4.67224	5.00417	5.10726	4.75289
ENST00000462298:3859218	0.0311263	1	3.03	1.9	1.59	up	3859218	75	ENST00000462298	263	ncrna:misc_RNA chromosome:GRCh37:19:34418268:34418530:-1 gene:ENSG00000240626 gene_biotype:misc_RNA transcript_biotype:misc_RNA	ensemble_ncRNA	RN7SL150P	chr19	34418268	34418530	-	GCTATTTGGAGGCTAAGACAAAAGGATTGCTGAAGTCCGGGAGTTCTGGGCTGTTGCGCGCTATGTTTGGCATCA	1.92395	1.08815	1.76314	0.88283	1.06608	0.83733
ENST00000484703:2627501	0.0311354	1	5.57	3.53	1.58	up	2627501	137	ENST00000484703	496	cdna:known chromosome:GRCh37:3:64089146:64091732:1 gene:ENSG00000241101 gene_biotype:antisense transcript_biotype:antisense	ensemble_cDNAncRNA	PRICKLE2-AS2	chr3	64089146	64091732	+	TCCTGCTTGTGAACAGATTCCTATTTCCGTGAGGAGGTGACCTCGAAGAAGAGCAGCTTCTATTCTGCTGGGAGGTGTACTGCCTTCTGGTATCAGGCTTCTGCATCCCGGGAAAGCTCGGGATAACCTGAGGCACC	2.45877	2.43382	2.55755	1.9016	1.3559	2.18614
ENST00000534198:3378415	0.0311446	1	7.62	3.98	1.92	up	3378415	75	ENST00000534198	431	cdna:putative chromosome:GRCh37:11:66432925:66433966:-1 gene:ENSG00000173914 gene_biotype:protein_coding transcript_biotype:processed_transcript	ensemble_cDNAncRNA	RBM4B	chr11	66432925	66433966	-	ACCCAGGGCGCTTGTACGCGGAGCCAGGCTGCTCTCCAGGCATTGTGTAAGCCTCTTGTGTTGTGCTCTCTTTCA	2.34012	3.65435	2.86176	1.53808	2.52398	1.941
n380415:3402515	0.0311461	1	5.77	3.7	1.56	up	3402515	87	NONHSAT026070	2364	| NULL | lncRNA | Homo sapiens | | EnsemblNoncode | ENST00000535639 | | -1.0528000 | -0.2527404	NOCODE4.0		chr12	6548166	6560683	-	CCAAGCGCACCCGCCTCTACCCATCTCCTTCTCCCGTCTCCCCCTGCCCCCACTGCTGGCCAAGACTCATCGGATCTCCTTCTGCAG	2.8867	2.25544	2.43612	2.05813	1.69363	1.89812
n338026:3602339	0.0313743	1	4.53	2.93	1.55	up	3602339	500	NONHSAT047342	1440	| BC010081 | mRNAlike lncRNA | Homo sapiens | Human lncRNA | JounralRNA | 413 | NULL | -1.0351500 | -0.1976197	NOCODE4.0		chr15	75660495	75661920	+	GGGCTCTCGCTCCTCTTTCCGGAAGGCCCCTGGCGCTACCGTTCCGCTCCACGGCAGGAAACCAAAGGTTCCGGCGTCCAGAGGGCGCCTCCCAGTCCCGGGCAGCTTTTCTTGGAACACCGGCGGCTCTCGGAAGCCCAGCTGCTGTCTGAACTTTGAGCCGAGTTGGAAGCTAGAAACTGTTTTTGAGGCTCTCCTATGTTGTCCGAAATAGTGGGCCGCAGGGAAAATCTCAAAATAAAATGGGAAATTTGACGATTAGAACTCTCGAAAGTCTCAAGACAGAGACTTAGGCCATTCGGCAAGACAGGCGGGAGCCTCAGCTGCTGCAGACCCAGCCTCAGAAGCAGCAACCGGGAGACCTCTGGCTCTAGCTGTCGGTGAACACGGAAAGTGGTG…	2.51828	1.80528	2.20249	1.55001	1.39641	1.70743
ENST00000525389:3085999	0.0313759	1	7.89	13.96	0.57	down	3085999	272	ENST00000525389	1165	cdna:putative chromosome:GRCh37:8:11351678:11367400:1 gene:ENSG00000136573 gene_biotype:protein_coding transcript_biotype:processed_transcript	ensemble_cDNAncRNA	BLK	chr8	11351678	11367400	+	GGCCCACGTGGATTTAGACATGGAAATGCCTCACCAGCTTCCATGAGCCAGTCTCTGTGCGGCAGACTTGAACTGCACGGGGGCTGATAGGAAGCAGGGTGGGCGCTGGGATGTGACTGCGCCCTTGCCAGTGTTTCCAGTCTCCCAGCTCGGGTTCTGTGGTTGTCTAAGCCTGGGGGTGCTCTGCCGGGTCTGTGGCGACCCGGCTGCCTTTTCAGCCTAATCACCAGAGAAGCCACAGAAAGAGCTGGACCACTTAGAGGGGCAGTCTG	3.18563	3.08593	2.67961	3.74481	3.27492	4.33859
ENST00000528587:3332351	0.0314624	1	4.06	2.34	1.73	up	3332351	259	ENST00000528587	752	cdna:known chromosome:GRCh37:11:60156509:60161450:1 gene:ENSG00000166927 gene_biotype:protein_coding transcript_biotype:retained_intron	ensemble_cDNAncRNA	MS4A7	chr11	60156509	60161450	+	CTGAGCAGCACTGTCTCTATCTTGAGTGCTATAGAGAGTCAATGGGCCAGAACCCCTCTCCCTAAGGAGGAATTATCCATGCATTTTCTTATTCAATAAGCATTTACTAATTATATCACATGATTAACTAAATAGCGACAAGAGATACAAAGATGAATAAAACACAGTTTGTGCCCACACAAGGAAACAGGAAGGAAACAGACCCAAGGAAGCACCATTGCAGTACAATGGACAGAGGACTAATAGTGTCACGTGCTGA	2.38444	2.34009	1.3292	1.36416	1.09396	1.23411
ENST00000438837:3923260	0.031493	1	4.11	2.65	1.55	up	3923260	138	ENST00000438837	342	cdna:putative chromosome:GRCh37:21:45141573:45152146:1 gene:ENSG00000241238 gene_biotype:processed_transcript transcript_biotype:processed_transcript	ensemble_cDNAncRNA	AP001052.9	chr21	45141573	45152146	+	GTGTAGCACAGATTTGTTGCGACTGGACCATCTGCACGTCTGGGCTTCAGAGCTGTTCTCCCCAGCTGTTTTCTGCCAGGTCCTGTCAGAGGCAGCCACCCTCCCTGGGCAGAGCAAAACCTTGAGCCTGTGTTTGGA	1.9777	2.4906	1.67137	1.49757	1.48222	1.24828
ENST00000518662:3099153	0.0315109	1	4.52	3	1.51	up	3099153	516	ENST00000518662	2643	cdna:known chromosome:GRCh37:8:57358366:57464626:1 gene:ENSG00000254254 gene_biotype:antisense transcript_biotype:antisense	ensemble_cDNAncRNA	RP11-17A4.2	chr8	57358366	57464626	+	GCAAAGTGTCAGGAACCGCGCCATGGACTGCGAGGAGAGAGGGACGCGTGCTTCGAGCCTGCCTGGGCGCAGAACGGGGTCCCTCGGCAGGACCCTCGCCGCGACAGCCTCAGCAGGGGATCGTCGAGCAAAAGCCCGCAGGAATGCTCCTTTCTGGGGCCCCGCCCTCCCGGCCGACAGCTTTTAGGTAGACGTGGAGGCGACTCAGATCGCCTCGCGGTTCCCGGGATGGCGCGGTCGCCCCCAACGCGAGGCTGCCTGGGGCACCCGGCTCTTTTCCTGGGCGTCCGCGGCCCAGGGCAAGATTCCGGAGAGAACGCCGCAGACCAGGGGCGAGAGAGCGGGAGCCGGGGGAGGCAGGACATTGACTGGGGTCACAAAGAAGAACCAGGGAACGCT…	2.34474	2.37383	1.81428	1.69427	1.42692	1.63952
ENST00000582986:3759848	0.0315122	1	9.23	5.69	1.62	up	3759848	87	ENST00000582986	5014	cdna:known chromosome:GRCh37:17:62778837:62833272:-1 gene:ENSG00000214176 gene_biotype:pseudogene transcript_biotype:processed_transcript	ensemble_cDNAncRNA		chr17	62778837	62833272	-	GACAGTAGATGGTAGGCCCGGAGAAGAGAAGAGAAACTGGGAGAGGGAGGCCCAGAGGAGGGCCACAGCACGTGACCTGGTGCTGCC	3.39078	2.76371	3.50371	2.65747	2.68396	2.15569
n410489:2548120	0.0315445	1	18.55	30.9	0.6	down	2548120	52	NONHSAT070077	716	| NR_037631 | lncRNA | Homo sapiens | | RefGeneNoncode | NR_037631 | | -1.3324700 | -0.1706500	NOCODE4.0		chr2	36581891	36582713	-	TCCTCCTCCCCGAGCCCGGCGCACCGAGCCGGCCGTGCCACCGAGCTGCGGC	4.5317	3.65081	4.52074	4.76722	5.11474	4.90503
ENST00000465131:2605681	0.0315544	1	4.12	2.59	1.59	up	2605681	246	ENST00000465131	750	cdna:known chromosome:GRCh37:2:239079043:239082567:-1 gene:ENSG00000132323 gene_biotype:protein_coding transcript_biotype:retained_intron	ensemble_cDNAncRNA		chr2	239079043	239082567	-	TGTCGAAGGTTAAGCTGGGCAGCACTGCTTGGCAGCCACTGGAGGTGCTGTTCCCACCCATGTGCAGCTGGGCAGGGTCCCTACCCCAGGGCAGCAGTTAATGGCCTAGACACCCCTGCATATTTGAGATCAAGAAATGTCAGTAGTGGTTAATAATGTGAATTCCACAGTCTGTATCTTTCACACTTCCATTCTCTGCTTTTAAGGTGAGATTCTAAGTACTGTGGACCCATAATCTGTCAGGTA	1.69841	1.846	2.60106	1.35114	1.47384	1.31083
ENST00000448974:2997610	0.0315808	1	6.04	3.84	1.57	up	2997610	209	ENST00000448974	407	cdna:pseudogene chromosome:GRCh37:7:37156384:37156790:1 gene:ENSG00000224706 gene_biotype:pseudogene transcript_biotype:processed_pseudogene	ensemble_cDNAncRNA		chr7	37156384	37156790	+	GCAATGACTTCCACAGGAACGAGTGTGTGGGCAAGGAGATCACCATTATCTCTGGCAAGAAGCTCCGCAACAAGAGGGCAGGCTACATCCTGCATCTGATGGAGGATATTTGGAGAGGCCCAGTGAGAGGCATCTCCATCAAGTTGTGGGAGGAAGAGAGAGAAAAAAGGAGAGATAATTATGTTCCTGAGATCTTAGCCCTGGACCTG	2.85921	2.38685	2.54184	2.00478	2.26482	1.56269
ENST00000462378:3037622	0.0315894	1	5.88	3.8	1.55	up	3037622	152	ENST00000462378	593	cdna:known chromosome:GRCh37:7:6845635:6852141:-1 gene:ENSG00000146574 gene_biotype:protein_coding transcript_biotype:retained_intron	ensemble_cDNAncRNA	CCZ1B	chr7	6845635	6852141	-	CGCCCAGCCGGCCTATTCTGATATGGTGTTTGCCAAATAGCAGCTGGCATCAAAAGCAACTGGTGTGTATGAAGTGGGAGTGTGTTCTGTTTCTAGATTCCTGATTCTCCTTCACCTCGTTGAATCAAGTCATGTCTGTTCTTGCTTTTAAG	2.13768	3.01495	2.55849	1.88699	2.0221	1.87121
ENST00000430460:2588705	0.0316052	1	2.15	3.35	0.64	down	2588705	57	ENST00000430460	579	cdna:putative chromosome:GRCh37:2:177625965:177627344:-1 gene:ENSG00000230552 gene_biotype:processed_transcript transcript_biotype:processed_transcript	ensemble_cDNAncRNA	AC092162.1	chr2	177625965	177627344	-	GCCTGAGAAGAGGTTAGACATTCAGTCCACAAAGCCAGGCTTCTCTCCGACCTTCCC	1.13553	1.10607	1.06583	2.19625	1.48096	1.5363
ENST00000497310:2626311	0.031639	1	5.98	3.53	1.69	up	2626311	204	ENST00000497310	834	cdna:putative chromosome:GRCh37:3:58594601:58613147:-1 gene:ENSG00000168309 gene_biotype:protein_coding transcript_biotype:processed_transcript	ensemble_cDNAncRNA	FAM107A	chr3	58594601	58613147	-	GCTTTGCATGCATCTCTTTCCCCTGGACACCTTCCTGAGATCTGCAGGGACTCTTGGCTCTCAGAGGGGACTTTCTCAGGAGTTGGGGGAGCTGGCAGGATTGGGGTGGGAGCATTTTCAGGGCCTGGTCATGGGAAAGGGGACAAGGAGGCCCCATGATGCAGGAGCTGGAAATGGCCCCAGTGCTGAGGGATGGGGTTCCCA	2.18678	3.26504	2.33145	1.9222	1.68754	1.85352
ENST00000504426:2781155	0.0317125	1	4.65	11.19	0.42	down	2781155	95	ENST00000504426	1479	cdna:known chromosome:GRCh37:4:108968748:108992934:-1 gene:ENSG00000138795 gene_biotype:protein_coding transcript_biotype:processed_transcript	ensemble_cDNAncRNA	LEF1	chr4	108968748	108992934	-	CTGTGTCATACCCTCATGGACAGTGGTTCTCCCAAATCCCAGATGGTTCTCCCTGGAAAGTTCTGCTGGCAGATCCTGGCATTGGGGAAGTTGGG	1.499	2.98903	2.20157	2.44206	3.93538	4.07881
ENST00000475308:2828544	0.0317349	1	4.54	2.99	1.52	up	2828544	499	ENST00000475308	3693	cdna:known chromosome:GRCh37:5:131724652:131731305:1 gene:ENSG00000197375 gene_biotype:protein_coding transcript_biotype:retained_intron	ensemble_cDNAncRNA		chr5	131724652	131731305	+	CTCCTGGGATGTCCATAAACGGTCCTGGAGTCAGGGCTATAGCCTAGATGTCCTTACCAGGTTCCCACTAATGAGGCAAAGTATGTCAGAAAGGGATTTGTGAATTACCAGGGAGAGGAAACATGTCCAAGTGCACATCGCTAGCTTTTGCTCAGCGGCCGAACCCTGGGATTCTAGGCGACTTCTGGAGCCTGGTGGGTTAGCGGTGAGAAGATGGGCGAGGAGGGCGGACTTCATCTCAGAGTCCTTATTACTAGTCTCATCCAGCTTTGAGGCAGTCAGCCACTGTGCCTACTGAGGGAGTGCTATGAGTCACCCGCTTCCAAGGAATGGCCCAGGATCCCTCCAGGCAGTTCACCATTCCCTGAGTTGGCCTCAAGACAGGAGCAGCATGTAGCC…	2.53542	2.07492	1.91691	1.5082	1.5114	1.72361
NR_046368:2870297	0.0317691	1	4.25	2.68	1.58	up	2870297	367	NR_046368	457		UCSC		chr5	108063526	108063962	-	CATGGAGCTTTTTCGCTGGTCCGGCGCGGTCTCTTGCGTTCCTGTGGCGGGCACCTGACTCCCCATGCCCGAGTACTGTCCTCAGGCGGAACGGCGTCTGCAGCGAGGAGCGGGGTTCCAGCAGGCTCGGCTGACGCGGTCCCTGGCATTTCCCGTGCTGGCCCTGGGTCGCCCTCGATGCTGCTTCCCGCTGGGAGCCTCCTTCTGACGGCGGAAAGGAGCTTCACCTGGGGCGGCCGGCGGGGAACGGAGAAGAATCCACCGGGGAAGTGGACGGGGCTGGCTCCCGGGCCTGGCGCTGCGGCTCTCGGGCCGTCAGACCTCCCGCGGGTTGCGTCACTTTCCTCGGTTTTCTAGACAGCAGTTG	2.08602	1.61946	2.56423	1.47842	1.43072	1.37658
ENST00000557543:3528852	0.0317877	1	3.71	2.4	1.55	up	3528852	448	ENST00000557543	2020	cdna:known chromosome:GRCh37:14:23299088:23301287:1 gene:ENSG00000172590 gene_biotype:protein_coding transcript_biotype:retained_intron	ensemble_cDNAncRNA	MRPL52	chr14	23299088	23301287	+	AGATAATTCTGACTTGGGGCCGCCAGGGTGGAAGGGGGTGACAAGACTTCTGCGTTTTTCAAAGGGGGACATTTTTTTTTAACCAAGAACCACTTTTCTCTGTGGTTAGTGAATTTTCAGTATTTGGTACCAAATGCAGGGAGAGCTCTTTGAAAAGCTGCAGAAATAAGCGTCTCAGAGGGGTAGAAGGATGAAGACTATGGATGGCAGGCTCCCTTCAGAAAATTCTTTTACCTTTACTTACAAAAGAGAGAGGGAGGGAGAATAAATATTAGCCCTAGAAGGGAGAACCTTAGAGAAGTTGAAGCTACTCCCCATTCTCCTTATGAGACTCCAGTGTACAAGTAGGAAATTTGAGGCCTACAGAAGTGAATTGCACATGATCATACAGCTAGGTAG…	2.22234	1.92554	1.51391	1.07666	1.43084	1.30814
ENST00000504792:2775838	0.031802	1	4.77	3.08	1.55	up	2775838	531	ENST00000504792	2585	cdna:known chromosome:GRCh37:4:83814690:83821661:-1 gene:ENSG00000251022 gene_biotype:processed_transcript transcript_biotype:processed_transcript	ensemble_cDNAncRNA	THAP9-AS1	chr4	83814690	83821661	-	TCAGCCTAATGTGGATACTGTACTCTGAATTAAAAATTTCTTTTCCTTACTCTTCCAGCTTTTAAAGATAAGTATTATTTCAAAATAGTATTTTTTTAATTAATAGATTCAATTCAGGAAAGGCATTGGAGGGGGTGGAGCTTTTAACTTTGACAGTCTCACTCTGTTGCCCAGGCTGGAGTGCAGCGGCGCAATCTCTGCTCACTGCAATCTCTGCCTCCTGGGTTCAAATAGTTATTGTGGCCCAGCTTCCCAAGTGGCTGGGATTAGAGGCGCATGCCACCACACCCAGCTAATTTTTTTTATTAAGTAGAGACCATGTTTTGCCATGTTGGCCAGACTGGTCTCAAACTTCCAGCCACCAACCTCAGCCTCCCAAAGTGCTGGGATTATAGTCAT…	2.50017	2.383	1.87973	1.43521	1.58561	1.86583
ENST00000589503:3834232	0.0318033	1	10.6	6.92	1.53	up	3834232	266	ENST00000589503	2317	cdna:known chromosome:GRCh37:19:41937224:41945442:-1 gene:ENSG00000105341 gene_biotype:protein_coding transcript_biotype:retained_intron	ensemble_cDNAncRNA		chr19	41937224	41945442	-	GTAAGCCAGTGTAAGGACAGCATGTGTGTGTGTGTGTGTAGGGAGGTACAGGACAGCGTGTGTGTGTGTGTGTGTGTGTGTATAGGGAGATAAGCCAGTATAAGGACAGCGTGTGTGTGTGTGTGTGTGTGTGTAGGGAGGTACAGACAGCGTGTGCGTGTGTGTAGGGAGGTACAGGACAGCGTGCGTGTGTGTGTGTGTGTGTGTGTGTGTGTGTGTGTAGGGAGGTACTGGCCCCAAATTTCAACCTTACAGGACAGTGTGTG	3.30334	3.1541	3.79636	2.96719	2.83497	2.53167
ENST00000465124:3189010	0.0318453	1	3.39	1.96	1.73	up	3189010	142	ENST00000465124	1877	cdna:known chromosome:GRCh37:9:127634868:127639680:1 gene:ENSG00000136950 gene_biotype:protein_coding transcript_biotype:processed_transcript	ensemble_cDNAncRNA		chr9	127634868	127639680	+	CTGCATGAAGAGGAGTAGAGACCCGATTGGGCAGAAGCCATTCCTTGTTCTATTTTTGAAGCTTTTTGGCTGAAGCCAGTGTTTCATACGAGGAAATGAAAGTTGGCTGATGTAATTCAGTTTAAAATAGGTGTCACCTTTG	1.27099	2.48322	1.56186	1.00787	1.00995	0.90531
n367838:2842745	0.0318786	1	22.41	10.43	2.15	up	2842745	75	NONHSAT105370	491	| NULL | lncRNA | Homo sapiens | Human lincRNA | BodyMapLinc | TCONS_00009551 | | 2.9691500 | -0.0556725	NOCODE4.0		chr5	176170205	176170803	+	TGTGGCTGGCGTACGCGTTGGGAGCGCCTGCTTGCCCCTCCTCCGGGGGGGAAGGACTGGCCGTCGTCCCTGCCC	4.568	4.16846	4.79899	3.45263	4.23854	2.38251
[truncated: 347 more rows]

## Sheet: Differentially expressed miRNAs
ProbeSet	MicroRNA	Accession	P-value	FDR	Geom mean of intensities in class-Responders	Geom mean of intensities in class-NonResponders	Fold-change（Responder/Nonresponder）	Style	GeneChip Array	Species Scientific Name	Annotation Date	Sequence Type	Sequence Source	Alignments	Sequence Length	Sequence	Genome Context	Clustered miRNAs within 10kb	22_(miRNA-4_0).rma-dabg-Signal	22_(miRNA-4_0).rma-dabg-Detection	6_(miRNA-4_0).rma-dabg-Signal	6_(miRNA-4_0).rma-dabg-Detection	7_(miRNA-4_0).rma-dabg-Signal	7_(miRNA-4_0).rma-dabg-Detection	15_(miRNA-4_0).rma-dabg-Signal	15_(miRNA-4_0).rma-dabg-Detection	4_(miRNA-4_0).rma-dabg-Signal	4_(miRNA-4_0).rma-dabg-Detection	5_(miRNA-4_0).rma-dabg-Signal	5_(miRNA-4_0).rma-dabg-Detection
[truncated: 27 more rows]

[truncated: 1 more sheets: Differentially expressed mRNAs]
